# Supplementary material for: Syntheses and crystal structures of 2,2,5-trimethyl-1,3-dioxane-5-carb­oxy­lic acid and 2,2,5-trimethyl-1,3-dioxane-5-carb­oxy­lic anhydride
Source: Acta Crystallogr E Crystallogr Commun. 2020 Jan 1;76(Pt 1):86–90. doi: 10.1107/S2056989019016670 (PMC6944095; doi:10.1107/S2056989019016670)
Supplement: Supplementary file 1 [file e-76-00086-sup1.cif]

##############################################################################
#                                                                            #
# This CIF contains the data in a paper accepted for publication in          #
# Acta Crystallographica Section E. It conforms to the requirements of       #
# Notes for Authors for Acta Crystallographica Section E, and has been       #
# peer reviewed under the auspices of the IUCr Commission on Journals.       #
#                                                                            #
# Full details of the Crystallographic Information File format               #
# are given in the paper "The Crystallographic Information File (CIF):       #
# a New Standard Archive File for Crystallography" by S. R. Hall, F. H.      #
# Allen and I. D. Brown [Acta Cryst. (1991), A47, 655-685].                  #
#                                                                            #
# The current version of the core CIF dictionary is obtainable from          #
# ftp://ftp.iucr.org/pub/cif_core.dic.                                       #
#                                                                            #
# Software is freely available for graphical display of the structure(s)     #
# in this CIF. For information consult the CIF software page                 #
# http://www.iucr.org/resources/cif/software.                                #
#                                                                            #
# This file may be used for bona fide research purposes within the           #
# scientific community so long as proper attribution is given to the journal # 
# article from which it was obtained.                                        #
#                                                                            #
##############################################################################
data_global
_audit_creation_method     'APEX3 v2019.1-0'
_journal_date_recd_electronic     2019-11-26
_journal_date_accepted     2019-12-11
_journal_name_full     'Acta Crystallographica, Section E'
_journal_year     2020
_journal_volume     76
_journal_issue      1
_journal_page_first     86
_journal_page_last     90
_journal_paper_category     GO
_journal_paper_doi     10.1107/S2056989019016670
_journal_coeditor_code     HB7867
_publ_contact_author_name     'Joel T. Mague'
_publ_contact_author_address
;
Department of Chemistry, Tulane University, New Orleans, LA 70118, USA.
;
_publ_contact_author_email     'joelt@tulane.edu'
_publ_contact_author_fax     '504-865-5596'
_publ_contact_author_phone     '504-865-5573'
_publ_section_title
;
Syntheses and crystal structures of 2,2,5-trimethyl-1,3-dioxane-5-carboxylic
acid and 2,2,5-trimethyl-1,3-dioxane-5-carboxylic anhydride
;
loop_
    _publ_author_name
    _publ_author_footnote
    _publ_author_address
    'Giesen, Joseph A.' .
;
Department of Chemistry, Tulane University, New Orleans, LA 70118, USA
;
    'Grayson, Scott M.' .
;
Department of Chemistry, Tulane University, New Orleans, LA 70118, USA
;
    'Mague, Joel T.' .
;
Department of Chemistry, Tulane University, New Orleans, LA 70118, USA
;
_publ_section_synopsis
;
The title compounds, C~8~H~14~O~4~ and C~16~H~26~O~7~, are precursors to
dendrimers. The strong and weak hydrogen bonds in their extended structures
are described.
;
data_I
_audit_creation_method     'SHELXL-2018/3'
_chemical_name_systematic
;
2,2,5-Trimethyl-1,3-dioxane-5-carboxylic acid
;
_chemical_name_common     ?
_chemical_formula_moiety     'C8 H14 O4'
_chemical_formula_sum     'C8 H14 O4'
_chemical_formula_iupac     'C8 H14 O4'
_chemical_formula_weight     174.19
_chemical_melting_point     ?
_space_group_crystal_system     monoclinic
_space_group_name_H-M_alt     'C 2/c'
_space_group_name_Hall     '-C 2yc'
loop_
    _space_group_symop_operation_xyz
    'x, y, z'
    '-x, y, -z+1/2'
    'x+1/2, y+1/2, z'
    '-x+1/2, y+1/2, -z+1/2'
    '-x, -y, -z'
    'x, -y, z-1/2'
    '-x+1/2, -y+1/2, -z'
    'x+1/2, -y+1/2, z-1/2'
_cell_length_a     16.9457(8)
_cell_length_b     9.6453(5)
_cell_length_c     12.1052(6)
_cell_angle_alpha     90
_cell_angle_beta     116.9860(10)
_cell_angle_gamma     90
_cell_volume     1763.12(15)
_cell_formula_units_Z     8
_cell_measurement_reflns_used     8540
_cell_measurement_theta_min     2.5056
_cell_measurement_theta_max     29.1026
_cell_measurement_temperature     150(2)
_exptl_crystal_description     block
_exptl_crystal_colour     colourless
_exptl_crystal_size_max     0.352
_exptl_crystal_size_mid     0.316
_exptl_crystal_size_min     0.252
_exptl_crystal_density_diffrn     1.312
_exptl_crystal_density_meas     ?
_exptl_crystal_density_method     'not measured'
_exptl_crystal_F_000     752
_exptl_absorpt_coefficient_mu     0.105
_exptl_absorpt_correction_type     multi-scan
_exptl_absorpt_process_details
;
(<i>SADABS</i>; Krause <i>et al.</i>, 2015)
;
_exptl_absorpt_correction_T_min     0.91
_exptl_absorpt_correction_T_max     0.97
_exptl_special_details
;
The diffraction data were obtained from 3 sets of 400 frames,
each of width 0.5\% in \w, colllected at \f = 0.00,
90.00 and 180.00\% and 2 sets of 800 frames, each of
width 0.45\% in \f, collected at \w = --30.00 and 210.00\%.
The scan time was 10 sec/frame.
;
_diffrn_ambient_temperature     150(2)
_diffrn_source     'fine-focus sealed tube'
_diffrn_radiation_type     MoK\a
_diffrn_radiation_wavelength     0.71073
_diffrn_radiation_monochromator     graphite
_diffrn_measurement_device_type     'Bruker SMART APEX CCD'
_diffrn_measurement_method     '\f and \w scans'
_diffrn_detector_area_resol_mean     8.3333
_diffrn_reflns_number     16506
_diffrn_reflns_av_R_equivalents     0.0258
_diffrn_reflns_av_unetI/netI     0.0176
_diffrn_reflns_theta_min     2.506
_diffrn_reflns_theta_max     29.119
_diffrn_reflns_theta_full     29.100
_diffrn_measured_fraction_theta_max     0.997
_diffrn_measured_fraction_theta_full     0.999
_diffrn_reflns_limit_h_min     -23
_diffrn_reflns_limit_h_max     23
_diffrn_reflns_limit_k_min     -13
_diffrn_reflns_limit_k_max     13
_diffrn_reflns_limit_l_min     -16
_diffrn_reflns_limit_l_max     16
_refine_special_details
;
Refinement of F^2^ against ALL reflections.  The weighted R-factor wR and
goodness of fit S are based on F^2^, conventional R-factors R are based
on F, with F set to zero for negative F^2^. The threshold expression of
F^2^ > 2sigma(F^2^) is used only for calculating R-factors(gt) etc. and is
not relevant to the choice of reflections for refinement.  R-factors based
on F^2^ are statistically about twice as large as those based on F, and R-
factors based on ALL data will be even larger.
;
_reflns_number_total     2367
_reflns_number_gt     2035
_reflns_threshold_expression     'I > 2\s(I)'
_refine_ls_structure_factor_coef     Fsqd
_refine_ls_matrix_type     full
_refine_ls_R_factor_all     0.0437
_refine_ls_R_factor_gt     0.0391
_refine_ls_wR_factor_gt     0.1098
_refine_ls_wR_factor_ref     0.1131
_refine_ls_goodness_of_fit_ref     1.066
_refine_ls_restrained_S_all     1.066
_refine_ls_number_reflns     2367
_refine_ls_number_parameters     165
_refine_ls_number_restraints     0
_refine_ls_hydrogen_treatment     refall
_refine_ls_weighting_scheme     calc
_refine_ls_weighting_details
              'w=1/[\s^2^(Fo^2^)+(0.0774P)^2^+0.3458P] where P=(Fo^2^+2Fc^2^)/3'
_atom_sites_solution_hydrogens     difmap
_atom_sites_solution_primary     dual
_atom_sites_solution_secondary     difmap
_refine_ls_shift/su_max     0.001
_refine_ls_shift/su_mean     0.000
_refine_diff_density_max     0.436
_refine_diff_density_min     -0.179
_refine_ls_extinction_method     none
_refine_ls_extinction_coef     .
loop_
    _atom_type_symbol
    _atom_type_description
    _atom_type_scat_dispersion_real
    _atom_type_scat_dispersion_imag
    _atom_type_scat_source
    'C' 'C' 0.0033 0.0016
                         'International Tables Vol C Tables 4.2.6.8 and 6.1.1.4'
    'H' 'H' 0.0000 0.0000
                         'International Tables Vol C Tables 4.2.6.8 and 6.1.1.4'
    'O' 'O' 0.0106 0.0060
                         'International Tables Vol C Tables 4.2.6.8 and 6.1.1.4'
_computing_data_collection
;
<i>APEX3</i> (Bruker, 2016)
;
_computing_cell_refinement
;
<i>SAINT</i> (Bruker, 2016)
;
_computing_data_reduction
;
<i>SAINT</i> (Bruker, 2016)
;
_computing_structure_solution
;
<i>SHELXT</i> (Sheldrick, 2015<i>a</i>)
;
_computing_structure_refinement
;
<i>SHELXL2018</i> (Sheldrick, 2015<i>b</i>)
;
_computing_molecular_graphics
;
<i>DIAMOND</i> (Brandenburg & Putz, 2012)
;
_computing_publication_material
;
<i>SHELXTL</i> (Sheldrick, 2008)
;
loop_
    _atom_site_type_symbol
    _atom_site_label
    _atom_site_fract_x
    _atom_site_fract_y
    _atom_site_fract_z
    _atom_site_U_iso_or_equiv
    _atom_site_adp_type
    _atom_site_calc_flag
    _atom_site_occupancy
    _atom_site_disorder_assembly
    _atom_site_disorder_group
    O O1 0.39277(7) 0.35303(8) 0.10104(8) 0.0395(2) Uani d 1 . .
    O O2 0.35826(5) 0.54688(7) 0.16844(7) 0.0280(2) Uani d 1 . .
    H H2 0.3661(10) 0.5831(16) 0.1048(16) 0.044(4) Uiso d 1 . .
    O O3 0.36941(4) 0.33124(7) 0.47442(6) 0.01898(17) Uani d 1 . .
    O O4 0.37935(4) 0.12345(7) 0.38268(6) 0.01931(17) Uani d 1 . .
    C C1 0.36963(6) 0.41082(10) 0.16968(8) 0.01841(19) Uani d 1 . .
    C C2 0.34712(6) 0.33493(9) 0.26155(7) 0.01538(18) Uani d 1 . .
    C C3 0.38203(6) 0.41384(9) 0.38447(8) 0.01846(19) Uani d 1 . .
    H H3 0.4442(8) 0.4359(13) 0.4139(12) 0.025(3) Uiso d 1 . .
    H H3B 0.3511(9) 0.5007(14) 0.3792(12) 0.028(3) Uiso d 1 . .
    C C4 0.41050(6) 0.19614(9) 0.49632(8) 0.0176(2) Uani d 1 . .
    C C5 0.39283(6) 0.19347(9) 0.28855(8) 0.0194(2) Uani d 1 . .
    H H5 0.4560(9) 0.2045(15) 0.3127(13) 0.034(3) Uiso d 1 . .
    H H5B 0.3649(9) 0.1329(14) 0.2151(13) 0.031(3) Uiso d 1 . .
    C C6 0.24588(6) 0.31871(11) 0.20277(9) 0.0251(2) Uani d 1 . .
    H H6A 0.2160(9) 0.4086(15) 0.1885(13) 0.031(3) Uiso d 1 . .
    H H6B 0.2316(8) 0.2611(14) 0.2616(12) 0.028(3) Uiso d 1 . .
    H H6C 0.2246(10) 0.2711(16) 0.1240(14) 0.042(4) Uiso d 1 . .
    C C7 0.37499(7) 0.11697(11) 0.57215(9) 0.0252(2) Uani d 1 . .
    H H7A 0.3976(10) 0.1590(16) 0.6557(15) 0.045(4) Uiso d 1 . .
    H H7B 0.3967(10) 0.0208(16) 0.5805(14) 0.037(4) Uiso d 1 . .
    H H7C 0.3113(10) 0.1106(16) 0.5286(14) 0.039(4) Uiso d 1 . .
    C C8 0.51093(6) 0.20861(11) 0.56270(9) 0.0256(2) Uani d 1 . .
    H H8A 0.5272(10) 0.2602(16) 0.6373(14) 0.039(4) Uiso d 1 . .
    H H8B 0.5353(9) 0.2497(15) 0.5103(13) 0.034(3) Uiso d 1 . .
    H H8C 0.5394(9) 0.1170(16) 0.5863(13) 0.034(3) Uiso d 1 . .
loop_
    _atom_site_aniso_label
    _atom_site_aniso_U_11
    _atom_site_aniso_U_22
    _atom_site_aniso_U_33
    _atom_site_aniso_U_12
    _atom_site_aniso_U_13
    _atom_site_aniso_U_23
    O1 0.0713(6) 0.0306(4) 0.0381(5) 0.0155(4) 0.0436(5) 0.0086(3)
    O2 0.0493(5) 0.0185(3) 0.0265(4) 0.0005(3) 0.0263(3) 0.0028(3)
    O3 0.0299(3) 0.0157(3) 0.0163(3) 0.0032(2) 0.0147(3) 0.0010(2)
    O4 0.0287(3) 0.0139(3) 0.0173(3) -0.0008(2) 0.0122(3) -0.0004(2)
    C1 0.0209(4) 0.0207(4) 0.0148(4) 0.0014(3) 0.0091(3) 0.0013(3)
    C2 0.0189(4) 0.0159(4) 0.0134(4) 0.0005(3) 0.0091(3) 0.0000(3)
    C3 0.0285(4) 0.0144(4) 0.0152(4) -0.0004(3) 0.0123(3) -0.0001(3)
    C4 0.0229(4) 0.0149(4) 0.0158(4) 0.0005(3) 0.0094(3) 0.0013(3)
    C5 0.0284(4) 0.0163(4) 0.0172(4) 0.0037(3) 0.0136(3) 0.0003(3)
    C6 0.0195(4) 0.0307(5) 0.0232(5) -0.0006(4) 0.0081(4) 0.0039(4)
    C7 0.0348(5) 0.0233(5) 0.0227(5) -0.0022(4) 0.0175(4) 0.0037(4)
    C8 0.0219(4) 0.0301(5) 0.0207(5) -0.0002(4) 0.0062(4) 0.0055(4)
_geom_special_details
;
 All esds (except the esd in the dihedral angle between two l.s. planes)
 are estimated using the full covariance matrix.  The cell esds are taken
 into account individually in the estimation of esds in distances, angles
 and torsion angles; correlations between esds in cell parameters are only
 used when they are defined by crystal symmetry.  An approximate (isotropic)
 treatment of cell esds is used for estimating esds involving l.s. planes.
;
loop_
    _geom_bond_atom_site_label_1
    _geom_bond_atom_site_label_2
    _geom_bond_site_symmetry_2
    _geom_bond_distance
    _geom_bond_publ_flag
    O1 C1 . 1.2043(11) ?
    O2 C1 . 1.3255(12) ?
    O2 H2 . 0.909(17) ?
    O3 C3 . 1.4414(10) ?
    O3 C4 . 1.4442(11) ?
    O4 C4 . 1.4155(10) ?
    O4 C5 . 1.4294(10) ?
    C1 C2 . 1.5176(11) ?
    C2 C5 . 1.5293(12) ?
    C2 C3 . 1.5312(12) ?
    C2 C6 . 1.5382(12) ?
    C3 H3 . 0.970(13) ?
    C3 H3B . 0.975(13) ?
    C4 C7 . 1.5129(12) ?
    C4 C8 . 1.5216(12) ?
    C5 H5 . 0.979(14) ?
    C5 H5B . 0.986(14) ?
    C6 H6A . 0.979(14) ?
    C6 H6B . 1.015(13) ?
    C6 H6C . 0.968(15) ?
    C7 H7A . 0.991(16) ?
    C7 H7B . 0.986(15) ?
    C7 H7C . 0.964(15) ?
    C8 H8A . 0.955(15) ?
    C8 H8B . 0.984(14) ?
    C8 H8C . 0.985(15) ?
loop_
    _geom_angle_atom_site_label_1
    _geom_angle_atom_site_label_2
    _geom_angle_atom_site_label_3
    _geom_angle_site_symmetry_1
    _geom_angle_site_symmetry_3
    _geom_angle
    _geom_angle_publ_flag
    C1 O2 H2 . . 108.3(10) ?
    C3 O3 C4 . . 114.39(6) ?
    C4 O4 C5 . . 114.63(7) ?
    O1 C1 O2 . . 122.79(8) ?
    O1 C1 C2 . . 123.44(9) ?
    O2 C1 C2 . . 113.72(7) ?
    C1 C2 C5 . . 108.39(7) ?
    C1 C2 C3 . . 110.95(7) ?
    C5 C2 C3 . . 107.51(7) ?
    C1 C2 C6 . . 107.98(7) ?
    C5 C2 C6 . . 111.02(8) ?
    C3 C2 C6 . . 110.98(7) ?
    O3 C3 C2 . . 109.57(7) ?
    O3 C3 H3 . . 110.6(8) ?
    C2 C3 H3 . . 110.0(7) ?
    O3 C3 H3B . . 105.3(8) ?
    C2 C3 H3B . . 113.8(8) ?
    H3 C3 H3B . . 107.3(11) ?
    O4 C4 O3 . . 109.42(7) ?
    O4 C4 C7 . . 105.31(7) ?
    O3 C4 C7 . . 105.98(7) ?
    O4 C4 C8 . . 112.76(7) ?
    O3 C4 C8 . . 110.86(7) ?
    C7 C4 C8 . . 112.14(8) ?
    O4 C5 C2 . . 110.07(7) ?
    O4 C5 H5 . . 111.2(8) ?
    C2 C5 H5 . . 110.2(9) ?
    O4 C5 H5B . . 104.7(8) ?
    C2 C5 H5B . . 110.3(8) ?
    H5 C5 H5B . . 110.2(11) ?
    C2 C6 H6A . . 111.8(8) ?
    C2 C6 H6B . . 107.6(7) ?
    H6A C6 H6B . . 109.9(11) ?
    C2 C6 H6C . . 110.0(9) ?
    H6A C6 H6C . . 108.3(13) ?
    H6B C6 H6C . . 109.3(12) ?
    C4 C7 H7A . . 109.6(9) ?
    C4 C7 H7B . . 107.7(8) ?
    H7A C7 H7B . . 109.1(13) ?
    C4 C7 H7C . . 110.8(9) ?
    H7A C7 H7C . . 113.7(13) ?
    H7B C7 H7C . . 105.7(13) ?
    C4 C8 H8A . . 108.3(9) ?
    C4 C8 H8B . . 112.8(8) ?
    H8A C8 H8B . . 112.0(13) ?
    C4 C8 H8C . . 111.4(8) ?
    H8A C8 H8C . . 107.4(13) ?
    H8B C8 H8C . . 104.8(12) ?
loop_
    _geom_torsion_atom_site_label_1
    _geom_torsion_atom_site_label_2
    _geom_torsion_atom_site_label_3
    _geom_torsion_atom_site_label_4
    _geom_torsion_site_symmetry_1
    _geom_torsion_site_symmetry_2
    _geom_torsion_site_symmetry_3
    _geom_torsion_site_symmetry_4
    _geom_torsion
    _geom_torsion_publ_flag
    O1 C1 C2 C5 . . . . 22.55(12) ?
    O2 C1 C2 C5 . . . . -159.88(8) ?
    O1 C1 C2 C3 . . . . 140.38(10) ?
    O2 C1 C2 C3 . . . . -42.05(10) ?
    O1 C1 C2 C6 . . . . -97.79(11) ?
    O2 C1 C2 C6 . . . . 79.77(10) ?
    C4 O3 C3 C2 . . . . 57.03(9) ?
    C1 C2 C3 O3 . . . . -172.93(7) ?
    C5 C2 C3 O3 . . . . -54.57(9) ?
    C6 C2 C3 O3 . . . . 67.02(9) ?
    C5 O4 C4 O3 . . . . 56.51(9) ?
    C5 O4 C4 C7 . . . . 170.04(7) ?
    C5 O4 C4 C8 . . . . -67.36(10) ?
    C3 O3 C4 O4 . . . . -56.03(9) ?
    C3 O3 C4 C7 . . . . -169.12(7) ?
    C3 O3 C4 C8 . . . . 68.95(9) ?
    C4 O4 C5 C2 . . . . -58.36(10) ?
    C1 C2 C5 O4 . . . . 175.13(7) ?
    C3 C2 C5 O4 . . . . 55.13(9) ?
    C6 C2 C5 O4 . . . . -66.43(9) ?
loop_
    _geom_hbond_atom_site_label_D
    _geom_hbond_atom_site_label_H
    _geom_hbond_atom_site_label_A
    _geom_hbond_site_symmetry_A
    _geom_hbond_distance_DH
    _geom_hbond_distance_HA
    _geom_hbond_distance_DA
    _geom_hbond_angle_DHA
    _geom_hbond_publ_flag
    O2 H2 O3 6_565 0.909(17) 1.804(17) 2.7086(9) 172.6(14) yes
    C6 H6A O4 4_555 0.979(15) 2.527(15) 3.4958(13) 170.4(12) y
    C8 H8B O1 2_655 0.984(14) 2.405(14) 3.3864(12) 174.8(11) yes
_shelx_space_group_comment
;
The symmetry employed for this shelxl refinement is uniquely defined
by the following loop, which should always be used as a source of
symmetry information in preference to the above space-group names.
They are only intended as comments.
;
_shelx_estimated_absorpt_T_min     0.964
_shelx_estimated_absorpt_T_max     0.974
_shelx_hkl_file
;
  -2   0   0   48.90    1.70
  -2   0   0   49.60    1.70
  -2   0   0   49.80    1.70
   2   0   0   48.60    1.70
   2   0   0   46.50    1.70
  -2   0   0   46.40    1.70
   4   0   0 9517.15  333.77
  -4   0   0 9923.91  333.87
   4   0   0 9894.31  333.27
  -4   0   0 9999.00  333.67
  -6   0   0   57.99    2.10
  -6   0   0   55.79    1.90
  -6   0   0   56.29    1.90
  -6   0   0   51.69    2.10
  -6   0   0   55.69    2.00
   6   0   0   51.29    2.10
   6   0   0   52.29    1.90
   6   0   0   50.99    1.90
  -8   0   0 4957.10  165.58
  -8   0   0 4963.40  165.98
  -8   0   0 4810.72  165.58
  -8   0   0 4836.42  165.58
   8   0   0 4805.22  165.68
   8   0   0 5003.80  165.78
   8   0   0 4817.22  165.68
  10   0   0    0.50    0.30
  10   0   0   -0.10    0.50
 -10   0   0    0.30    0.50
 -10   0   0    0.20    0.10
 -10   0   0    0.30    0.20
 -10   0   0    0.10    0.40
 -12   0   0  220.88    7.30
  12   0   0  196.68    7.20
  12   0   0  198.48    7.50
 -12   0   0  203.38    7.40
  14   0   0    1.60    0.90
 -14   0   0    1.80    0.80
  14   0   0    2.30    0.50
  16   0   0   83.89    3.70
  16   0   0   74.29    3.00
 -16   0   0   75.49    3.30
  18   0   0    5.00    0.80
  18   0   0    5.90    1.60
 -18   0   0    3.10    1.20
 -20   0   0    0.30    1.40
  20   0   0   -0.30    0.90
  20   0   0   -0.40    1.90
  -1  -1   0  364.76   12.20
   1  -1   0  350.86   12.10
   1  -1   0  364.16   12.20
  -1  -1   0  364.86   12.20
  -1  -1   0  344.77   12.20
  -1   1   0  361.66   12.10
   1   1   0  349.57   12.20
   1   1   0  355.86   12.20
  -1   1   0  363.76   12.20
   3  -1   0 1124.69   38.00
  -3  -1   0 1098.99   38.00
  -3  -1   0 1102.49   38.00
   3  -1   0 1098.49   38.00
  -3  -1   0 1138.39   38.00
   3   1   0 1160.88   38.10
  -3   1   0 1103.79   38.00
  -3   1   0 1119.49   38.10
   3   1   0 1118.89   38.00
  -3   1   0 1139.99   38.00
   5  -1   0  129.99    4.50
  -5  -1   0  136.39    4.60
  -5  -1   0  124.59    4.50
   5  -1   0  134.69    4.50
  -5   1   0  139.29    4.60
  -5   1   0  128.19    4.60
   5   1   0  130.49    4.60
  -5   1   0  131.69    4.70
   5   1   0  127.49    4.70
  -7  -1   0  507.35   16.90
  -7  -1   0  484.05   17.00
  -7  -1   0  503.65   16.90
   7  -1   0  498.65   16.90
   7  -1   0  490.45   16.90
   7  -1   0  486.55   17.10
   7   1   0  484.85   17.10
  -7   1   0  500.35   17.10
  -7   1   0  519.35   17.00
   7   1   0  487.05   17.00
  -7   1   0  500.95   17.10
  -9  -1   0   30.90    1.20
   9  -1   0   26.30    1.50
  -9  -1   0   29.70    1.20
   9  -1   0   28.70    1.20
   9  -1   0   29.60    1.20
  -9  -1   0   27.20    1.40
  -9  -1   0   30.20    1.30
  -9   1   0   32.60    1.50
   9   1   0   29.30    1.20
  -9   1   0   30.10    1.40
  -9   1   0   32.10    1.20
   9   1   0   26.60    1.50
 -11  -1   0  116.19    4.10
 -11  -1   0  112.89    4.40
 -11  -1   0  124.69    4.10
 -11  -1   0  118.09    4.30
  11  -1   0  110.19    4.10
 -11   1   0  114.49    4.50
  11   1   0  112.69    4.50
  11   1   0  114.49    4.20
 -11   1   0  114.29    4.40
 -11   1   0  122.79    4.20
  13  -1   0    7.40    0.70
  13  -1   0    8.20    1.10
 -13  -1   0    7.60    0.50
 -13  -1   0    7.40    1.00
 -13  -1   0    7.30    0.80
  13   1   0    7.30    0.70
  13   1   0    6.50    1.00
 -13   1   0    7.90    1.00
  15  -1   0   19.40    1.20
  15  -1   0   20.90    1.70
 -15  -1   0   20.40    1.50
  15   1   0   23.60    1.80
  15   1   0   23.30    1.30
 -15   1   0   18.10    1.50
  17  -1   0    7.20    1.40
  17  -1   0    7.90    0.80
 -17  -1   0    8.60    1.20
  17   1   0    7.30    1.40
  17   1   0    6.70    0.90
 -17   1   0    6.60    1.20
  19  -1   0    0.70    1.50
  19  -1   0    0.90    0.80
 -19  -1   0    0.30    1.30
  19   1   0    0.10    0.80
  19   1   0    0.20    1.50
 -19   1   0    0.40    1.10
   0  -2   0 1435.86   47.70
   0  -2   0 1370.36   47.60
   0   2   0 1393.86   47.60
   0   2   0 1410.46   47.60
  -2  -2   0  131.19    4.50
  -2  -2   0  127.89    4.50
   2  -2   0  124.59    4.40
  -2  -2   0  127.99    4.50
  -2  -2   0  129.29    4.40
   2  -2   0  131.39    4.40
   2   2   0  132.79    4.50
   2   2   0  128.79    4.50
  -2   2   0  130.29    4.40
   2   2   0  125.59    4.50
  -2   2   0  127.19    4.40
  -2   2   0  132.79    4.40
  -2   2   0  125.39    4.50
  -4  -2   0  295.07   10.10
   4  -2   0  299.37   10.00
  -4  -2   0  291.67   10.10
  -4  -2   0  297.27   10.10
   4  -2   0  297.97   10.00
  -4  -2   0  281.47   10.10
   4  -2   0  292.77   10.00
   4   2   0  277.17   10.20
  -4   2   0  300.87   10.10
   4   2   0  299.27   10.10
  -4   2   0  305.37   10.00
   4   2   0  293.97   10.10
  -4   2   0  291.97   10.20
  -6  -2   0  127.09    4.60
  -6  -2   0  132.29    4.70
  -6  -2   0  132.09    4.70
   6  -2   0  131.99    4.60
   6  -2   0  131.69    4.60
  -6   2   0  135.59    4.70
   6   2   0  130.49    4.60
  -6   2   0  129.59    4.80
  -6   2   0  138.09    4.60
   6   2   0  138.09    4.70
   6   2   0  127.59    4.80
   8  -2   0   53.99    1.90
  -8  -2   0   51.99    2.10
  -8  -2   0   55.79    2.00
   8  -2   0   52.29    1.90
  -8  -2   0   47.40    1.90
  -8  -2   0   52.49    2.10
  -8   2   0   55.09    2.30
   8   2   0   51.19    2.20
  -8   2   0   55.49    1.90
   8   2   0   51.19    2.00
 -10  -2   0   50.69    2.20
 -10  -2   0   51.39    1.90
  10  -2   0   47.30    2.30
  10  -2   0   51.79    1.90
 -10  -2   0   50.29    2.10
  10   2   0   49.40    2.30
 -10   2   0   56.19    2.20
 -10   2   0   49.00    2.30
 -10   2   0   51.99    1.90
  10   2   0   50.49    2.00
 -12  -2   0   64.09    2.40
 -12  -2   0   63.69    2.60
  12  -2   0   63.49    2.40
  12  -2   0   63.89    2.90
 -12  -2   0   62.69    2.70
 -12   2   0   66.79    2.70
 -12   2   0   65.79    2.90
  12   2   0   65.09    2.50
  12   2   0   67.49    2.90
 -14  -2   0   15.40    1.30
 -14  -2   0   15.00    0.80
 -14  -2   0   16.70    1.20
  14  -2   0   16.40    1.00
  14  -2   0   12.00    1.40
 -14   2   0   13.20    1.50
  14   2   0   15.30    1.10
  14   2   0   14.00    1.50
 -14   2   0   15.70    1.20
  16  -2   0    2.60    0.60
  16  -2   0    2.00    1.10
 -16  -2   0    3.80    1.00
 -16   2   0    2.30    0.90
  16   2   0    2.60    0.70
  16   2   0    1.90    1.10
 -18  -2   0    0.30    1.00
  18  -2   0    0.30    0.60
  18  -2   0    0.10    1.40
  18   2   0    0.00    1.30
  18   2   0    0.40    0.70
 -18   2   0    1.00    1.20
  20  -2   0   13.00    1.20
 -20  -2   0   10.70    1.70
  20  -2   0   11.00    2.30
 -20   2   0   14.30    1.80
  20   2   0   12.20    1.30
  20   2   0   11.90    2.10
  -1  -3   0  279.37    9.70
   1  -3   0  275.57    9.60
  -1  -3   0  282.67    9.70
  -1  -3   0  287.07    9.70
  -1   3   0  275.67    9.70
   1   3   0  279.77    9.80
  -1   3   0  278.07    9.60
  -1   3   0  282.07    9.60
   1   3   0  283.47    9.70
   1   3   0  286.47    9.60
   1   3   0  289.87    9.70
  -3  -3   0   71.59    2.60
  -3  -3   0   72.39    2.60
  -3  -3   0   71.29    2.70
   3  -3   0   69.99    2.50
   3  -3   0   71.79    2.60
   3  -3   0   73.59    2.60
  -3  -3   0   79.39    2.60
   3   3   0   74.19    2.60
   3   3   0   73.99    2.60
  -3   3   0   72.19    2.50
   3   3   0   67.39    2.70
  -3   3   0   75.89    2.60
  -3   3   0   73.29    2.50
  -3   3   0   67.69    2.70
  -5  -3   0    0.40    0.20
   5  -3   0    0.40    0.20
  -5  -3   0    0.60    0.30
   5  -3   0    0.40    0.20
  -5  -3   0    0.70    0.30
  -5  -3   0    0.30    0.30
   5  -3   0    0.30    0.20
  -5   3   0    0.50    0.30
   5   3   0    0.30    0.30
   5   3   0    0.40    0.30
  -5   3   0    0.60    0.40
   5   3   0    0.40    0.20
   7  -3   0   17.40    0.80
  -7  -3   0   20.00    1.00
   7  -3   0   19.50    0.80
  -7  -3   0   17.80    0.90
  -7  -3   0   18.10    0.90
   7  -3   0   17.30    0.80
  -7   3   0   20.40    0.80
   7   3   0   20.60    1.00
  -7   3   0   19.50    0.90
   7   3   0   18.90    0.90
  -7   3   0   18.70    1.10
   7   3   0   17.50    1.10
  -9  -3   0   82.09    3.20
   9  -3   0   85.49    3.00
   9  -3   0   80.99    3.00
  -9  -3   0   83.49    3.10
   9  -3   0   84.59    3.00
  -9  -3   0   80.99    3.20
  -9   3   0   90.79    3.00
  -9   3   0   85.09    3.20
   9   3   0   80.79    3.10
  -9   3   0   85.79    3.40
   9   3   0   78.39    3.30
  11  -3   0   19.80    1.40
 -11  -3   0   19.40    1.30
 -11  -3   0   22.50    1.10
  11  -3   0   22.10    1.00
 -11  -3   0   27.20    1.30
 -11   3   0   21.40    1.20
  11   3   0   22.00    1.20
  11   3   0   21.60    1.40
 -11   3   0   23.10    1.60
 -13  -3   0    1.60    0.40
 -13  -3   0    1.90    0.70
  13  -3   0    2.00    0.90
  13  -3   0    1.20    0.40
 -13  -3   0    1.20    0.70
 -13   3   0    0.70    0.70
 -13   3   0    1.20    0.80
  13   3   0    1.70    0.90
  13   3   0    1.10    0.50
 -15  -3   0    4.10    0.90
  15  -3   0    5.30    0.70
  15  -3   0    3.90    1.10
 -15  -3   0    6.20    1.00
 -15  -3   0    5.40    0.50
 -15   3   0    4.30    1.00
  15   3   0    6.40    1.30
 -15   3   0    5.70    1.20
  15   3   0    3.80    0.70
 -17  -3   0    7.90    1.30
 -17  -3   0   11.10    0.70
  17  -3   0    9.40    1.60
  17  -3   0   10.70    1.10
 -17   3   0    9.20    1.70
 -17   3   0   10.80    1.30
  17   3   0   12.00    1.10
  17   3   0   10.50    1.60
 -19  -3   0    1.60    1.30
  19  -3   0    0.50    0.80
  19  -3   0    1.70    1.60
 -19   3   0    0.80    1.20
  19   3   0    1.10    1.00
  19   3   0    0.60    1.60
   0  -4   0 2101.39   68.99
   0  -4   0 1957.10   68.99
   0  -4   0 1983.50   68.99
   0   4   0 2062.69   68.99
   0   4   0 2049.20   69.09
   0   4   0 2047.10   68.99
  -2  -4   0   22.80    1.00
  -2  -4   0   22.00    1.00
  -2  -4   0   23.20    0.90
  -2  -4   0   23.30    1.00
   2  -4   0   21.90    0.90
   2  -4   0   21.00    1.00
  -2   4   0   21.50    0.90
   2   4   0   24.60    1.00
   2   4   0   21.10    1.10
   2   4   0   24.50    0.90
  -2   4   0   24.80    0.90
  -2   4   0   23.20    0.90
   2   4   0   20.90    1.00
  -2   4   0   22.80    1.10
   4  -4   0 2067.59   70.09
   4  -4   0 2127.99   70.09
  -4  -4   0 2030.80   70.09
  -4  -4   0 2110.19   70.19
  -4  -4   0 2062.19   70.19
   4  -4   0 2056.89   70.09
  -4  -4   0 2093.19   70.29
  -4   4   0 1991.50   70.09
   4   4   0 2042.40   70.29
  -4   4   0 2019.00   70.29
  -4   4   0 2150.88   70.09
   4   4   0 2031.90   70.19
  -4   4   0 2091.99   70.09
  -6  -4   0   35.00    1.40
   6  -4   0   33.00    1.30
   6  -4   0   32.90    1.30
  -6  -4   0   33.30    1.50
  -6  -4   0   30.80    1.40
   6  -4   0   30.50    1.30
  -6  -4   0   32.90    1.40
   6   4   0   31.10    1.50
   6   4   0   31.90    1.40
  -6   4   0   33.80    1.40
   6   4   0   33.90    1.40
  -8  -4   0  465.35   16.00
   8  -4   0  485.35   15.80
  -8  -4   0  460.05   16.00
  -8  -4   0  454.85   15.90
   8  -4   0  448.56   15.80
   8   4   0  469.85   15.90
  -8   4   0  451.55   16.10
   8   4   0  483.45   16.00
   8   4   0  439.56   16.10
  -8   4   0  459.95   15.90
  10  -4   0    0.50    0.30
 -10  -4   0    1.00    0.50
 -10  -4   0    0.60    0.50
 -10  -4   0    1.00    0.40
 -10   4   0    0.80    0.50
 -10   4   0    0.90    0.70
  10   4   0    0.60    0.60
  10   4   0    0.70    0.40
 -12  -4   0  182.68    6.60
 -12  -4   0  171.98    6.60
  12  -4   0  181.08    6.30
 -12  -4   0  180.48    6.40
  12   4   0  183.78    6.40
 -12   4   0  178.48    6.80
 -12   4   0  171.18    6.50
  12   4   0  179.58    6.80
  14  -4   0    6.50    0.60
 -14  -4   0    6.50    1.00
 -14  -4   0    7.50    1.00
 -14  -4   0    5.00    0.60
  14  -4   0    6.80    1.20
  14   4   0    4.20    0.80
 -14   4   0    6.20    1.20
  14   4   0    5.30    1.10
 -14   4   0    4.60    1.00
 -16  -4   0   45.50    1.90
 -16  -4   0   48.20    2.40
  16  -4   0   45.00    2.00
  16  -4   0   44.30    2.70
  16   4   0   44.10    2.20
 -16   4   0   47.10    2.50
 -16   4   0   42.80    2.70
  16   4   0   48.10    2.70
  18  -4   0    0.70    0.70
  18  -4   0   -0.10    1.40
 -18  -4   0    0.10    0.50
 -18  -4   0    0.10    1.10
 -18   4   0    0.20    1.40
 -18   4   0    0.50    1.30
  18   4   0    0.10    1.40
  18   4   0    0.50    0.90
  -1  -5   0  131.89    4.60
  -1  -5   0  123.39    4.70
   1  -5   0  126.79    4.60
  -1  -5   0  131.49    4.60
   1  -5   0  123.19    4.60
   1  -5   0  127.99    4.60
   1   5   0  126.59    4.60
   1   5   0  131.79    4.80
  -1   5   0  127.89    4.60
   1   5   0  131.39    4.50
   1   5   0  136.69    4.60
  -1   5   0  134.39    4.50
  -1   5   0  129.39    4.80
  -3  -5   0  158.18    5.60
  -3  -5   0  150.78    5.60
   3  -5   0  154.48    5.50
  -3  -5   0  158.08    5.60
   3  -5   0  150.48    5.50
  -3  -5   0  161.18    5.50
  -3   5   0  157.28    5.50
  -3   5   0  163.18    5.50
   3   5   0  163.88    5.50
   3   5   0  156.58    5.60
  -3   5   0  154.78    5.70
   3   5   0  156.98    5.50
  -3   5   0  161.78    5.40
   3   5   0  146.79    5.70
  -5  -5   0   18.20    1.00
  -5  -5   0   16.70    0.90
   5  -5   0   17.10    0.90
   5  -5   0   18.10    0.80
  -5  -5   0   19.20    1.10
  -5  -5   0   17.20    1.00
  -5   5   0   18.60    0.70
  -5   5   0   18.50    1.20
   5   5   0   17.40    1.00
   5   5   0   18.60    1.00
  -5   5   0   19.00    0.90
  -5   5   0   19.40    0.70
   5   5   0   18.30    1.10
  -7  -5   0   58.99    2.30
   7  -5   0   56.09    2.10
  -7  -5   0   53.39    2.30
   7  -5   0   59.69    2.20
  -7  -5   0   57.09    2.40
   7   5   0   58.59    2.30
  -7   5   0   55.39    2.50
   7   5   0   55.79    2.50
   7   5   0   56.49    2.30
  -7   5   0   62.49    2.30
  -9  -5   0   68.29    2.80
  -9  -5   0   63.49    2.70
   9  -5   0   68.59    2.50
  -9  -5   0   72.29    2.70
  -9   5   0   69.19    2.90
   9   5   0   69.09    3.00
  -9   5   0   66.59    2.70
   9   5   0   67.49    2.70
 -11  -5   0   87.99    3.40
 -11  -5   0   86.59    3.60
  11  -5   0   88.49    3.30
 -11  -5   0   95.59    3.60
 -11   5   0   92.39    3.50
  11   5   0   89.09    3.50
  11   5   0   90.99    3.80
 -11   5   0   86.99    3.80
 -13  -5   0    3.20    0.80
  13  -5   0    3.10    0.50
 -13  -5   0    3.40    0.90
 -13  -5   0    3.70    0.60
 -13   5   0    2.60    0.80
 -13   5   0    2.70    1.00
  13   5   0    3.90    1.00
  13   5   0    2.90    0.70
  15  -5   0   13.60    1.00
 -15  -5   0   15.00    1.50
  15  -5   0   14.30    1.70
 -15  -5   0   14.70    1.60
 -15  -5   0   12.60    1.00
 -15   5   0   14.50    1.40
 -15   5   0   11.60    1.60
  15   5   0   15.70    1.30
  15   5   0   13.30    1.70
  17  -5   0    0.00    1.40
 -17  -5   0   -0.10    1.00
 -17  -5   0    0.20    0.60
 -17   5   0   -0.30    1.40
  17   5   0    0.00    0.80
  17   5   0   -0.20    1.40
 -17   5   0    0.30    1.10
 -19  -5   0    0.20    1.40
 -19  -5   0    0.50    0.70
 -19   5   0    0.20    1.50
  19   5   0   -0.50    1.20
   0  -6   0  221.18    8.00
   0  -6   0  222.78    7.90
   0  -6   0  228.28    7.90
   0   6   0  225.68    8.10
   0   6   0  234.08    7.70
   0   6   0  218.48    7.90
  -2  -6   0   15.50    1.00
  -2  -6   0   17.50    1.00
  -2  -6   0   15.20    1.00
   2  -6   0   16.10    0.90
   2  -6   0   13.70    0.90
  -2   6   0   16.40    0.70
   2   6   0   17.60    0.70
  -2   6   0   14.70    0.80
  -2   6   0   16.10    1.10
   2   6   0   17.90    1.00
   2   6   0   15.90    1.10
   2   6   0   15.50    0.90
   4  -6   0   48.10    1.90
  -4  -6   0   47.50    2.00
  -4  -6   0   48.00    1.80
   4  -6   0   46.10    1.90
  -4  -6   0   43.50    2.00
  -4  -6   0   49.20    2.00
   4   6   0   47.40    1.80
   4   6   0   43.80    2.10
   4   6   0   46.20    2.00
  -4   6   0   49.70    1.80
   4   6   0   49.40    2.00
  -4   6   0   47.30    1.80
  -4   6   0   49.00    2.20
  -4   6   0   50.39    1.80
   6  -6   0   12.00    0.70
  -6  -6   0   10.10    0.90
  -6  -6   0   11.10    0.80
  -6  -6   0    9.20    0.90
   6  -6   0   12.40    0.80
  -6   6   0   12.30    0.50
  -6   6   0   12.20    1.10
   6   6   0   12.10    0.90
   6   6   0   11.60    1.00
   6   6   0   12.40    0.80
  -6   6   0   12.80    0.80
  -6   6   0   11.90    0.50
   6   6   0    9.60    1.00
  -8  -6   0   13.50    1.00
  -8  -6   0   12.70    1.10
   8  -6   0   14.00    0.80
  -8  -6   0   12.10    0.90
   8   6   0   12.10    1.20
  -8   6   0   11.90    0.90
  -8   6   0   12.80    1.20
   8   6   0   11.40    1.00
 -10  -6   0    6.20    0.90
  10  -6   0    6.00    0.60
 -10  -6   0    5.20    0.80
 -10  -6   0    6.70    0.80
  10   6   0    6.20    0.80
 -10   6   0    5.30    1.00
  10   6   0    4.60    1.00
 -10   6   0    7.40    0.80
 -12  -6   0   47.60    2.20
 -12  -6   0   45.60    2.10
  12  -6   0   43.60    1.90
 -12  -6   0   41.90    2.20
 -12   6   0   44.70    2.50
  12   6   0   48.30    2.20
 -12   6   0   48.50    2.20
  12   6   0   45.60    2.60
  14  -6   0    1.30    0.60
 -14  -6   0    2.20    1.00
 -14  -6   0    2.10    0.90
 -14  -6   0    1.00    0.60
 -14   6   0    2.00    1.20
  14   6   0    1.30    1.10
  14   6   0    1.90    0.90
 -14   6   0    2.10    1.50
  16  -6   0   11.50    1.10
 -16  -6   0   11.70    1.60
 -16  -6   0    9.50    1.00
 -16  -6   0   12.10    1.60
  16  -6   0   11.20    1.80
  16   6   0    9.10    1.70
  16   6   0    9.40    1.30
 -16   6   0   11.20    1.80
 -18  -6   0    3.50    0.90
  18  -6   0    2.00    1.80
 -18  -6   0    3.30    1.50
  18   6   0    4.20    1.40
  18   6   0    2.20    1.90
 -18   6   0    3.00    1.80
   1  -7   0   19.40    1.20
  -1  -7   0   18.40    1.10
   1  -7   0   20.80    1.10
  -1  -7   0   20.10    1.10
   1   7   0   16.90    1.10
  -1   7   0   19.30    1.30
  -1   7   0   18.10    1.00
   1   7   0   19.90    1.30
  -3  -7   0   42.50    1.90
  -3  -7   0   40.20    1.90
   3  -7   0   45.70    1.90
   3  -7   0   40.80    1.80
  -3  -7   0   43.10    1.90
   3   7   0   39.90    1.80
   3   7   0   46.80    2.10
  -3   7   0   44.10    2.10
  -5  -7   0    7.80    0.90
   5  -7   0    6.70    0.80
   5  -7   0    8.40    0.70
  -5  -7   0    8.30    0.80
  -5  -7   0   10.50    0.90
   5   7   0    7.20    1.00
  -5   7   0    5.80    0.90
  -5   7   0    7.70    0.50
   5   7   0    8.40    0.90
  -7  -7   0   21.80    1.30
  -7  -7   0   21.10    1.40
   7  -7   0   24.20    1.20
   7   7   0   20.50    1.40
  -7   7   0   22.40    1.50
   7   7   0   21.80    1.50
   9  -7   0    0.30    0.40
  -9  -7   0    0.20    0.70
  -9  -7   0    0.90    0.60
  -9   7   0    0.30    0.90
   9   7   0    0.60    0.80
 -11  -7   0   86.99    3.40
  11  -7   0   85.19    3.20
 -11  -7   0   85.39    3.70
  11   7   0   85.09    3.80
 -11   7   0   84.59    3.80
 -13  -7   0   35.60    1.90
  13  -7   0   37.90    1.70
 -13  -7   0   32.80    2.20
  13   7   0   37.30    2.40
 -13   7   0   34.60    2.40
 -15  -7   0   24.10    1.60
 -15  -7   0   24.00    2.00
  15  -7   0   25.00    1.50
 -15   7   0   28.00    2.60
  15   7   0   26.70    2.50
  17  -7   0   11.90    1.10
  17  -7   0   11.90    2.10
 -17  -7   0   11.60    1.20
 -17  -7   0   12.70    1.90
 -17   7   0    9.80    2.00
  17   7   0   11.60    2.10
   0  -8   0  121.69    4.50
   0  -8   0  115.19    4.30
   0   8   0  116.69    4.30
   0   8   0  109.39    4.60
  -2  -8   0    1.40    0.60
   2  -8   0    2.50    0.60
   2  -8   0    1.70    0.60
  -2  -8   0    1.40    0.60
  -2   8   0    1.80    0.80
   2   8   0    0.70    0.70
  -2   8   0    2.10    0.50
   2   8   0    1.50    0.60
   4  -8   0   -0.10    0.40
  -4  -8   0    0.20    0.60
  -4  -8   0    0.20    0.60
   4  -8   0   -0.20    0.60
   4   8   0    0.30    0.80
   4   8   0   -0.20    0.60
  -4   8   0    0.10    0.70
  -4   8   0    0.20    0.40
   6  -8   0    1.50    0.50
  -6  -8   0    1.10    0.70
  -6  -8   0    0.90    0.80
  -6   8   0    2.00    0.30
  -6   8   0    1.40    0.90
   6   8   0    1.10    0.80
   6   8   0    2.10    0.80
  -8  -8   0    7.80    1.00
   8  -8   0   11.60    0.90
  -8  -8   0   10.30    1.20
   8   8   0   10.10    1.30
 -10  -8   0    6.70    1.20
 -10  -8   0    6.70    1.00
  10  -8   0    5.30    0.70
 -10   8   0    5.80    1.20
  10   8   0    5.20    1.20
  12  -8   0   37.10    1.80
 -12  -8   0   36.30    2.00
 -12  -8   0   36.50    2.20
 -12   8   0   37.20    2.60
  12   8   0   36.30    2.40
  14  -8   0    0.50    0.70
 -14  -8   0   -0.10    0.80
 -14  -8   0    0.70    1.30
 -14   8   0    0.10    1.40
  14   8   0   -0.40    1.60
 -16  -8   0    2.00    1.40
  16  -8   0    4.30    1.00
 -16  -8   0    3.50    1.10
 -16   8   0    3.00    1.80
  16   8   0    2.90    2.00
  -1  -9   0  247.08    8.50
   1  -9   0  232.88    8.50
  -1  -9   0  237.58    8.60
   1  -9   0  248.48    8.60
  -1   9   0  228.98    8.40
   1   9   0  235.68    8.80
  -1   9   0  237.78    8.80
   1   9   0  229.18    8.40
   3  -9   0  168.88    6.00
   3  -9   0  155.78    5.90
  -3  -9   0  157.68    6.10
  -3  -9   0  165.58    6.00
  -3   9   0  156.88    6.30
   3   9   0  163.58    6.30
   3   9   0  165.78    6.00
  -5  -9   0   31.20    1.90
   5  -9   0   30.40    1.60
  -5   9   0   33.50    1.40
  -5   9   0   37.40    2.10
   5   9   0   35.20    2.10
   5   9   0   34.50    1.80
  -7  -9   0  172.88    6.90
   7  -9   0  179.28    6.60
  -7   9   0  184.38    7.10
   7   9   0  183.48    7.00
   7   9   0  189.58    6.80
   9  -9   0   15.90    1.20
  -9  -9   0   16.30    1.50
  -9  -9   0   15.40    1.50
   9   9   0   14.90    1.70
  -9   9   0   12.20    1.50
 -11  -9   0   29.40    2.10
 -11  -9   0   32.10    1.90
  11  -9   0   33.20    1.70
 -11   9   0   33.90    2.60
  11   9   0   34.00    2.40
  13  -9   0    0.00    0.80
 -13  -9   0   -0.30    1.20
 -13  -9   0    0.10    1.00
 -13   9   0   -0.30    1.50
  13   9   0    0.10    1.60
 -15  -9   0   12.60    1.70
 -15  -9   0   15.10    2.00
   0 -10   0   17.40    1.40
   0 -10   0   17.20    1.60
   0  10   0   17.40    1.20
   0  10   0   16.60    1.60
  -2 -10   0   16.00    1.40
   2 -10   0   17.50    1.30
   2 -10   0   16.30    1.50
  -2 -10   0   18.50    1.50
  -2  10   0   13.40    1.60
  -2  10   0   16.40    1.10
   2  10   0   16.50    1.70
   2  10   0   14.40    1.40
  -4 -10   0    3.30    1.10
   4 -10   0    3.70    0.80
   4  10   0    2.70    1.10
   4  10   0    1.60    0.90
  -4  10   0    2.90    1.20
  -4  10   0    3.20    0.60
  -6 -10   0   33.50    2.10
   6 -10   0   33.70    1.90
   6  10   0   35.00    2.10
   6  10   0   37.40    2.50
  -6  10   0   39.30    2.40
  -6  10   0   37.00    1.40
   8 -10   0    5.30    0.90
  -8 -10   0    5.40    1.30
   8  10   0    5.40    1.40
  -8  10   0    8.60    1.50
 -10 -10   0   41.40    2.60
  10 -10   0   44.00    2.20
 -10 -10   0   50.19    2.50
  10  10   0   45.70    2.90
 -10  10   0   47.30    2.90
 -12 -10   0    0.90    1.50
 -12 -10   0    0.90    1.20
  12 -10   0    1.20    0.90
 -12  10   0    0.20    1.50
  12  10   0    1.30    1.80
  -1 -11   0    4.60    1.10
   1 -11   0    4.80    1.00
  -1 -11   0    3.00    1.00
   1 -11   0    2.80    1.00
   1  11   0    2.40    1.20
  -1  11   0    3.50    0.70
  -1  11   0    3.60    1.30
   1  11   0    3.40    0.90
  -3 -11   0    9.40    1.50
   3 -11   0   11.10    1.20
  -3  11   0   10.10    1.00
   3  11   0   10.10    1.20
   3  11   0    8.90    1.50
  -3  11   0    8.10    1.50
  -5 -11   0    0.10    1.00
   5 -11   0    1.10    0.90
   5  11   0    0.30    1.00
  -5  11   0    0.40    0.50
   5  11   0    0.20    1.40
  -5  11   0   -0.10    1.20
  -7 -11   0   40.00    2.70
   7 -11   0   43.10    2.20
   7  11   0   41.90    2.50
  -7  11   0   40.80    2.80
   7  11   0   42.70    2.80
  -9 -11   0    3.90    1.50
   9 -11   0    4.40    1.00
  -9  11   0    3.10    1.50
   9  11   0    3.80    1.60
  11 -11   0   29.30    2.90
   0 -12   0    1.10    1.30
   0  12   0    0.10    0.80
   0  12   0    0.40    1.30
  -2 -12   0   17.40    1.90
   2 -12   0   15.70    1.50
   2  12   0   15.90    1.60
  -2  12   0   12.90    1.30
   2  12   0   17.80    2.20
  -2  12   0   13.40    1.90
   4 -12   0    2.50    1.10
  -4 -12   0    2.40    1.30
   4  12   0    2.60    1.30
  -4  12   0    2.00    0.70
   4  12   0    2.60    1.70
  -4  12   0    2.80    1.70
  -6 -12   0    3.30    1.60
   6 -12   0    3.10    1.10
  -6  12   0    2.80    1.90
   6  12   0    3.20    1.70
   6  12   0    1.60    1.30
  -8 -12   0    1.10    1.70
   8 -12   0    1.60    1.00
  -1 -13   0  106.89    4.90
   1  13   0  104.59    4.50
  -3 -13   0   46.00    3.10
   3 -13   0   41.30    2.70
  -3  13   0   37.20    2.40
   3  13   0   42.50    3.10
  20   0  -1    0.40    1.80
 -20   0   1    0.10    1.20
  20   0  -1    0.20    0.80
  18   0  -1    0.10    1.30
  18   0  -1    0.20    0.60
 -18   0   1   -0.50    0.90
  16   0  -1   -0.20    0.50
 -16   0   1   -0.60    0.70
  16   0  -1   -0.20    1.10
  14   0  -1    0.20    0.80
  14   0  -1    0.00    0.40
 -14   0   1   -0.20    0.70
  12   0  -1   -0.10    0.60
 -12   0   1   -0.30    0.50
 -12   0   1    0.00    0.50
  12   0  -1   -0.10    0.30
  10   0  -1   -0.10    0.30
 -10   0   1    0.20    0.40
  10   0  -1    0.00    0.20
 -10   0   1    0.10    0.30
  10   0  -1   -0.30    0.50
   8   0  -1    0.00    0.20
   8   0  -1    0.00    0.40
   8   0  -1    0.20    0.20
  -8   0   1    0.20    0.30
  -8   0   1    0.10    0.30
   6   0  -1    0.20    0.30
   6   0  -1    0.20    0.10
  -6   0   1   -0.20    0.30
   6   0  -1    0.00    0.10
  -6   0   1    0.00    0.20
  -6   0   1    1.10    0.30
  -4   0   1    0.30    0.20
  -4   0   1    0.00    0.20
   4   0  -1    0.00    0.10
   4   0  -1    0.00    0.10
  -4   0   1    0.10    0.10
   4   0  -1    0.30    0.20
  -2   0   1    0.40    0.10
  -2   0   1    0.00    0.10
   2   0  -1    0.20    0.10
  -2   0   1    0.00    0.10
   2   0  -1    0.00    0.10
   0   0  -1    0.00    0.10
   2   0   1   -0.10    0.10
  -2   0  -1    0.00    0.20
  -2   0  -1    0.00    0.10
   2   0   1    0.00    0.10
  -2   0  -1    0.00    0.10
  -2   0  -1    0.10    0.10
  -4   0  -1    0.00    0.20
  -4   0  -1    0.10    0.20
  -4   0  -1    0.20    0.20
   4   0   1    0.00    0.20
  -4   0  -1    0.00    0.10
   4   0   1   -0.10    0.10
  -6   0  -1    0.10    0.30
  -6   0  -1    0.10    0.30
  -6   0  -1    0.00    0.20
  -6   0  -1    0.00    0.20
  -6   0  -1    0.00    0.20
   6   0   1   -0.30    0.30
   6   0   1   -0.10    0.20
  -8   0  -1   -0.10    0.20
   8   0   1    0.10    0.30
  -8   0  -1   -0.10    0.30
  -8   0  -1    0.20    0.20
   8   0   1    0.20    0.50
  -8   0  -1   -0.20    0.40
  10   0   1    0.10    0.30
 -10   0  -1   -0.10    0.50
 -10   0  -1    0.00    0.20
 -10   0  -1    0.20    0.40
  10   0   1    0.20    0.60
 -10   0  -1    0.00    0.20
 -12   0  -1    0.00    0.20
  12   0   1   -0.20    0.80
 -12   0  -1    0.40    0.60
  12   0   1    0.30    0.40
  14   0   1    0.00    0.90
 -14   0  -1    0.10    0.80
  14   0   1   -0.20    0.50
 -16   0  -1    0.10    1.00
  16   0   1    0.00    1.10
  16   0   1    0.10    0.60
  18   0   1   -0.60    1.40
  18   0   1   -0.10    0.80
 -18   0  -1    0.30    1.10
  21  -1  -1    7.10    2.00
  21   1  -1    8.80    2.50
  19  -1  -1   17.20    2.00
 -19  -1   1   17.60    1.70
  19  -1  -1   17.60    1.30
  19   1  -1   16.50    1.40
 -19   1   1   20.00    1.80
  19   1  -1   17.40    2.20
 -17  -1   1   -0.10    0.90
  17  -1  -1    0.10    0.50
  17  -1  -1    0.20    1.00
  17   1  -1    0.10    1.10
 -17   1   1    0.30    0.80
  17   1  -1    0.20    0.50
 -15  -1   1   10.30    1.20
  15  -1  -1    9.00    1.20
  15  -1  -1   10.80    0.80
 -15   1   1    9.90    1.10
  15   1  -1    9.80    0.90
  15   1  -1    9.10    1.30
  13  -1  -1    0.90    0.30
 -13  -1   1    1.00    0.60
 -13  -1   1    1.70    0.60
  13  -1  -1    1.20    0.70
  13   1  -1    0.90    0.40
 -13   1   1    1.50    0.60
  13   1  -1    0.60    0.70
 -11  -1   1   35.90    1.40
 -11  -1   1   27.80    1.40
  11  -1  -1   24.30    1.50
 -11  -1   1   28.40    1.00
  11  -1  -1   24.40    1.10
 -11  -1   1   27.10    1.00
 -11   1   1   28.40    1.40
 -11   1   1   28.00    1.30
 -11   1   1   28.40    1.60
  11   1  -1   28.40    1.20
  11   1  -1   24.20    1.50
  -9  -1   1   18.30    0.70
  -9  -1   1   18.10    0.90
  -9  -1   1   15.50    0.90
  -9  -1   1   17.40    0.70
   9  -1  -1   15.90    1.00
   9  -1  -1   17.80    0.70
  -9   1   1   17.20    0.90
   9   1  -1   15.40    0.80
   9   1  -1   16.50    0.80
   9   1  -1   15.30    1.00
  -9   1   1   16.80    1.00
  -9   1   1   16.40    0.80
  -7  -1   1 1062.09   35.90
   7  -1  -1 1054.99   35.80
  -7  -1   1 1028.50   36.00
   7  -1  -1 1061.99   35.80
  -7  -1   1 1103.89   35.90
  -7  -1   1 1055.09   36.00
   7  -1  -1 1043.00   36.10
  -7   1   1 1089.69   36.00
  -7   1   1 1038.20   36.00
  -7   1   1 1049.00   36.10
   7   1  -1 1042.00   35.90
  -5  -1   1   22.90    0.90
  -5  -1   1   21.70    1.00
  -5  -1   1   24.30    0.90
  -5  -1   1   26.00    1.00
   5   1  -1   22.60    1.00
  -5   1   1   25.40    1.00
  -5   1   1   23.60    0.90
  -5   1   1   23.50    1.00
   5   1  -1   24.00    0.90
  -3  -1   1 4361.56  142.49
  -3  -1   1 4238.28  142.19
  -3  -1   1 4180.08  142.39
  -3   1   1 4137.79  142.29
   3   1  -1 4166.88  142.29
  -3   1   1 4148.48  142.39
  -3   1   1 4119.69  142.19
   3   1  -1 4181.88  142.19
   1  -1  -1    3.70    0.20
  -1  -1   1    3.60    0.20
   1  -1  -1    3.80    0.20
  -1  -1   1    3.80    0.20
   1   1  -1    4.10    0.20
   1   1  -1    3.70    0.20
   1   1  -1    3.60    0.20
  -1   1   1    4.70    0.20
  -1   1   1    4.40    0.20
   1   1  -1    4.10    0.20
  -1  -1  -1 2927.31  102.59
  -1  -1  -1 3184.08  102.69
  -1  -1  -1 2986.80  102.59
  -1  -1  -1 3144.69  102.69
   1  -1   1 2952.60  102.59
   1   1   1 3153.28  102.69
  -1   1  -1 2929.71  102.79
   1   1   1 3075.59  102.59
   1   1   1 3010.40  102.79
  -1   1  -1 3029.70  102.59
  -1   1  -1 2854.31  102.59
  -3  -1  -1    2.70    0.20
  -3  -1  -1    2.90    0.30
  -3  -1  -1    2.60    0.30
   3  -1   1    2.80    0.20
   3   1   1    2.80    0.20
  -3   1  -1    2.70    0.20
   3   1   1    3.00    0.30
  -3   1  -1    2.70    0.30
  -3   1  -1    2.50    0.30
   3   1   1    2.40    0.30
  -5  -1  -1 2973.60   99.29
   5  -1   1 2871.21   99.29
   5  -1   1 2902.91   99.29
  -5  -1  -1 2850.61   99.29
  -5  -1  -1 2957.60   99.49
   5   1   1 2892.51   99.19
   5   1   1 2853.91   99.29
  -5   1  -1 2778.82   99.29
  -5   1  -1 3070.19   99.29
  -5   1  -1 2895.71   99.19
  -5   1  -1 3067.69   99.29
  -5   1  -1 3002.80   99.39
   7  -1   1   34.10    1.50
  -7  -1  -1   32.80    1.30
  -7  -1  -1   33.60    1.30
   7  -1   1   31.90    1.30
  -7  -1  -1   31.90    1.30
   7  -1   1   31.50    1.30
  -7   1  -1   35.20    1.20
   7   1   1   32.80    1.30
  -7   1  -1   33.80    1.20
  -7   1  -1   35.10    1.30
  -7   1  -1   33.10    1.40
  -7   1  -1   30.10    1.50
   7   1   1   30.60    1.50
   9  -1   1   36.20    1.80
  -9  -1  -1   42.10    1.60
  -9  -1  -1   36.90    1.70
   9  -1   1   37.80    1.50
  -9  -1  -1   38.30    1.50
  -9   1  -1   37.90    1.70
  -9   1  -1   38.50    1.40
   9   1   1   36.70    1.60
   9   1   1   39.30    1.80
  -9   1  -1   41.70    1.50
  -9   1  -1   36.00    1.80
  -9   1  -1   40.60    1.40
  11  -1   1    2.60    0.70
  11  -1   1    2.80    0.40
 -11  -1  -1    2.70    0.30
 -11  -1  -1    2.30    0.60
 -11  -1  -1    2.00    0.60
 -11   1  -1    2.50    0.70
  11   1   1    3.40    0.50
  11   1   1    1.80    0.70
 -11   1  -1    1.80    0.70
  13  -1   1  149.29    5.80
 -13  -1  -1  147.39    5.10
  13  -1   1  142.79    5.30
 -13  -1  -1  154.28    5.60
 -13   1  -1  144.69    5.60
  13   1   1  149.99    5.70
  13   1   1  144.99    5.30
 -15  -1  -1   10.90    1.20
  15  -1   1    9.70    1.00
  15  -1   1   10.30    1.40
 -15  -1  -1   11.00    0.50
  15   1   1   12.30    1.50
  15   1   1   10.10    1.00
 -15   1  -1    8.50    1.20
  17  -1   1   -0.30    0.70
 -17  -1  -1   -0.40    1.00
  17  -1   1    0.40    1.30
  17   1   1   -0.20    1.20
  17   1   1    0.20    0.70
 -17   1  -1   -0.30    1.00
  19  -1   1    2.60    1.80
 -19  -1  -1    2.50    1.40
  19  -1   1    3.90    1.00
 -19   1  -1    3.50    1.50
  19   1   1    2.80    1.70
  19   1   1    3.20    1.00
 -20  -2   1   -0.30    1.20
  20  -2  -1    0.00    1.80
  20  -2  -1    0.30    0.80
 -20   2   1    0.50    1.40
  20   2  -1    0.60    0.90
  20   2  -1    0.50    1.60
  18  -2  -1   12.20    1.80
  18  -2  -1   15.40    1.20
 -18  -2   1   13.30    1.50
  18   2  -1   13.80    1.20
  18   2  -1   17.80    2.00
 -18   2   1   12.60    1.60
  16  -2  -1    1.70    0.50
  16  -2  -1    1.00    1.00
 -16  -2   1    0.90    0.80
 -16   2   1    2.40    0.90
  16   2  -1    0.30    1.00
  16   2  -1    0.90    0.50
 -14  -2   1    0.10    0.60
 -14  -2   1    0.40    0.30
  14  -2  -1    0.10    0.80
  14  -2  -1   -0.10    0.40
 -14  -2   1    0.70    0.70
 -14   2   1    0.30    0.70
 -14   2   1   -0.30    0.80
  14   2  -1    0.60    0.40
  14   2  -1    0.30    0.80
  12  -2  -1   97.79    3.90
 -12  -2   1   96.99    3.70
 -12  -2   1   99.09    3.70
 -12  -2   1  100.09    3.40
 -12   2   1   88.79    3.70
  12   2  -1   94.69    3.50
  12   2  -1   96.19    3.90
 -12   2   1   93.99    3.90
  10  -2  -1   36.60    1.40
  10  -2  -1   35.30    1.80
 -10  -2   1   35.90    1.60
 -10  -2   1   40.30    1.40
 -10  -2   1   37.40    1.40
  10  -2  -1   34.20    1.40
 -10  -2   1   33.20    1.60
  10   2  -1   32.50    1.70
 -10   2   1   35.00    1.70
  10   2  -1   36.00    1.50
 -10   2   1   35.50    1.60
 -10   2   1   37.70    1.50
   8  -2  -1   57.89    2.10
  -8  -2   1   63.49    2.20
   8  -2  -1   57.19    2.10
  -8  -2   1   60.69    2.20
  -8  -2   1   60.99    2.30
  -8  -2   1   57.79    2.30
   8   2  -1   55.49    2.40
  -8   2   1   61.79    2.20
  -8   2   1   60.69    2.40
  -8   2   1   59.29    2.30
   8   2  -1   56.69    2.20
  -6  -2   1  268.07    9.10
   6  -2  -1  268.97    9.00
   6  -2  -1  263.37    9.00
  -6  -2   1  266.17    9.20
  -6  -2   1  264.37    9.20
  -6   2   1  267.47    9.20
   6   2  -1  265.57    9.20
  -6   2   1  267.37    9.20
  -6   2   1  266.17    9.30
   6   2  -1  266.87    9.30
   4  -2  -1  148.49    4.90
  -4  -2   1  145.29    5.00
  -4  -2   1  146.79    5.00
  -4  -2   1  144.19    5.00
   4  -2  -1  143.59    4.90
   4  -2  -1  142.59    5.00
   4   2  -1  143.59    5.10
   4   2  -1  138.39    5.00
   4   2  -1  138.59    5.00
  -4   2   1  148.99    5.00
  -4   2   1  141.19    5.00
  -2  -2   1  152.18    5.20
   2  -2  -1  149.59    5.10
   2  -2  -1  147.39    5.10
  -2  -2   1  152.18    5.20
  -2  -2   1  147.09    5.20
  -2  -2   1  150.88    5.20
   2  -2  -1  150.58    5.20
   2   2  -1  149.19    5.20
  -2   2   1  143.39    5.10
  -2   2   1  151.68    5.20
   2   2  -1  151.28    5.20
  -2   2   1  153.38    5.10
  -2   2   1  149.49    5.10
   2   2  -1  151.58    5.20
   2   2  -1  152.98    5.20
   0  -2   1 1058.49   35.80
   0  -2   1 1063.39   35.80
   0  -2  -1 1054.89   35.80
   0  -2  -1 1003.60   35.80
   0   2  -1 1076.29   35.80
   0   2  -1 1033.00   35.80
   0   2   1 1062.79   35.80
   0   2   1 1066.99   35.80
   0   2  -1 1071.59   35.80
   2  -2   1  945.51   32.60
  -2  -2  -1  940.21   32.60
  -2  -2  -1 1006.00   32.60
   2  -2   1  981.50   32.60
  -2  -2  -1  978.20   32.60
  -2  -2  -1  974.20   32.70
   2   2   1  985.30   32.60
  -2   2  -1  959.20   32.60
   2   2   1  946.01   32.70
   2   2   1  954.50   32.60
  -2   2  -1  917.51   32.60
  -2   2  -1  941.11   32.70
  -4  -2  -1  117.69    4.00
  -4  -2  -1  112.79    4.00
  -4  -2  -1  113.79    4.00
   4  -2   1  112.49    3.90
  -4  -2  -1  109.99    4.00
   4  -2   1  119.49    3.90
  -4   2  -1  111.59    3.90
   4   2   1  114.49    4.00
  -4   2  -1  110.99    3.90
  -4   2  -1  107.39    4.10
   4   2   1  116.39    4.00
   4   2   1  110.19    4.10
  -4   2  -1  107.29    4.00
   6  -2   1   88.59    3.20
   6  -2   1   92.49    3.20
   6  -2   1   90.79    3.20
  -6  -2  -1   87.59    3.30
  -6  -2  -1   85.79    3.30
  -6  -2  -1   92.89    3.40
  -6   2  -1   93.79    3.20
  -6   2  -1   84.29    3.40
  -6   2  -1   96.59    3.40
  -6   2  -1   95.79    3.20
   6   2   1   93.69    3.30
   6   2   1   93.49    3.50
  -6   2  -1   95.59    3.20
  -8  -2  -1  470.05   16.20
   8  -2   1  478.65   16.40
   8  -2   1  459.95   16.20
  -8  -2  -1  479.85   16.30
   8  -2   1  472.85   16.10
  -8   2  -1  465.65   16.00
   8   2   1  467.15   16.40
  -8   2  -1  471.15   16.50
  -8   2  -1  475.95   16.30
  -8   2  -1  471.75   16.00
  -8   2  -1  494.35   16.10
   8   2   1  464.35   16.20
  10  -2   1   21.40    1.50
 -10  -2  -1   23.00    1.20
  10  -2   1   22.60    1.00
 -10  -2  -1   20.30    1.20
 -10  -2  -1   23.50    1.00
 -10   2  -1   23.00    1.40
  10   2   1   21.90    1.10
 -10   2  -1   21.80    1.20
  10   2   1   23.00    1.40
 -12  -2  -1   13.50    1.10
  12  -2   1   11.20    1.20
  12  -2   1   11.90    0.90
 -12  -2  -1   10.50    0.70
 -12  -2  -1   12.10    1.00
  12   2   1   13.20    0.90
  12   2   1   11.90    1.30
 -12   2  -1   12.30    1.30
  14  -2   1    6.10    1.10
  14  -2   1    4.80    0.70
 -14  -2  -1    3.70    0.90
 -14  -2  -1    5.60    0.50
 -14   2  -1    3.20    1.00
  14   2   1    3.60    0.70
  14   2   1    5.90    1.10
 -14   2  -1    2.20    0.80
 -16  -2  -1   18.00    1.70
  16  -2   1   19.60    1.90
 -16  -2  -1   17.80    0.90
  16  -2   1   17.90    1.20
  16   2   1   16.90    1.80
  16   2   1   17.70    1.40
 -16   2  -1   14.60    1.50
  18  -2   1    2.30    1.50
  18  -2   1    2.40    0.80
 -18  -2  -1    4.10    1.40
  18   2   1    2.50    0.90
  18   2   1    2.40    1.50
 -18   2  -1    2.30    1.20
  19  -3  -1   49.30    2.30
 -19  -3   1   53.09    3.00
  19  -3  -1   51.89    3.20
  19   3  -1   59.59    3.30
  19   3  -1   53.49    2.50
 -19   3   1   48.20    2.80
  17  -3  -1    0.80    1.10
  17  -3  -1    0.40    0.50
 -17  -3   1    1.00    0.90
 -17   3   1    0.60    0.90
  17   3  -1    0.90    0.70
 -17   3   1    1.40    1.10
  17   3  -1    0.40    1.10
 -15  -3   1   34.10    1.40
  15  -3  -1   33.80    1.50
  15  -3  -1   36.80    2.10
 -15  -3   1   37.00    1.90
 -15  -3   1   32.90    1.90
 -15   3   1   30.40    1.90
 -15   3   1   31.00    2.10
  15   3  -1   35.50    2.20
  15   3  -1   34.70    1.70
 -13  -3   1    0.90    0.60
 -13  -3   1    0.40    0.30
  13  -3  -1    0.50    0.80
  13  -3  -1    0.20    0.30
 -13  -3   1    0.60    0.70
  13   3  -1   -0.10    0.40
 -13   3   1    0.30    0.80
  13   3  -1    0.00    0.80
 -13   3   1    0.50    0.60
 -11  -3   1   69.09    3.00
  11  -3  -1   76.49    2.80
 -11  -3   1   76.19    2.80
 -11  -3   1   77.19    3.10
  11   3  -1   79.79    2.90
  11   3  -1   80.79    3.20
 -11   3   1   78.29    3.00
 -11   3   1   79.59    3.20
  -9  -3   1   12.20    0.70
   9  -3  -1   11.80    0.50
  -9  -3   1   12.20    0.80
   9  -3  -1   12.20    0.60
   9  -3  -1   11.80    0.70
  -9  -3   1   11.30    0.80
   9   3  -1   12.00    0.70
  -9   3   1   12.90    1.00
   9   3  -1    9.80    0.90
  -9   3   1   13.00    0.70
  -9   3   1   12.70    0.80
  -7  -3   1   30.90    1.20
   7  -3  -1   28.70    1.10
  -7  -3   1   30.30    1.30
   7  -3  -1   28.90    1.20
  -7  -3   1   30.70    1.40
   7  -3  -1   30.00    1.10
   7   3  -1   29.80    1.30
  -7   3   1   31.50    1.40
   7   3  -1   28.30    1.40
   7   3  -1   30.40    1.30
  -7   3   1   31.60    1.30
  -7   3   1   33.00    1.20
   5  -3  -1   22.00    0.80
   5  -3  -1   22.50    0.80
   5  -3  -1   22.80    0.90
  -5  -3   1   22.30    0.90
  -5  -3   1   23.40    1.00
  -5  -3   1   21.80    1.00
  -5  -3   1   23.10    1.00
  -5   3   1   22.40    1.10
  -5   3   1   22.40    0.90
   5   3  -1   21.90    1.00
   5   3  -1   22.00    1.00
   5   3  -1   21.30    1.10
  -3  -3   1   84.79    2.90
   3  -3  -1   80.99    2.90
   3  -3  -1   80.49    2.90
  -3  -3   1   78.89    2.90
   3  -3  -1   83.89    3.00
  -3  -3   1   81.49    2.90
  -3  -3   1   81.29    3.00
  -3   3   1   80.49    3.00
  -3   3   1   83.09    2.80
   3   3  -1   81.09    3.00
  -3   3   1   85.59    2.80
   3   3  -1   83.89    3.00
  -3   3   1   82.99    2.90
   3   3  -1   86.09    2.90
   3   3  -1   83.19    2.90
   1  -3  -1   38.80    1.40
   1  -3  -1   35.50    1.40
  -1  -3   1   37.40    1.40
  -1  -3   1   39.10    1.40
  -1  -3   1   36.30    1.40
  -1   3   1   35.60    1.50
   1   3  -1   36.80    1.40
  -1   3   1   35.70    1.40
   1   3  -1   34.20    1.50
   1   3  -1   36.30    1.40
   1   3  -1   38.10    1.30
  -1  -3  -1  657.63   22.20
  -1  -3  -1  633.14   22.20
   1  -3   1  660.93   22.20
  -1  -3  -1  671.13   22.20
  -1  -3  -1  646.74   22.30
   1  -3   1  645.84   22.20
   1   3   1  660.23   22.30
  -1   3  -1  652.33   22.20
  -1   3  -1  635.24   22.30
   1   3   1  666.43   22.20
  -1   3  -1  650.43   22.20
   1   3   1  654.13   22.20
   3  -3   1   56.89    2.00
   3  -3   1   53.99    2.00
  -3  -3  -1   51.99    2.00
  -3  -3  -1   55.59    2.10
  -3  -3  -1   55.49    2.00
  -3  -3  -1   54.99    2.00
   3   3   1   54.19    2.00
  -3   3  -1   55.59    2.00
   3   3   1   53.49    2.10
  -3   3  -1   53.69    2.10
   3   3   1   55.79    2.00
  -3   3  -1   54.59    2.00
  -3   3  -1   54.29    2.00
   5  -3   1  197.48    6.80
  -5  -3  -1  196.98    6.80
  -5  -3  -1  191.08    6.90
   5  -3   1  202.58    6.70
  -5  -3  -1  191.48    6.80
   5  -3   1  192.38    6.80
  -5  -3  -1  202.28    6.90
  -5   3  -1  201.58    6.90
  -5   3  -1  197.78    7.00
  -5   3  -1  199.88    6.70
   5   3   1  194.08    6.80
   5   3   1  191.78    6.90
   5   3   1  193.38    7.00
  -5   3  -1  196.08    6.70
   7  -3   1    0.20    0.30
  -7  -3  -1    1.40    0.30
   7  -3   1    0.10    0.20
  -7  -3  -1    1.10    0.40
   7  -3   1   -0.20    0.20
  -7  -3  -1    0.00    0.30
  -7  -3  -1   -0.10    0.30
  -7   3  -1    0.20    0.40
   7   3   1    0.10    0.50
   7   3   1    0.10    0.40
  -7   3  -1    0.10    0.50
   7   3   1    0.10    0.30
  -9  -3  -1  336.77   11.50
  -9  -3  -1  324.57   11.30
   9  -3   1  317.27   11.30
  -9  -3  -1  329.67   11.50
   9   3   1  332.57   11.60
   9   3   1  321.37   11.40
  -9   3  -1  333.77   11.50
  -9   3  -1  330.77   11.70
  11  -3   1   18.00    1.50
 -11  -3  -1   19.20    1.20
  11  -3   1   18.30    1.00
 -11  -3  -1   21.50    1.30
 -11  -3  -1   19.10    1.00
 -11   3  -1   18.00    1.40
  11   3   1   21.30    1.40
  11   3   1   19.00    1.10
  13  -3   1   24.10    1.80
 -13  -3  -1   26.10    1.60
 -13  -3  -1   23.00    1.20
 -13  -3  -1   26.20    1.50
 -13   3  -1   24.00    1.80
  13   3   1   22.20    1.80
  13   3   1   23.60    1.40
 -13   3  -1   22.60    1.60
  15  -3   1    0.00    1.00
 -15  -3  -1    1.00    0.50
  15  -3   1    1.40    0.60
 -15  -3  -1    0.50    0.80
  15   3   1    1.40    0.70
  15   3   1    0.20    1.10
 -15   3  -1    1.50    1.10
 -15   3  -1    1.50    1.00
  17  -3   1   32.80    1.80
  17  -3   1   35.20    2.60
 -17  -3  -1   31.20    2.20
 -17  -3  -1   36.10    1.50
  17   3   1   31.70    2.00
 -17   3  -1   36.70    2.40
  17   3   1   35.70    2.70
  19  -3   1    5.40    1.90
  19  -3   1    4.90    1.00
 -19  -3  -1    5.80    1.50
  19   3   1    4.40    2.10
  19   3   1    5.10    1.20
 -19   3  -1    5.30    1.50
  20  -4  -1   10.70    1.10
  20  -4  -1   12.80    2.20
 -20  -4   1   12.90    2.00
 -20   4   1   13.90    1.80
  20   4  -1   11.60    2.30
  18  -4  -1   98.99    3.70
 -18  -4   1  104.59    4.30
  18  -4  -1   97.29    4.60
 -18  -4   1   97.19    3.50
 -18   4   1   92.19    4.60
  18   4  -1   95.29    4.50
 -18   4   1   96.49    4.20
  18   4  -1   93.39    3.90
 -16  -4   1   24.10    1.70
  16  -4  -1   25.60    2.00
 -16  -4   1   27.40    1.90
 -16  -4   1   24.20    1.20
  16   4  -1   22.50    1.90
  16   4  -1   25.00    1.60
 -16   4   1   26.20    1.70
 -16   4   1   26.30    2.00
 -14  -4   1   52.69    2.40
 -14  -4   1   50.09    2.40
  14  -4  -1   49.60    2.00
  14  -4  -1   52.09    2.60
 -14  -4   1   49.30    2.00
  14   4  -1   51.59    2.70
 -14   4   1   54.09    2.40
  14   4  -1   49.10    2.20
 -14   4   1   52.69    2.60
 -12  -4   1  142.99    5.20
 -12  -4   1  145.29    5.50
  12  -4  -1  152.48    5.10
  12   4  -1  149.49    5.60
  12   4  -1  145.09    5.30
 -12   4   1  145.19    5.60
 -12   4   1  142.49    5.40
 -10  -4   1  379.86   13.50
 -10  -4   1  402.76   13.30
 -10  -4   1  378.76   13.50
  10  -4  -1  393.26   13.20
 -10   4   1  392.86   13.40
 -10   4   1  373.46   13.60
  10   4  -1  375.06   13.60
  10   4  -1  393.86   13.40
   8  -4  -1   21.60    1.00
  -8  -4   1   22.40    1.20
   8  -4  -1   21.30    0.90
  -8  -4   1   19.40    1.10
  -8  -4   1   21.40    1.00
   8  -4  -1   21.20    0.90
   8   4  -1   21.50    1.20
  -8   4   1   22.10    1.30
  -8   4   1   23.50    1.10
   8   4  -1   22.10    1.30
   8   4  -1   23.10    1.10
   6  -4  -1   42.90    1.60
  -6  -4   1   42.10    1.70
   6  -4  -1   43.30    1.70
   6  -4  -1   42.60    1.60
  -6  -4   1   42.70    1.80
  -6  -4   1   42.80    1.70
  -6  -4   1   44.50    1.70
  -6   4   1   44.60    1.70
  -6   4   1   44.90    1.90
   6   4  -1   43.90    1.90
  -4  -4   1  213.68    7.60
   4  -4  -1  211.78    7.50
   4  -4  -1  214.18    7.50
   4  -4  -1  219.78    7.50
  -4  -4   1  206.68    7.50
  -4  -4   1  214.88    7.50
  -4  -4   1  214.38    7.50
   4   4  -1  223.18    7.50
  -4   4   1  217.58    7.50
  -4   4   1  224.48    7.40
  -4   4   1  216.28    7.40
   4   4  -1  216.88    7.70
  -4   4   1  213.88    7.70
   4   4  -1  222.88    7.60
   4   4  -1  223.88    7.50
   2  -4  -1   14.00    0.60
  -2  -4   1   13.90    0.70
   2  -4  -1   12.60    0.70
  -2  -4   1   13.70    0.70
  -2  -4   1   12.70    0.70
   2   4  -1   13.50    0.70
  -2   4   1   15.50    0.70
   2   4  -1   13.70    0.70
   2   4  -1   15.20    0.60
  -2   4   1   13.60    0.80
   2   4  -1   12.70    0.80
  -2   4   1   14.70    0.60
   0  -4   1  216.98    7.50
   0  -4   1  212.58    7.50
   0  -4  -1  222.88    7.50
   0  -4   1  217.68    7.50
   0  -4  -1  215.98    7.50
   0   4  -1  210.28    7.50
   0   4  -1  216.38    7.40
   0   4  -1  215.18    7.50
   0   4   1  216.68    7.60
   0   4  -1  213.48    7.60
   0   4   1  212.18    7.50
   2  -4   1  476.85   16.00
  -2  -4  -1  446.96   16.10
   2  -4   1  449.95   16.00
  -2  -4  -1  461.35   16.00
  -2  -4  -1  477.95   15.90
  -2  -4  -1  462.95   16.00
  -2   4  -1  488.05   15.90
  -2   4  -1  452.25   16.10
  -2   4  -1  465.75   15.90
   2   4   1  459.35   16.10
   2   4   1  478.55   16.00
   2   4   1  479.65   16.00
   4  -4   1   13.40    0.60
  -4  -4  -1   12.70    0.70
  -4  -4  -1   12.30    0.80
   4  -4   1   13.20    0.60
  -4  -4  -1   12.50    0.70
   4   4   1   13.10    0.70
  -4   4  -1   15.20    0.60
  -4   4  -1   11.30    0.90
   4   4   1   11.10    0.80
   4   4   1   12.20    0.80
  -4   4  -1   13.20    0.60
  -4   4  -1   13.50    0.70
  -6  -4  -1   81.39    3.00
   6  -4   1   82.19    2.80
   6  -4   1   74.09    2.80
  -6  -4  -1   81.39    3.00
  -6  -4  -1   78.59    2.90
   6  -4   1   79.29    2.90
  -6  -4  -1   80.39    3.00
   6   4   1   80.79    3.00
  -6   4  -1   80.29    2.70
  -6   4  -1   77.79    3.00
  -6   4  -1   70.49    3.10
  -6   4  -1   78.99    2.80
   6   4   1   82.19    3.20
   6   4   1   75.79    3.00
  -8  -4  -1  180.18    6.40
  -8  -4  -1  177.08    6.30
   8  -4   1  169.28    6.20
  -8  -4  -1  177.78    6.30
   8   4   1  174.78    6.30
  -8   4  -1  174.38    6.50
  -8   4  -1  188.58    6.30
   8   4   1  168.68    6.50
 -10  -4  -1   22.60    1.20
  10  -4   1   25.80    1.10
 -10  -4  -1   20.00    1.30
 -10  -4  -1   23.80    1.40
  10   4   1   24.10    1.30
  10   4   1   21.30    1.50
 -10   4  -1   23.50    1.50
 -10   4  -1   24.50    1.30
 -12  -4  -1   19.80    1.40
 -12  -4  -1   23.10    1.50
 -12  -4  -1   22.00    1.20
  12  -4   1   22.00    1.10
  12  -4   1   21.40    1.70
 -12   4  -1   20.10    1.50
 -12   4  -1   21.10    1.70
  12   4   1   20.80    1.30
  12   4   1   23.30    1.60
 -14  -4  -1    0.20    0.80
  14  -4   1    0.90    1.10
  14  -4   1    0.60    0.50
 -14  -4  -1    0.80    0.90
 -14  -4  -1    0.50    0.50
 -14   4  -1    0.70    0.80
  14   4   1    0.40    0.70
  14   4   1    0.00    1.00
 -14   4  -1    0.50    1.00
 -16  -4  -1    3.30    0.60
 -16  -4  -1    3.80    1.20
  16  -4   1    2.80    0.70
  16  -4   1    3.90    1.40
  16   4   1    2.80    1.40
 -16   4  -1    4.60    1.20
  16   4   1    2.10    0.90
 -16   4  -1    3.50    1.30
 -18  -4  -1    1.30    1.40
  18  -4   1    1.30    1.60
 -18  -4  -1    1.30    0.60
  18  -4   1    0.80    0.90
 -18   4  -1    1.10    1.60
  18   4   1    1.50    1.00
  18   4   1    1.50    1.60
 -18   4  -1    1.10    1.30
 -19  -5   1   -0.20    1.40
  19  -5  -1    0.20    1.90
 -19  -5   1    0.80    0.60
  19  -5  -1    0.10    0.80
  19   5  -1    0.50    1.60
 -19   5   1    0.40    1.80
 -19   5   1    1.10    1.40
  19   5  -1    1.40    1.20
 -17  -5   1   37.40    2.40
 -17  -5   1   40.60    2.30
  17  -5  -1   38.00    2.70
  17  -5  -1   40.30    1.80
 -17  -5   1   36.10    1.80
  17   5  -1   39.10    2.60
  17   5  -1   38.70    2.10
 -17   5   1   37.90    2.60
 -17   5   1   39.70    2.20
 -15  -5   1    1.30    0.60
 -15  -5   1    1.20    0.90
  15  -5  -1    1.10    0.50
 -15  -5   1    1.40    1.00
  15  -5  -1    0.40    1.30
 -15   5   1    1.70    1.20
  15   5  -1    1.80    1.10
  15   5  -1    1.70    0.80
 -15   5   1    2.30    1.00
 -13  -5   1   41.30    2.10
  13  -5  -1   41.20    1.70
 -13  -5   1   42.80    2.10
 -13  -5   1   43.90    1.90
  13   5  -1   45.50    2.40
  13   5  -1   42.00    2.00
 -13   5   1   40.90    2.30
 -13   5   1   44.30    2.10
  11  -5  -1   56.89    2.20
 -11  -5   1   56.29    2.50
 -11  -5   1   61.69    2.60
 -11  -5   1   57.59    2.40
 -11   5   1   65.59    2.80
  11   5  -1   61.19    2.50
  11   5  -1   58.49    2.70
 -11   5   1   60.59    2.50
   9  -5  -1   15.10    0.80
  -9  -5   1   15.70    1.10
  -9  -5   1   13.70    0.90
  -9  -5   1   15.30    1.00
  -9   5   1   14.90    0.90
  -9   5   1   15.00    1.20
   9   5  -1   16.50    1.00
   9   5  -1   15.00    1.30
  -7  -5   1  190.38    6.70
  -7  -5   1  179.38    6.60
   7  -5  -1  189.88    6.60
   7  -5  -1  186.48    6.50
  -7  -5   1  187.08    6.80
  -7   5   1  184.68    6.80
   7   5  -1  190.98    6.70
  -7   5   1  191.78    6.60
   7   5  -1  190.98    6.70
   7   5  -1  187.38    6.90
   7   5  -1  189.78    6.70
   5  -5  -1    4.40    0.40
  -5  -5   1    4.50    0.50
   5  -5  -1    3.20    0.50
  -5  -5   1    4.20    0.60
  -5  -5   1    3.60    0.50
   5  -5  -1    3.00    0.30
  -5  -5   1    3.90    0.50
  -5   5   1    4.30    0.40
   5   5  -1    5.10    0.50
  -5   5   1    4.30    0.60
   5   5  -1    3.40    0.50
  -5   5   1    3.60    0.20
  -5   5   1    3.90    0.20
   5   5  -1    3.40    0.70
   5   5  -1    4.00    0.50
  -3  -5   1  503.05   17.20
   3  -5  -1  497.65   17.20
   3  -5  -1  492.95   17.10
  -3  -5   1  512.65   17.20
  -3  -5   1  477.25   17.30
  -3   5   1  506.55   17.00
   3   5  -1  498.95   17.20
   3   5  -1  500.75   17.20
  -3   5   1  503.35   17.30
   3   5  -1  484.05   17.30
  -3   5   1  493.55   17.10
   3   5  -1  519.85   17.10
  -3   5   1  522.05   17.10
   1  -5  -1  218.48    7.70
   1  -5  -1  219.78    7.60
  -1  -5   1  205.28    7.60
   1  -5  -1  221.78    7.60
  -1  -5   1  215.48    7.60
  -1  -5   1  219.68    7.60
  -1   5   1  216.58    7.60
   1   5  -1  225.68    7.60
   1   5  -1  212.68    7.70
   1   5  -1  214.98    7.60
   1   5  -1  222.18    7.50
  -1   5   1  218.98    7.70
  -1  -5  -1  476.45   16.20
  -1  -5  -1  451.15   16.30
   1  -5   1  463.05   16.20
   1  -5   1  469.45   16.20
  -1  -5  -1  485.55   16.20
   1  -5   1  478.95   16.20
   1   5   1  457.85   16.20
   1   5   1  471.45   16.30
  -1   5  -1  459.95   16.30
  -1   5  -1  450.95   16.10
   1   5   1  495.15   16.20
   1   5   1  487.55   16.00
  -1   5  -1  477.35   16.10
  -3  -5  -1  198.38    6.90
   3  -5   1  197.18    6.90
  -3  -5  -1  197.28    6.90
   3  -5   1  196.68    6.90
  -3  -5  -1  194.18    7.00
  -3  -5  -1  193.68    6.80
   3   5   1  203.58    6.90
   3   5   1  193.98    7.10
  -3   5  -1  205.68    6.90
  -3   5  -1  200.68    6.80
  -3   5  -1  194.68    7.10
   3   5   1  188.88    6.90
  -3   5  -1  198.18    6.80
  -5  -5  -1  134.49    4.80
   5  -5   1  136.09    4.70
  -5  -5  -1  135.29    4.90
  -5  -5  -1  134.39    4.80
   5  -5   1  125.99    4.70
  -5  -5  -1  134.89    4.70
  -5   5  -1  131.59    5.00
   5   5   1  126.79    4.90
   5   5   1  133.69    4.80
  -5   5  -1  130.99    4.60
  -5   5  -1  133.19    4.70
  -5   5  -1  135.09    4.60
   5   5   1  132.39    4.80
  -7  -5  -1   80.69    3.20
   7  -5   1   86.89    3.10
  -7  -5  -1   84.29    3.20
  -7  -5  -1   78.79    3.30
  -7   5  -1   83.99    3.20
   7   5   1   88.79    3.40
   7   5   1   84.29    3.20
   7   5   1   87.19    3.30
  -7   5  -1   80.49    3.40
  -9  -5  -1   32.50    1.60
  -9  -5  -1   31.50    1.60
   9  -5   1   33.40    1.40
  -9  -5  -1   32.30    1.50
  -9   5  -1   28.70    1.50
  -9   5  -1   29.90    1.80
   9   5   1   28.10    1.80
 -11  -5  -1    0.00    0.70
 -11  -5  -1    1.00    0.80
  11  -5   1    0.40    0.40
 -11  -5  -1    1.00    0.50
  11   5   1    0.60    0.80
 -11   5  -1    0.60    0.70
 -11   5  -1    0.90    0.90
  11   5   1    0.90    0.60
 -13  -5  -1    1.00    0.60
 -13  -5  -1    2.70    0.90
  13  -5   1    1.80    1.10
 -13  -5  -1    1.30    0.90
  13  -5   1    1.60    0.50
 -13   5  -1    2.50    0.90
  13   5   1    1.10    0.70
 -13   5  -1    0.90    1.00
  13   5   1    1.80    1.00
  15  -5   1    0.10    0.60
 -15  -5  -1    0.10    1.00
 -15  -5  -1    0.20    0.60
  15  -5   1    0.10    1.40
 -15  -5  -1    0.80    0.90
 -15   5  -1    0.80    0.90
  15   5   1    0.10    0.80
  15   5   1    0.50    1.30
 -15   5  -1    0.50    1.30
 -17  -5  -1    0.30    0.70
 -17  -5  -1    0.40    1.30
  17  -5   1    0.20    0.80
  17  -5   1    0.40    1.50
 -17   5  -1    0.00    1.40
 -17   5  -1   -0.30    1.20
  17   5   1    0.30    1.00
  17   5   1   -0.30    1.50
  18  -6  -1   32.20    2.90
 -18  -6   1   29.30    1.70
 -18  -6   1   31.40    2.50
 -18  -6   1   31.20    2.40
  18  -6  -1   27.70    1.70
  18   6  -1   30.30    2.80
  18   6  -1   28.90    2.30
 -18   6   1   32.20    2.70
 -16  -6   1    2.70    1.20
  16  -6  -1    2.40    1.60
 -16  -6   1    2.30    1.20
  16  -6  -1    1.90    0.60
 -16  -6   1    2.90    0.80
 -16   6   1    1.40    1.30
  16   6  -1    2.00    1.50
  16   6  -1    2.70    1.00
  14  -6  -1   11.20    0.90
 -14  -6   1   10.00    1.20
 -14  -6   1   12.00    1.00
 -14  -6   1   11.00    1.30
  14   6  -1   13.30    1.20
 -14   6   1    9.80    1.40
  14   6  -1    8.80    1.40
 -12  -6   1    6.20    1.00
 -12  -6   1    5.50    0.90
 -12  -6   1    5.60    0.70
  12  -6  -1    6.70    0.70
 -12   6   1    4.80    1.20
  12   6  -1    6.60    1.20
  12   6  -1    6.20    0.80
 -10  -6   1  126.89    4.70
 -10  -6   1  128.59    4.60
 -10  -6   1  126.19    4.80
  10  -6  -1  124.89    4.50
  10   6  -1  125.49    5.00
  10   6  -1  127.59    4.70
 -10   6   1  119.99    4.90
  10   6  -1  128.49    4.70
   8  -6  -1   33.80    1.60
  -8  -6   1   34.50    1.60
   8  -6  -1   32.10    1.40
  -8  -6   1   34.20    1.60
  -8  -6   1   32.80    1.70
   8   6  -1   35.20    1.60
   8   6  -1   34.30    1.80
  -8   6   1   36.00    1.80
   8   6  -1   33.30    1.60
   6  -6  -1  103.69    3.80
  -6  -6   1  102.09    3.90
   6  -6  -1   97.89    3.70
  -6  -6   1   95.89    3.80
  -6  -6   1  103.29    3.70
  -6  -6   1  103.49    3.80
   6   6  -1   99.09    4.00
   6   6  -1  107.49    3.80
   6   6  -1   98.89    3.80
   6   6  -1  108.39    3.80
  -6   6   1  102.99    4.00
  -4  -6   1  346.37   12.10
  -4  -6   1  348.57   12.10
   4  -6  -1  343.07   12.10
  -4  -6   1  342.57   12.20
   4  -6  -1  351.66   12.10
   4   6  -1  350.76   12.10
  -4   6   1  351.56   12.30
  -4   6   1  358.46   12.00
   4   6  -1  365.16   12.00
   4   6  -1  361.56   12.10
   4   6  -1  326.97   12.30
  -4   6   1  346.87   12.00
   2  -6  -1  289.77   10.60
   2  -6  -1  300.57   10.50
  -2  -6   1  302.47   10.50
  -2  -6   1  296.37   10.60
  -2  -6   1  308.17   10.50
  -2   6   1  294.47   10.40
   2   6  -1  316.07   10.40
   2   6  -1  314.17   10.50
  -2   6   1  300.57   10.70
   2   6  -1  308.07   10.50
   2   6  -1  294.77   10.70
   0  -6  -1   88.29    3.30
   0  -6   1   87.19    3.30
   0  -6  -1   84.09    3.20
   0  -6  -1   89.19    3.40
   0  -6   1   88.09    3.30
   0  -6   1   87.19    3.30
   0   6   1   88.09    3.20
   0   6  -1   93.29    3.10
   0   6  -1   85.09    3.40
   0   6   1   90.79    3.50
   0   6  -1   87.09    3.20
   2  -6   1  169.68    6.20
  -2  -6  -1  182.48    6.30
  -2  -6  -1  173.08    6.30
  -2  -6  -1  180.48    6.30
   2  -6   1  177.68    6.30
   2   6   1  179.28    6.30
   2   6   1  171.48    6.20
  -2   6  -1  180.38    6.10
  -2   6  -1  170.48    6.40
   2   6   1  166.48    6.40
  -2   6  -1  174.28    6.20
   2   6   1  183.88    6.10
  -4  -6  -1   93.89    3.50
  -4  -6  -1   93.59    3.60
  -4  -6  -1  100.79    3.50
   4  -6   1   90.09    3.40
  -4  -6  -1   93.49    3.40
   4  -6   1   98.19    3.50
  -4   6  -1   91.99    3.40
   4   6   1   95.79    3.40
   4   6   1   90.79    3.50
   4   6   1   88.79    3.70
  -4   6  -1   98.19    3.40
  -4   6  -1   83.39    3.70
   4   6   1   95.29    3.50
   6  -6   1  127.99    4.80
  -6  -6  -1  129.49    5.00
  -6  -6  -1  131.09    4.90
  -6  -6  -1  137.49    4.80
  -6   6  -1  128.99    5.10
   6   6   1  129.09    5.10
  -6   6  -1  137.79    4.80
   6   6   1  128.49    4.90
  -6   6  -1  138.89    4.60
   6   6   1  136.19    4.90
  -6   6  -1  133.59    4.60
  -8  -6  -1   12.80    1.00
  -8  -6  -1   14.90    1.10
  -8  -6  -1   18.10    1.10
   8  -6   1   14.60    0.90
  -8   6  -1   14.70    1.10
  -8   6  -1   17.20    1.30
   8   6   1   13.50    1.30
   8   6   1   18.40    1.20
 -10  -6  -1   98.89    4.10
  10  -6   1   99.99    3.80
 -10  -6  -1  108.99    3.90
 -10  -6  -1  104.49    4.00
  10   6   1  106.29    4.00
 -10   6  -1   97.39    4.30
 -10   6  -1  106.19    4.00
  10   6   1   98.39    4.20
 -12  -6  -1    4.00    0.80
  12  -6   1    4.40    0.60
 -12  -6  -1    4.00    0.90
 -12  -6  -1    3.70    1.00
 -12   6  -1    3.40    0.90
  12   6   1    3.20    1.10
 -12   6  -1    5.30    1.30
  12   6   1    4.70    1.00
 -14  -6  -1   25.00    1.50
  14  -6   1   22.80    1.40
 -14  -6  -1   26.10    1.90
 -14  -6  -1   21.40    1.70
  14   6   1   24.10    1.70
 -14   6  -1   25.30    1.90
 -14   6  -1   26.30    2.20
  14   6   1   19.50    2.20
 -16  -6  -1   14.40    1.30
  16  -6   1   14.00    1.40
 -16  -6  -1   14.20    1.60
 -16  -6  -1   16.40    2.70
  16  -6   1   18.60    2.30
 -16   6  -1   14.80    2.10
  16   6   1   16.30    1.60
  16   6   1   12.70    1.90
 -17  -7   1    4.40    1.60
  17  -7  -1    5.00    1.90
 -17  -7   1    4.80    1.00
  17  -7  -1    4.60    0.90
 -17   7   1    3.50    1.70
  17   7  -1    4.10    1.50
  17   7  -1    4.30    1.90
  15  -7  -1   74.29    3.00
 -15  -7   1   73.79    3.40
 -15  -7   1   76.49    3.60
 -15  -7   1   74.39    3.10
  15   7  -1   77.49    3.40
  15   7  -1   78.89    3.90
 -15   7   1   72.89    3.80
  15   7  -1   79.79    3.50
 -13  -7   1    3.80    1.00
  13  -7  -1    4.50    0.60
 -13  -7   1    3.60    0.70
 -13  -7   1    2.30    0.90
  13   7  -1    5.10    1.00
 -13   7   1    3.80    1.20
  13   7  -1    2.40    1.00
  13   7  -1    2.80    1.20
  11  -7  -1   56.59    2.40
 -11  -7   1   62.69    2.60
 -11  -7   1   63.79    2.70
 -11  -7   1   63.29    2.80
  11   7  -1   64.69    2.70
  11   7  -1   60.89    3.10
  11   7  -1   62.99    2.70
 -11   7   1   63.19    3.00
  -9  -7   1    3.50    0.90
  -9  -7   1    4.00    0.70
   9  -7  -1    3.20    0.50
  -9  -7   1    2.90    0.80
   9   7  -1    3.50    0.80
   9   7  -1    4.40    1.00
   9   7  -1    3.60    0.80
  -9   7   1    3.60    0.90
   7  -7  -1   30.20    1.30
  -7  -7   1   31.50    1.60
   7  -7  -1   30.20    1.50
  -7  -7   1   28.80    1.50
  -7   7   1   27.10    1.70
   7   7  -1   31.30    1.60
   7   7  -1   27.10    1.60
   7   7  -1   31.40    1.80
  -5  -7   1   20.30    1.20
  -5  -7   1   22.70    1.30
   5  -7  -1   23.60    1.10
  -5  -7   1   23.60    1.30
   5  -7  -1   21.40    1.30
   5   7  -1   18.80    1.30
  -5   7   1   23.10    0.90
   5   7  -1   26.50    1.50
  -5   7   1   21.90    1.40
  -3  -7   1    3.50    0.60
  -3  -7   1    1.70    0.60
   3  -7  -1    2.90    0.60
   3  -7  -1    2.20    0.50
  -3  -7   1    2.10    0.60
   3   7  -1    2.50    0.60
  -3   7   1    3.70    0.40
   3   7  -1    1.80    0.70
  -3   7   1    2.60    0.70
  -1  -7   1   26.70    1.40
   1  -7  -1   31.10    1.40
  -1  -7   1   30.60    1.40
   1  -7  -1   28.70    1.40
  -1   7   1   33.50    1.70
   1   7  -1   26.20    1.40
  -1   7   1   26.60    1.30
   1   7  -1   25.50    1.50
   1  -7   1    0.10    0.40
   1  -7   1    0.10    0.50
  -1  -7  -1    0.20    0.50
  -1  -7  -1    0.30    0.40
   1   7   1    0.00    0.40
   1   7   1    0.20    0.60
  -1   7  -1    0.10    0.40
  -1   7  -1   -0.30    0.70
  -3  -7  -1   54.19    2.20
   3  -7   1   49.20    2.10
  -3  -7  -1   51.99    2.30
   3  -7   1   49.90    2.20
  -3  -7  -1   53.29    2.20
  -3   7  -1   56.59    2.10
  -3   7  -1   51.59    2.40
   3   7   1   53.19    2.40
   3   7   1   54.19    2.20
   5  -7   1    0.00    0.40
  -5  -7  -1   -0.20    0.50
  -5  -7  -1    0.00    0.50
  -5   7  -1    0.30    0.30
  -5   7  -1    0.00    0.70
   5   7   1   -0.10    0.60
   5   7   1   -0.40    0.60
  -7  -7  -1    1.60    0.70
   7  -7   1    1.80    0.50
  -7  -7  -1    1.30    0.70
  -7   7  -1    1.70    0.20
   7   7   1    1.50    0.70
  -7   7  -1    1.60    0.20
   7   7   1    2.10    0.80
  -7   7  -1    1.50    0.80
  -9  -7  -1   11.60    1.00
  -9  -7  -1   11.20    1.20
   9  -7   1   10.30    0.90
   9   7   1    8.70    1.30
  -9   7  -1    9.60    1.30
 -11  -7  -1   -0.10    0.80
 -11  -7  -1    0.10    0.70
  11  -7   1    0.20    0.50
  11   7   1   -0.40    1.00
 -11   7  -1   -0.20    1.00
 -13  -7  -1    0.30    0.80
 -13  -7  -1    0.00    0.90
  13  -7   1    0.30    0.60
  13   7   1    0.80    1.20
 -13   7  -1    0.00    1.20
  15  -7   1    3.80    0.90
 -15  -7  -1    3.20    1.30
 -15  -7  -1    4.10    0.90
  15   7   1    1.90    1.50
 -15   7  -1    2.00    1.70
 -16  -8   1   41.00    2.20
  16  -8  -1   38.50    2.00
 -16  -8   1   37.50    2.60
 -16   8   1   36.50    3.20
  16   8  -1   48.10    3.40
 -14  -8   1    0.60    0.80
 -14  -8   1    0.70    1.10
  14  -8  -1    0.20    0.60
  14   8  -1    0.70    1.30
 -14   8   1    1.00    1.30
 -12  -8   1   92.59    4.10
  12  -8  -1   99.49    3.70
 -12  -8   1   98.89    3.90
  12   8  -1  104.89    4.40
 -12   8   1   96.39    4.30
 -10  -8   1    2.30    0.90
  10  -8  -1    1.20    0.50
 -10  -8   1    1.30    0.70
  10   8  -1    1.20    1.00
 -10   8   1    1.20    1.10
   8  -8  -1   44.00    1.80
  -8  -8   1   39.00    2.10
  -8  -8   1   39.50    2.00
   8   8  -1   37.60    2.20
  -8   8   1   37.50    2.20
   6  -8  -1    4.30    0.60
  -6  -8   1    5.30    0.80
   6  -8  -1    4.50    0.80
  -6  -8   1    4.90    0.90
  -6   8   1    5.50    0.40
   6   8  -1    4.80    0.80
  -6   8   1    4.60    1.00
   6   8  -1    5.90    1.00
  -4  -8   1   18.50    1.30
   4  -8  -1   18.20    1.30
   4  -8  -1   19.70    1.10
  -4  -8   1   19.30    1.30
  -4   8   1   19.90    1.50
   4   8  -1   19.50    1.40
   4   8  -1   19.10    1.30
  -4   8   1   18.80    1.00
  -2  -8   1   33.40    1.80
  -2  -8   1   36.70    1.90
   2  -8  -1   40.40    1.70
   2  -8  -1   38.80    1.90
  -2   8   1   36.10    1.60
   2   8  -1   38.20    1.70
   2   8  -1   38.10    2.00
  -2   8   1   36.20    2.00
   0  -8   1    4.20    0.70
   0  -8  -1    4.00    0.80
   0  -8   1    3.80    0.70
   0  -8  -1    3.80    0.70
   0   8   1    3.80    0.80
   0   8  -1    2.50    0.60
   0   8   1    3.40    0.60
   0   8  -1    2.80    0.80
   2  -8   1   12.70    1.00
   2  -8   1   11.80    1.10
  -2  -8  -1   12.00    1.10
  -2  -8  -1   12.30    1.10
   2   8   1   12.60    1.20
  -2   8  -1   13.20    0.90
  -2   8  -1   10.70    1.20
   2   8   1   12.30    1.00
  -4  -8  -1    0.50    0.70
   4  -8   1    0.00    0.50
  -4  -8  -1    0.80    0.70
  -4   8  -1    0.30    0.80
  -4   8  -1    0.80    0.40
   4   8   1    0.20    0.60
   4   8   1    0.50    0.80
  -6  -8  -1   34.60    1.90
  -6  -8  -1   41.40    2.00
   6  -8   1   38.40    1.70
  -6   8  -1   36.50    1.50
   6   8   1   39.40    2.00
   6   8   1   34.80    2.10
  -6   8  -1   37.80    2.10
  -8  -8  -1    2.20    0.90
  -8  -8  -1    3.00    0.80
   8  -8   1    2.20    0.60
   8   8   1    1.60    1.00
  -8   8  -1    1.60    1.00
 -10  -8  -1    0.40    0.90
  10  -8   1   -0.20    0.50
 -10  -8  -1   -0.10    0.80
  10   8   1    0.40    1.00
 -10   8  -1   -0.20    1.10
 -12  -8  -1   -0.30    1.00
  12  -8   1   -0.10    0.70
 -12  -8  -1   -0.40    0.90
  12   8   1   -0.40    1.40
 -12   8  -1    0.20    1.20
 -14  -8  -1   11.40    1.60
 -14  -8  -1   10.80    1.20
  14  -8   1   13.80    1.30
 -14   8  -1   11.60    1.90
  14   8   1   13.40    1.90
 -15  -9   1   -0.50    1.40
  15  -9  -1    0.30    0.80
 -15  -9   1   -0.10    1.10
 -15   9   1   -0.70    1.50
  15   9  -1    0.10    1.70
 -13  -9   1   34.60    2.40
 -13  -9   1   39.60    2.20
  13  -9  -1   36.00    1.90
  13   9  -1   39.00    2.70
 -13   9   1   38.70    2.70
 -11  -9   1    3.70    1.10
  11  -9  -1    5.70    0.80
 -11  -9   1    5.70    1.00
 -11   9   1    7.60    1.50
  11   9  -1    5.60    1.50
  -9  -9   1   76.19    3.50
  -9  -9   1   83.09    3.30
   9  -9  -1   77.69    3.10
   9   9  -1   79.89    3.70
  -9   9   1   75.89    3.60
   7  -9  -1   44.90    2.00
  -7  -9   1   43.00    2.40
  -7   9   1   48.00    2.60
   7   9  -1   45.30    2.60
   7   9  -1   48.60    2.30
   5  -9  -1   46.80    2.20
  -5  -9   1   42.90    2.20
   5  -9  -1   44.20    2.00
  -5   9   1   42.80    1.70
   5   9  -1   44.90    2.50
   5   9  -1   48.30    2.20
  -5   9   1   44.30    2.40
   3  -9  -1  104.59    3.80
  -3  -9   1  103.39    3.90
  -3  -9   1  105.79    4.10
   3  -9  -1  101.19    4.00
  -3   9   1   96.39    4.10
   3   9  -1   92.99    3.80
  -3   9   1   97.19    3.70
   3   9  -1   96.39    4.20
   1  -9  -1    4.80    0.90
  -1  -9   1    7.10    1.00
  -1  -9   1    6.90    0.90
   1  -9  -1    5.80    0.80
   1   9  -1    5.90    1.10
  -1   9   1    4.60    0.70
   1   9  -1    7.00    0.80
  -1   9   1    6.60    1.10
   1  -9   1   23.50    1.40
  -1  -9  -1   23.90    1.50
  -1  -9  -1   24.20    1.50
   1  -9   1   26.20    1.50
  -1   9  -1   26.00    1.30
  -1   9  -1   25.60    1.70
   1   9   1   22.90    1.70
   1   9   1   22.20    1.40
  -3  -9  -1    0.90    0.80
  -3  -9  -1    0.20    0.80
   3  -9   1    0.60    0.60
   3   9   1    1.20    0.70
   3   9   1    1.20    0.90
  -3   9  -1    1.20    0.90
  -3   9  -1    1.40    0.50
  -5  -9  -1    5.80    1.10
   5  -9   1    5.80    0.80
  -5   9  -1    5.50    1.20
  -5   9  -1    7.80    0.70
   5   9   1    7.00    1.30
   5   9   1    4.90    0.90
  -7  -9  -1    1.10    0.90
   7  -9   1    1.00    0.60
   7   9   1    1.40    1.00
   7   9   1    1.40    1.00
  -7   9  -1    1.60    1.00
   9  -9   1   14.80    1.20
  -9  -9  -1   16.10    1.50
  -9  -9  -1   10.60    1.40
   9   9   1   14.40    1.70
  -9   9  -1   14.10    1.70
 -11  -9  -1    1.50    1.30
  11  -9   1    1.90    0.80
 -11  -9  -1    1.00    1.00
 -11   9  -1    0.90    1.30
  11   9   1    1.20    1.30
 -13  -9  -1    0.50    1.30
  13  -9   1    0.40    0.90
 -13  -9  -1   -0.50    1.00
 -13   9  -1    0.40    1.50
  13   9   1   -0.60    1.70
 -14 -10   1   28.70    2.30
 -12 -10   1    0.30    1.40
 -12 -10   1    0.40    1.10
  12 -10  -1    0.70    0.80
 -12  10   1    0.40    1.50
  12  10  -1    0.50    1.60
  10 -10  -1  125.79    4.60
 -10 -10   1  126.79    4.80
 -10 -10   1  112.99    5.00
  10  10  -1  122.99    5.30
 -10  10   1  111.49    5.20
   8 -10  -1   39.20    1.90
  -8 -10   1   41.30    2.30
  -8  10   1   37.20    2.50
   8  10  -1   34.50    2.40
   6 -10  -1   82.09    3.50
  -6 -10   1   84.89    3.70
   6  10  -1   86.39    3.90
  -6  10   1   87.79    3.10
  -6  10   1   88.39    4.00
   6  10  -1   93.59    3.70
   4 -10  -1   16.80    1.50
  -4 -10   1   16.60    1.60
   4 -10  -1   19.90    1.40
  -4  10   1   16.80    1.70
   4  10  -1   18.90    1.50
  -4  10   1   18.50    1.10
   4  10  -1   18.10    1.70
  -2 -10   1  180.18    6.50
   2 -10  -1  179.58    6.50
   2 -10  -1  177.38    6.60
  -2 -10   1  177.28    6.60
  -2  10   1  169.18    6.30
   2  10  -1  164.58    6.40
  -2  10   1  175.58    6.90
   2  10  -1  179.78    6.90
   0 -10  -1   75.29    3.30
   0 -10   1   79.59    3.20
   0 -10   1   72.39    3.30
   0 -10  -1   76.79    3.20
   0  10  -1   74.39    3.00
   0  10   1   72.39    3.40
   0  10   1   73.49    3.00
   0  10  -1   77.59    3.50
  -2 -10  -1   27.80    1.90
  -2 -10  -1   29.60    1.80
   2 -10   1   29.70    1.70
  -2  10  -1   27.60    1.50
   2  10   1   28.90    1.70
   2  10   1   27.30    2.00
  -2  10  -1   27.30    2.00
  -4 -10  -1   24.90    1.70
   4 -10   1   25.60    1.60
   4  10   1   23.40    1.90
  -4  10  -1   24.70    1.90
   4  10   1   24.10    1.70
  -4  10  -1   23.10    1.30
   6 -10   1   52.09    2.40
  -6 -10  -1   57.49    2.80
  -6  10  -1   54.49    2.10
   6  10   1   49.50    2.60
  -6  10  -1   52.79    3.10
   6  10   1   55.79    3.00
  -8 -10  -1   20.40    1.90
   8 -10   1   26.40    1.70
   8  10   1   25.50    2.20
  -8  10  -1   23.90    2.20
 -10 -10  -1    2.00    1.30
  10 -10   1    1.30    0.80
  10  10   1    0.20    1.40
 -10  10  -1    1.20    1.60
 -12 -10  -1    2.00    1.40
 -12 -10  -1    2.50    1.30
  12 -10   1    2.40    1.00
  12  10   1    1.90    1.70
 -12  10  -1    2.40    1.90
  11 -11  -1   -0.20    0.90
 -11 -11   1   -0.10    1.30
  11  11  -1    0.50    1.60
 -11  11   1    0.20    1.50
   9 -11  -1   26.60    1.70
  -9 -11   1   24.40    2.20
   9  11  -1   25.20    2.40
   7 -11  -1    1.50    0.80
  -7 -11   1    2.30    1.20
   7  11  -1    2.70    1.40
  -7  11   1    1.30    1.40
   7  11  -1    2.30    1.20
   5 -11  -1    3.70    0.90
  -5 -11   1    4.40    1.20
   5  11  -1    1.50    1.00
   5  11  -1    2.10    1.30
  -5  11   1    2.20    0.50
  -5  11   1    3.20    1.30
   3 -11  -1    6.40    1.00
   3 -11  -1    5.20    1.10
  -3 -11   1    3.90    1.10
   3  11  -1    5.60    1.10
   3  11  -1    6.50    1.40
  -3  11   1    5.30    1.40
   1 -11  -1   13.60    1.50
  -1 -11   1   11.80    1.40
   1 -11  -1   15.80    1.40
  -1  11   1   13.30    1.20
   1  11  -1   13.50    1.70
  -1  11   1   11.90    1.80
   1  11  -1   12.00    1.20
   1 -11   1    1.70    0.90
  -1 -11  -1    1.90    1.10
  -1 -11  -1    2.70    1.10
   1  11   1    0.40    1.20
  -1  11  -1    0.80    1.10
  -1  11  -1    1.30    0.70
   1  11   1    1.60    0.90
  -3 -11  -1   32.70    2.10
   3 -11   1   31.10    1.90
   3  11   1   30.30    1.90
   3  11   1   28.60    2.20
  -3  11  -1   28.50    2.30
  -3  11  -1   27.60    1.60
  -5 -11  -1    5.20    1.30
   5 -11   1    6.10    1.00
  -5  11  -1    4.50    1.50
  -5  11  -1    4.40    0.60
   5  11   1    4.10    1.50
   5  11   1    4.10    1.10
  -7 -11  -1   60.09    3.20
   7 -11   1   60.79    2.90
  -7  11  -1   58.89    3.40
   7  11   1   63.79    3.10
   7  11   1   58.99    3.40
   9 -11   1    0.90    1.00
  -9 -11  -1    1.30    1.50
  -9  11  -1    2.20    1.60
   9  11   1    1.00    1.60
   8 -12  -1   -0.50    1.00
  -8 -12   1   -0.30    1.50
  -8  12   1   -0.10    1.60
   8  12  -1    0.60    1.70
  -6 -12   1    0.40    1.30
   6 -12  -1   -0.40    0.90
   6  12  -1    0.70    1.60
   6  12  -1   -0.10    1.30
  -6  12   1   -0.30    1.60
  -4 -12   1    9.20    1.70
   4 -12  -1   10.40    1.30
  -4  12   1    8.60    1.80
   4  12  -1    7.50    1.80
   4  12  -1   10.00    1.40
  -4  12   1    8.90    0.90
  -2 -12   1    0.50    1.30
   2 -12  -1    0.50    1.30
   2 -12  -1   -0.40    1.00
  -2  12   1    0.40    1.40
  -2  12   1   -0.40    0.80
   2  12  -1    0.20    1.40
   2  12  -1    0.00    1.00
   0 -12  -1    0.10    1.30
   0  12   1    0.40    0.90
   0  12  -1   -0.30    0.90
   0  12   1    0.20    1.40
   0  12  -1   -0.50    1.30
   2 -12   1   21.00    2.00
  -2 -12  -1   23.70    2.20
   2  12   1   21.10    2.30
   2  12   1   22.40    1.80
  -2  12  -1   15.60    2.20
  -2  12  -1   19.00    1.50
  -4 -12  -1    0.40    1.30
   4 -12   1    1.30    1.00
  -4  12  -1    0.60    0.70
  -4  12  -1    0.20    1.60
   4  12   1    0.10    1.50
   4  12   1    0.50    1.10
  -6 -12  -1    4.10    1.50
   6 -12   1    5.30    1.20
   6  12   1    1.10    1.80
  -6  12  -1    2.50    1.70
   6  12   1    3.20    1.40
  -3 -13   1   17.60    2.20
   3 -13  -1   23.30    2.30
  -3  13   1   20.00    1.50
   3  13  -1   21.10    2.00
   1 -13  -1    5.60    1.80
   1  13  -1    6.40    1.50
  -1  13   1    5.90    2.30
  -1 -13  -1    8.00    1.90
 -20   0   2    0.70    1.10
  20   0  -2   -0.10    1.40
  20   0  -2    0.90    0.70
 -18   0   2   10.70    1.30
  18   0  -2   10.20    1.00
  18   0  -2    7.20    1.40
  16   0  -2    2.60    0.50
 -16   0   2    2.90    0.80
  16   0  -2    3.50    1.20
  14   0  -2    2.20    0.80
 -14   0   2    3.50    0.70
  14   0  -2    2.20    0.40
 -14   0   2    3.00    0.70
  12   0  -2    1.70    0.30
  12   0  -2    3.40    0.80
 -12   0   2    2.40    0.60
 -12   0   2    1.90    0.50
  10   0  -2  645.54   22.90
  10   0  -2  695.03   22.90
 -10   0   2  668.33   23.10
  10   0  -2  677.23   23.20
 -10   0   2  678.93   23.00
  -8   0   2    1.90    0.30
   8   0  -2    1.70    0.40
   8   0  -2    1.70    0.20
   8   0  -2    1.60    0.20
  -8   0   2    1.90    0.40
  -6   0   2  220.48    7.80
  -6   0   2  225.08    7.80
  -6   0   2  223.78    7.80
   6   0  -2  222.58    7.80
   6   0  -2  231.58    7.60
   6   0  -2  219.68    7.60
   4   0  -2    0.20    0.10
  -4   0   2    0.20    0.20
   4   0  -2    0.20    0.20
   4   0  -2    0.20    0.10
  -4   0   2    0.30    0.20
  -4   0   2    0.30    0.20
   4   0  -2    0.10    0.20
  -2   0   2  925.11   31.60
   2   0  -2  913.41   31.60
  -2   0   2  937.11   31.70
   2   0  -2  953.50   31.60
   0   0  -2   23.50    0.90
   0   0   2   23.50    0.90
   0   0   2   23.00    0.90
   0   0   2   23.00    0.90
   0   0  -2   22.30    0.90
   0   0   2   22.30    0.90
   0   0  -2   23.60    0.90
   0   0  -2   22.50    0.90
   0   0  -2   23.40    0.90
   2   0   2 1386.36   47.50
   2   0   2 1386.26   47.50
  -2   0  -2 1418.66   47.60
   2   0   2 1352.06   47.60
  -2   0  -2 1449.06   47.60
  -2   0  -2 1419.26   47.60
  -2   0  -2 1391.36   47.50
  -2   0  -2 1408.26   47.60
  -4   0  -2  166.48    6.10
   4   0   2  174.88    6.10
  -4   0  -2  170.88    6.00
  -4   0  -2  178.78    6.00
   4   0   2  172.68    6.00
  -4   0  -2  178.28    6.10
  -6   0  -2  114.99    4.10
  -6   0  -2  120.09    4.10
  -6   0  -2  113.29    4.30
   6   0   2  122.09    4.40
   6   0   2  115.99    4.20
   8   0   2    4.20    0.70
  -8   0  -2    3.20    0.40
  -8   0  -2    4.90    0.50
  -8   0  -2    3.30    0.60
  -8   0  -2    4.70    0.50
   8   0   2    5.50    0.50
  10   0   2   55.99    2.50
  10   0   2   54.19    2.10
 -10   0  -2   53.39    2.00
 -10   0  -2   51.09    2.30
 -12   0  -2   85.69    3.00
  12   0   2   83.89    3.60
 -12   0  -2   79.89    3.40
  12   0   2   86.89    3.20
  14   0   2    1.00    0.60
 -14   0  -2    0.60    0.70
  14   0   2    1.30    1.00
 -14   0  -2    1.30    0.30
  16   0   2   28.70    2.20
  16   0   2   26.60    1.60
 -16   0  -2   24.00    1.80
  18   0   2    8.20    1.90
  18   0   2    8.30    1.10
 -18   0  -2    8.30    1.50
  21  -1  -2   -0.10    0.80
  21  -1  -2    0.00    1.70
 -21  -1   2    0.70    1.30
 -21   1   2   -0.20    1.20
  21   1  -2    0.60    0.90
  21   1  -2    1.20    1.90
 -19  -1   2    3.00    1.10
  19  -1  -2    1.60    0.60
  19  -1  -2    1.50    1.30
  19   1  -2    2.20    0.70
  19   1  -2    1.90    1.50
 -19   1   2    3.10    1.20
  17  -1  -2    0.40    0.50
 -17  -1   2    1.30    0.80
  17  -1  -2    1.00    1.00
 -17   1   2    1.10    0.80
  17   1  -2    0.80    0.50
  17   1  -2    1.90    1.10
  15  -1  -2    8.80    1.20
  15  -1  -2    8.90    0.70
 -15  -1   2   10.00    1.10
 -15  -1   2    8.70    1.00
  15   1  -2    7.20    0.70
 -15   1   2    9.20    1.00
  15   1  -2    8.00    1.20
 -13  -1   2    6.20    0.80
 -13  -1   2    5.90    0.70
  13  -1  -2    4.80    0.50
  13  -1  -2    7.30    0.90
 -13   1   2    5.60    0.90
  13   1  -2    5.70    0.90
 -13   1   2    4.70    0.70
 -13   1   2    4.30    0.70
  13   1  -2    5.40    0.50
  11  -1  -2    0.00    0.20
 -11  -1   2   -0.20    0.50
 -11  -1   2   -0.10    0.40
  11  -1  -2    0.30    0.60
  11  -1  -2    0.20    0.20
 -11   1   2   -0.20    0.60
  11   1  -2   -0.10    0.50
 -11   1   2    0.10    0.40
  11   1  -2    0.20    0.30
 -11   1   2   -0.20    0.40
   9  -1  -2   32.80    1.20
  -9  -1   2   31.30    1.40
  -9  -1   2   35.10    1.20
  -9  -1   2   31.60    1.40
  -9  -1   2   34.40    1.20
   9  -1  -2   32.10    1.50
   9   1  -2   30.80    1.50
  -9   1   2   33.50    1.50
   9   1  -2   30.20    1.30
  -9   1   2   32.70    1.40
   9   1  -2   31.90    1.30
  -9   1   2   34.90    1.40
  -7  -1   2    0.80    0.30
   7  -1  -2    0.90    0.30
  -7  -1   2    1.40    0.20
  -7  -1   2    1.20    0.20
  -7  -1   2    1.10    0.30
   7   1  -2    1.00    0.20
  -7   1   2    1.20    0.30
  -7   1   2    1.00    0.30
   7   1  -2    1.00    0.30
   7   1  -2    1.00    0.20
  -7   1   2    0.90    0.30
  -5  -1   2  100.89    3.50
  -5  -1   2  102.89    3.40
  -5  -1   2   99.29    3.50
  -5  -1   2   99.49    3.40
  -5   1   2   98.29    3.50
   5   1  -2   96.09    3.50
  -5   1   2   95.09    3.50
  -5   1   2   95.49    3.50
   5   1  -2   98.89    3.40
  -3  -1   2    2.30    0.20
  -3  -1   2    2.50    0.20
   3  -1  -2    2.00    0.20
   3  -1  -2    2.10    0.10
  -3  -1   2    2.70    0.30
   3  -1  -2    2.00    0.10
   3   1  -2    1.90    0.20
  -3   1   2    2.10    0.20
  -3   1   2    2.20    0.20
   3   1  -2    1.80    0.20
  -3   1   2    1.90    0.20
   3   1  -2    2.20    0.20
   1  -1  -2 1232.88   41.00
   1  -1  -2 1179.78   41.00
   1  -1  -2 1215.88   41.00
  -1  -1   2 1140.49   41.00
  -1  -1   2 1154.98   41.00
  -1  -1   2 1262.57   41.10
  -1   1   2 1195.38   41.00
  -1   1   2 1209.48   41.00
   1   1  -2 1216.08   41.00
   1   1  -2 1207.48   41.00
  -1   1   2 1249.38   41.00
   1   1  -2 1245.78   41.00
   1   1  -2 1193.98   41.00
   1  -1   2  105.99    3.70
  -1  -1  -2  108.49    3.70
  -1  -1  -2  104.39    3.70
  -1  -1  -2  105.69    3.70
  -1  -1  -2  107.09    3.70
   1  -1   2  109.29    3.70
  -1   1  -2  105.19    3.70
  -1   1  -2  104.49    3.70
   1   1   2  106.29    3.70
   1   1   2  105.39    3.70
   1   1   2  108.09    3.70
  -1   1  -2  104.19    3.70
   3  -1   2  355.76   12.50
  -3  -1  -2  369.46   12.50
  -3  -1  -2  372.56   12.50
  -3  -1  -2  363.96   12.50
  -3  -1  -2  374.66   12.50
  -3   1  -2  371.56   12.50
   3   1   2  352.16   12.50
   3   1   2  373.36   12.50
   3   1   2  355.36   12.60
  -3   1  -2  358.66   12.60
  -3   1  -2  369.56   12.60
  -5  -1  -2   73.49    2.80
   5  -1   2   77.29    2.70
  -5  -1  -2   74.89    2.70
  -5  -1  -2   77.89    2.80
   5  -1   2   77.79    2.90
   5   1   2   75.89    2.90
   5   1   2   75.39    2.80
  -5   1  -2   75.69    2.70
  -5   1  -2   74.99    2.80
   5   1   2   76.39    2.80
  -5   1  -2   77.99    2.70
  -5   1  -2   79.19    2.60
  -5   1  -2   71.79    2.90
  -7  -1  -2  215.38    7.20
  -7  -1  -2  200.38    7.20
   7  -1   2  213.38    7.50
  -7  -1  -2  198.38    7.30
  -7   1  -2  199.48    7.40
  -7   1  -2  206.28    7.20
   7   1   2  212.68    7.30
  -7   1  -2  216.98    7.10
   7   1   2  205.08    7.40
  -7   1  -2  211.28    7.20
  -7   1  -2  202.88    7.40
   7   1   2  206.28    7.30
  -9  -1  -2   96.79    3.30
   9  -1   2   87.39    3.60
  -9  -1  -2   86.19    3.20
   9  -1   2   88.29    3.30
  -9  -1  -2   85.09    3.40
  -9   1  -2   87.49    3.40
  -9   1  -2   89.29    3.20
   9   1   2   88.69    3.60
  -9   1  -2   95.49    3.20
  -9   1  -2   83.59    3.50
   9   1   2   89.59    3.30
 -11  -1  -2    4.50    0.50
  11  -1   2    2.80    0.50
  11  -1   2    3.90    0.90
 -11  -1  -2    4.00    0.70
 -11   1  -2    4.00    0.40
  11   1   2    4.00    0.60
 -11   1  -2    2.30    0.80
  11   1   2    3.70    0.90
 -11   1  -2    4.80    0.80
 -13  -1  -2   14.80    0.80
 -13  -1  -2   13.00    1.20
  13  -1   2   13.30    1.00
  13  -1   2   15.00    1.50
 -13   1  -2   12.50    1.20
  13   1   2   13.20    1.50
  13   1   2   13.00    1.10
  15  -1   2    0.90    1.20
  15  -1   2    0.90    0.60
 -15  -1  -2    0.90    0.90
 -15  -1  -2    0.50    0.40
  15   1   2    0.30    0.70
 -15   1  -2    0.50    0.80
  15   1   2    0.80    1.10
  17  -1   2   18.80    2.20
  17  -1   2   18.70    1.50
 -17  -1  -2   17.10    1.80
  17   1   2   16.20    2.00
  17   1   2   15.80    1.50
 -17   1  -2   18.20    2.00
  19   1   2    0.70    1.10
 -20  -2   2   13.10    1.60
  20  -2  -2    9.80    2.00
  20  -2  -2   10.80    1.00
  20   2  -2   14.10    2.00
  20   2  -2   11.70    1.10
 -20   2   2   12.10    1.70
  18  -2  -2    0.90    0.50
 -18  -2   2    2.30    1.00
  18  -2  -2    1.40    1.20
  18   2  -2    2.10    1.30
 -18   2   2    0.80    0.90
  18   2  -2    2.40    0.70
  16  -2  -2   18.90    1.00
 -16  -2   2   19.50    1.40
  16  -2  -2   20.20    1.70
 -16  -2   2   19.00    1.40
 -16   2   2   18.40    1.50
 -16   2   2   18.60    1.60
  16   2  -2   17.10    1.10
  16   2  -2   19.40    1.70
  14  -2  -2   73.29    2.60
  14  -2  -2   74.19    3.20
 -14  -2   2   70.79    2.90
 -14  -2   2   70.29    2.90
 -14   2   2   66.39    2.90
  14   2  -2   70.09    3.10
  14   2  -2   67.69    2.70
 -14   2   2   65.99    3.10
 -12  -2   2   29.00    1.50
  12  -2  -2   29.60    1.70
 -12  -2   2   29.90    1.20
  12  -2  -2   30.00    1.20
  12  -2  -2   30.40    1.20
 -12  -2   2   31.30    1.50
 -12  -2   2   30.90    1.20
  12   2  -2   26.40    1.60
 -12   2   2   30.70    1.50
  12   2  -2   32.50    1.30
 -12   2   2   28.80    1.40
 -12   2   2   31.90    1.70
 -10  -2   2  132.59    4.70
  10  -2  -2  126.19    4.40
 -10  -2   2  121.19    4.70
 -10  -2   2  133.49    4.50
 -10  -2   2  131.29    4.50
  10  -2  -2  128.69    4.40
  10  -2  -2  120.89    4.80
 -10   2   2  128.69    4.70
  10   2  -2  122.79    4.50
 -10   2   2  128.49    4.80
  10   2  -2  129.59    4.80
 -10   2   2  135.69    4.60
  -8  -2   2  181.28    6.60
  -8  -2   2  196.98    6.50
  -8  -2   2  189.08    6.50
  -8  -2   2  186.68    6.60
  -8   2   2  192.58    6.60
  -8   2   2  189.88    6.60
   8   2  -2  179.98    6.70
  -8   2   2  187.08    6.70
   8   2  -2  184.98    6.50
  -6  -2   2   16.90    0.80
  -6  -2   2   19.00    0.90
  -6  -2   2   17.30    0.80
   6   2  -2   17.20    0.80
  -6   2   2   19.20    0.90
   6   2  -2   18.60    0.90
  -6   2   2   19.50    0.80
  -6   2   2   20.00    0.80
  -4  -2   2  202.58    7.00
  -4  -2   2  199.08    7.00
   4  -2  -2  203.58    7.00
  -4  -2   2  202.38    7.00
  -4   2   2  205.08    7.00
  -4   2   2  204.28    6.90
   4   2  -2  197.98    7.00
   4   2  -2  204.38    7.00
   4   2  -2  204.48    7.00
  -4   2   2  205.28    7.00
   4   2  -2  195.48    7.00
   2  -2  -2 1166.08   40.30
   2  -2  -2 1186.38   40.40
  -2  -2   2 1192.28   40.40
  -2  -2   2 1169.28   40.40
   2  -2  -2 1168.88   40.40
   2   2  -2 1181.78   40.40
  -2   2   2 1224.18   40.40
  -2   2   2 1210.98   40.40
   2   2  -2 1145.39   40.40
   2   2  -2 1212.58   40.40
  -2   2   2 1201.18   40.30
   2   2  -2 1220.68   40.40
   0  -2  -2  154.28    5.10
   0  -2  -2  151.68    5.10
   0  -2   2  145.89    5.10
   0  -2   2  147.99    5.10
   0  -2   2  150.28    5.10
   0  -2  -2  150.98    5.20
   0  -2  -2  148.69    5.20
   0   2  -2  148.59    5.20
   0   2  -2  145.69    5.20
   0   2   2  142.49    5.10
   0   2  -2  148.79    5.20
   0   2   2  150.68    5.20
  -2  -2  -2    0.30    0.20
  -2  -2  -2    0.20    0.20
  -2  -2  -2    0.60    0.20
  -2  -2  -2    0.40    0.20
   2  -2   2    0.60    0.20
  -2   2  -2    0.30    0.20
   2   2   2    0.60    0.30
   2   2   2    0.30    0.20
   2   2   2    0.40    0.20
  -2   2  -2    0.40    0.20
  -2   2  -2    0.30    0.20
  -4  -2  -2   30.50    1.20
  -4  -2  -2   30.70    1.30
  -4  -2  -2   33.90    1.30
  -4  -2  -2   31.80    1.30
   4  -2   2   29.70    1.20
  -4   2  -2   29.60    1.20
  -4   2  -2   30.30    1.40
   4   2   2   30.00    1.40
  -4   2  -2   31.70    1.30
  -4   2  -2   31.60    1.20
   6  -2   2  102.79    3.80
  -6  -2  -2  103.89    3.80
  -6  -2  -2  112.39    3.80
  -6  -2  -2  105.29    3.80
  -6  -2  -2  105.19    3.90
  -6   2  -2  107.29    3.70
  -6   2  -2  100.89    4.00
   6   2   2  105.39    3.90
  -6   2  -2  112.19    3.70
  -6   2  -2  101.89    3.90
   6   2   2  107.49    3.80
   6   2   2  109.99    4.00
   8  -2   2    8.40    0.60
   8  -2   2    9.30    0.90
  -8  -2  -2    6.90    0.60
  -8  -2  -2    8.70    0.70
  -8  -2  -2    7.90    0.70
   8   2   2   10.20    0.90
  -8   2  -2    7.40    0.80
  -8   2  -2    9.00    0.50
   8   2   2    6.90    0.70
  -8   2  -2    7.50    0.90
  -8   2  -2    8.60    0.50
 -10  -2  -2    2.90    0.60
 -10  -2  -2    2.20    0.60
 -10  -2  -2    2.70    0.40
  10  -2   2    2.90    0.80
 -10   2  -2    2.40    0.30
  10   2   2    2.20    0.80
 -10   2  -2    2.80    0.30
 -10   2  -2    3.30    0.70
 -10   2  -2    2.90    0.80
  10   2   2    2.20    0.50
 -12  -2  -2    0.10    0.40
  12  -2   2    0.20    0.90
  12  -2   2    0.00    0.50
 -12  -2  -2   -0.10    0.60
  12   2   2    0.20    0.80
 -12   2  -2    0.00    0.60
  12   2   2    0.30    0.50
 -12   2  -2    0.00    0.80
  14  -2   2   10.70    1.40
  14  -2   2   10.90    0.90
 -14  -2  -2    9.00    0.80
 -14  -2  -2    8.40    1.10
  14   2   2    9.40    1.00
  14   2   2   11.20    1.50
 -14   2  -2    8.30    1.10
 -16  -2  -2    6.40    1.20
 -16  -2  -2    6.40    0.60
  16  -2   2    4.90    0.80
  16  -2   2    4.00    1.50
  16   2   2    5.60    1.00
 -16   2  -2    7.80    1.30
  16   2   2    6.80    1.50
 -18  -2  -2    9.10    1.60
  18  -2   2    9.10    1.10
  18  -2   2    8.90    2.10
  18   2   2    8.90    1.20
 -18   2  -2    9.20    1.70
  18   2   2    9.60    2.00
  21  -3  -2   12.20    1.10
 -21  -3   2   12.90    2.10
  21  -3  -2    9.60    2.20
 -21   3   2   12.40    1.90
  21   3  -2   13.20    2.20
  21   3  -2   11.10    1.30
 -19  -3   2   18.90    1.80
  19  -3  -2   20.60    1.30
  19  -3  -2   22.50    2.50
  19   3  -2   21.40    2.20
 -19   3   2   19.50    2.00
  19   3  -2   21.70    1.50
  17  -3  -2   37.40    2.30
 -17  -3   2   37.70    2.10
  17  -3  -2   34.00    1.60
 -17  -3   2   39.30    2.10
 -17   3   2   37.90    2.10
 -17   3   2   36.10    2.30
  17   3  -2   38.80    2.40
  17   3  -2   36.10    1.80
 -15  -3   2   41.20    1.60
  15  -3  -2   40.30    2.30
 -15  -3   2   44.60    2.20
 -15  -3   2   39.80    2.10
  15  -3  -2   40.50    1.60
 -15   3   2   39.90    2.30
  15   3  -2   41.80    2.30
 -15   3   2   40.10    2.00
  15   3  -2   39.60    1.80
  13  -3  -2  268.47    9.20
 -13  -3   2  260.57    9.60
  13  -3  -2  265.27    9.70
 -13  -3   2  264.47    9.30
 -13  -3   2  265.57    9.60
 -13   3   2  265.07    9.50
  13   3  -2  276.57    9.40
 -13   3   2  277.67    9.70
  13   3  -2  271.77    9.70
 -11  -3   2  291.77   10.20
 -11  -3   2  289.67   10.00
 -11  -3   2  290.27   10.20
  11  -3  -2  286.47    9.90
  11  -3  -2  292.97    9.90
 -11   3   2  288.97   10.20
 -11   3   2  293.07   10.40
  11   3  -2  276.87   10.10
  11   3  -2  281.57   10.30
 -11   3   2  311.17   10.10
  -9  -3   2  143.79    5.30
   9  -3  -2  144.09    5.00
   9  -3  -2  145.29    5.00
   9  -3  -2  146.89    5.20
  -9  -3   2  141.39    5.30
  -9  -3   2  147.39    5.20
   9   3  -2  147.09    5.20
  -9   3   2  154.08    5.20
  -9   3   2  156.08    5.30
  -9   3   2  149.09    5.40
   9   3  -2  145.69    5.40
  -7  -3   2  400.56   13.80
   7  -3  -2  399.66   13.90
  -7  -3   2  395.46   13.90
  -7  -3   2  406.96   14.00
  -7   3   2  405.96   13.90
   7   3  -2  420.96   13.90
  -7   3   2  405.46   14.00
   7   3  -2  404.66   13.90
  -7   3   2  401.36   13.90
   7   3  -2  398.76   14.00
   5  -3  -2  716.43   24.50
   5  -3  -2  736.43   24.40
  -5  -3   2  711.73   24.60
  -5  -3   2  715.83   24.50
  -5  -3   2  728.13   24.50
   5  -3  -2  718.63   24.40
  -5  -3   2  696.83   24.50
  -5   3   2  718.03   24.60
   5   3  -2  705.73   24.50
   5   3  -2  717.43   24.60
  -5   3   2  712.73   24.50
   5   3  -2  699.83   24.50
  -5   3   2  722.73   24.50
   5   3  -2  761.32   24.50
  -3  -3   2  559.24   18.90
  -3  -3   2  549.15   18.90
   3  -3  -2  544.35   18.80
   3  -3  -2  557.04   18.90
   3  -3  -2  559.34   18.80
  -3  -3   2  535.95   18.90
   3  -3  -2  563.44   18.80
   3   3  -2  545.55   19.00
  -3   3   2  565.54   18.80
   3   3  -2  553.94   18.90
   3   3  -2  563.94   18.90
  -3   3   2  559.54   18.80
  -3   3   2  528.35   19.00
  -3   3   2  559.84   18.80
   3   3  -2  559.64   18.90
  -1  -3   2   69.09    2.40
  -1  -3   2   65.09    2.40
   1  -3  -2   71.09    2.40
   1  -3  -2   64.79    2.50
  -1  -3   2   65.49    2.40
  -1   3   2   67.29    2.50
   1   3  -2   66.09    2.40
   1   3  -2   64.89    2.50
   1   3  -2   65.99    2.40
  -1   3   2   66.89    2.40
   1   3  -2   67.89    2.40
  -1  -3  -2  182.98    6.20
  -1  -3  -2  181.98    6.10
   1  -3   2  174.48    6.20
  -1  -3  -2  177.48    6.20
   1  -3   2  181.88    6.10
   1  -3   2  176.48    6.20
  -1  -3  -2  178.58    6.20
  -1   3  -2  169.78    6.20
   1   3   2  176.58    6.20
  -1   3  -2  176.58    6.20
   1   3   2  176.88    6.30
   1   3   2  180.38    6.20
  -1   3  -2  175.68    6.30
   3  -3   2    5.90    0.30
  -3  -3  -2    6.10    0.50
  -3  -3  -2    5.70    0.50
  -3  -3  -2    5.60    0.50
   3  -3   2    5.00    0.40
  -3  -3  -2    4.90    0.40
  -3   3  -2    6.00    0.50
  -3   3  -2    4.60    0.40
   3   3   2    5.20    0.50
   3   3   2    5.60    0.60
   3   3   2    6.20    0.50
  -3   3  -2    4.60    0.50
  -5  -3  -2    1.20    0.30
  -5  -3  -2    2.00    0.40
   5  -3   2    0.90    0.30
  -5  -3  -2    1.20    0.40
  -5  -3  -2    1.40    0.30
   5   3   2    0.80    0.40
  -5   3  -2    1.30    0.40
   5   3   2    1.30    0.40
   5   3   2    1.00    0.30
  -5   3  -2    3.90    0.40
  -5   3  -2    2.00    0.30
  -5   3  -2    1.40    0.50
  -7  -3  -2   52.19    2.10
  -7  -3  -2   52.99    2.20
  -7  -3  -2   54.59    2.20
   7  -3   2   56.39    2.10
   7   3   2   54.59    2.20
  -7   3  -2   53.89    2.20
   7   3   2   53.59    2.20
  -7   3  -2   57.69    2.00
  -7   3  -2   52.79    2.30
  -7   3  -2   54.49    2.00
   7   3   2   55.19    2.40
  -9  -3  -2   25.20    1.40
   9  -3   2   28.90    1.30
  -9  -3  -2   26.90    1.30
   9   3   2   25.90    1.60
  -9   3  -2   27.50    1.00
  -9   3  -2   29.50    1.60
   9   3   2   28.70    1.40
  -9   3  -2   27.00    1.40
  -9   3  -2   28.60    1.00
  11  -3   2    1.50    0.50
 -11  -3  -2    1.90    0.50
  11  -3   2    2.20    0.90
 -11  -3  -2    2.00    0.70
 -11  -3  -2    1.60    0.70
 -11   3  -2    2.50    0.70
  11   3   2    1.90    0.80
  11   3   2    2.30    0.60
 -11   3  -2    1.80    0.80
 -13  -3  -2    0.40    0.80
 -13  -3  -2    0.60    0.50
  13  -3   2    0.40    0.60
  13  -3   2    1.20    1.00
 -13   3  -2    0.30    0.90
  13   3   2    0.70    0.90
 -13   3  -2    0.30    0.70
  13   3   2    0.40    0.60
  15  -3   2    3.30    0.70
 -15  -3  -2    3.30    0.60
  15  -3   2    3.90    1.30
 -15  -3  -2    2.80    1.00
  15   3   2    2.90    1.20
 -15   3  -2    3.00    1.00
 -15   3  -2    4.60    1.30
  15   3   2    4.00    0.80
 -17  -3  -2   20.80    1.20
 -17  -3  -2   19.70    2.10
  17  -3   2   21.20    2.40
  17  -3   2   21.90    1.60
  17   3   2   17.80    1.70
  17   3   2   23.10    2.60
 -17   3  -2   23.40    2.10
  20  -4  -2    1.30    0.70
 -20  -4   2    2.10    1.30
  20  -4  -2    1.70    1.70
  20   4  -2    1.70    1.10
  20   4  -2    0.70    1.80
 -20   4   2    1.80    1.40
 -18  -4   2    1.80    0.40
 -18  -4   2    1.40    1.10
  18  -4  -2    1.60    1.50
 -18  -4   2    2.60    1.20
  18  -4  -2    1.10    0.60
  18   4  -2    0.90    1.30
  18   4  -2    1.20    0.80
 -18   4   2    1.30    1.10
 -18   4   2    0.00    1.40
 -16  -4   2    1.00    0.80
 -16  -4   2    1.30    0.90
  16  -4  -2    1.10    1.10
 -16  -4   2    1.40    0.40
  16  -4  -2    0.80    0.40
 -16   4   2    1.60    0.80
  16   4  -2    1.40    0.70
  16   4  -2    0.70    1.00
 -16   4   2    1.40    1.10
 -14  -4   2   29.40    1.30
  14  -4  -2   28.50    1.20
 -14  -4   2   29.10    1.70
 -14  -4   2   27.00    1.70
  14  -4  -2   31.60    1.90
 -14   4   2   28.30    1.90
  14   4  -2   29.90    1.90
  14   4  -2   27.60    1.50
 -14   4   2   29.40    1.60
  12  -4  -2   79.59    2.80
 -12  -4   2   80.39    3.00
 -12  -4   2   82.39    3.30
 -12  -4   2   79.59    3.20
 -12   4   2   75.09    3.10
 -12   4   2   83.69    3.40
  12   4  -2   81.59    3.10
  12   4  -2   78.39    3.40
 -10  -4   2   16.20    1.00
 -10  -4   2   14.80    0.90
  10  -4  -2   17.10    0.70
 -10  -4   2   17.60    1.10
  10  -4  -2   16.10    0.70
  10  -4  -2   17.40    1.00
 -10   4   2   18.30    1.00
 -10   4   2   15.80    1.20
 -10   4   2   18.40    0.90
  10   4  -2   16.20    1.00
  10   4  -2   17.20    1.30
   8  -4  -2   55.99    2.20
   8  -4  -2   54.59    2.00
  -8  -4   2   51.99    2.10
  -8  -4   2   55.09    2.30
  -8  -4   2   55.79    2.20
   8  -4  -2   55.99    2.00
   8   4  -2   55.79    2.20
  -8   4   2   58.79    2.20
   8   4  -2   52.29    2.40
   8   4  -2   53.59    2.20
   8   4  -2   57.79    2.20
  -8   4   2   59.59    2.40
   6  -4  -2   71.29    2.70
  -6  -4   2   75.19    2.70
  -6  -4   2   72.29    2.70
   6  -4  -2   72.59    2.50
  -6  -4   2   71.39    2.70
   6  -4  -2   70.99    2.50
  -6  -4   2   66.59    2.70
   6   4  -2   68.89    2.80
   6   4  -2   71.19    2.70
   6   4  -2   71.79    2.70
  -6   4   2   75.19    2.60
   6   4  -2   74.39    2.70
  -6   4   2   73.69    2.80
   4  -4  -2  251.47    8.90
  -4  -4   2  242.78    8.90
  -4  -4   2  256.37    8.80
   4  -4  -2  254.77    8.70
  -4  -4   2  257.87    8.80
   4  -4  -2  255.87    8.70
   4   4  -2  262.97    8.90
   4   4  -2  257.57    8.80
  -4   4   2  256.27    8.70
   4   4  -2  256.87    8.90
  -4   4   2  256.77    8.70
  -4   4   2  248.38    8.90
  -4   4   2  259.57    8.70
   4   4  -2  250.77    8.80
   2  -4  -2    1.10    0.20
   2  -4  -2    1.20    0.30
  -2  -4   2    1.10    0.30
  -2  -4   2    2.00    0.30
  -2  -4   2    1.70    0.30
   2   4  -2    1.10    0.30
   2   4  -2    1.10    0.30
  -2   4   2    1.70    0.40
  -2   4   2    0.90    0.20
  -2   4   2    1.50    0.30
   2   4  -2    1.70    0.40
   2   4  -2    1.10    0.30
   0  -4   2   35.20    1.40
   0  -4  -2   35.00    1.20
   0  -4   2   34.60    1.40
   0  -4   2   33.70    1.40
   0  -4  -2   34.70    1.40
   0   4   2   35.80    1.50
   0   4   2   33.30    1.40
   0   4  -2   34.80    1.30
   0   4  -2   36.80    1.40
   0   4  -2   31.00    1.50
   0   4  -2   32.00    1.40
  -2  -4  -2    6.50    0.60
   2  -4   2    6.70    0.50
   2  -4   2    6.40    0.50
  -2  -4  -2    6.00    0.40
   2  -4   2    7.00    0.60
   2   4   2    8.00    0.60
  -2   4  -2    6.90    0.60
   2   4   2    6.30    0.60
   2   4   2    6.60    0.60
  -2   4  -2    6.30    0.50
  -2   4  -2    6.20    0.50
   4  -4   2   46.60    1.70
   4  -4   2   47.40    1.70
  -4  -4  -2   40.10    1.80
  -4  -4  -2   46.60    1.80
  -4  -4  -2   45.90    1.90
  -4  -4  -2   40.50    1.70
  -4   4  -2   47.80    1.70
  -4   4  -2   45.00    1.70
   4   4   2   45.70    1.80
   4   4   2   42.70    1.80
   4   4   2   42.80    1.90
  -4   4  -2   46.00    1.80
   6  -4   2    0.70    0.30
  -6  -4  -2    1.20    0.50
  -6  -4  -2    0.60    0.40
  -6  -4  -2    1.00    0.40
  -6  -4  -2    1.40    0.50
   6   4   2    0.50    0.50
   6   4   2    0.90    0.60
  -6   4  -2    1.00    0.30
  -6   4  -2    0.50    0.50
  -6   4  -2    0.80    0.40
   6   4   2    0.30    0.40
  -6   4  -2    0.50    0.20
  -8  -4  -2    9.00    0.90
   8  -4   2    9.30    0.70
  -8  -4  -2    7.90    0.90
  -8  -4  -2    7.70    0.70
  -8   4  -2    8.60    0.90
  -8   4  -2    9.10    1.00
   8   4   2    7.70    0.90
  -8   4  -2    8.10    0.40
   8   4   2    7.80    0.80
  -8   4  -2    7.90    0.50
 -10  -4  -2    0.30    0.60
 -10  -4  -2    0.60    0.50
  10  -4   2    0.40    0.40
 -10  -4  -2    0.40    0.60
 -10   4  -2    0.20    0.80
  10   4   2   -0.20    0.50
 -10   4  -2    0.00    0.60
  10   4   2   -0.10    0.70
 -12  -4  -2   18.70    1.40
 -12  -4  -2   16.80    1.10
 -12  -4  -2   17.50    1.50
  12  -4   2   17.30    1.60
  12  -4   2   17.30    1.10
  12   4   2   18.00    1.70
  12   4   2   19.00    1.30
 -12   4  -2   19.90    1.50
 -12   4  -2   19.80    1.60
 -14  -4  -2    0.10    0.80
 -14  -4  -2    0.60    0.60
  14  -4   2   -0.10    1.10
 -14   4  -2    0.20    1.10
  14   4   2    0.80    0.80
  14   4   2    0.30    1.10
 -14   4  -2    0.40    0.80
 -16  -4  -2   18.20    1.30
  16  -4   2   19.90    2.20
 -16  -4  -2   19.20    1.80
  16  -4   2   19.10    1.50
  16   4   2   22.10    2.20
 -16   4  -2   15.20    2.00
 -16   4  -2   13.50    1.60
  16   4   2   21.40    1.80
 -18  -4  -2    0.10    0.70
 -18  -4  -2    0.20    1.40
 -18   4  -2    0.60    1.50
  18   4   2    0.10    1.20
 -19  -5   2   12.00    2.50
  19  -5  -2   14.50    1.20
  19  -5  -2   11.10    2.00
 -19  -5   2   14.20    0.90
 -19  -5   2   14.00    1.80
  19   5  -2   12.30    2.00
  19   5  -2   14.20    1.40
 -19   5   2   15.00    1.60
 -19   5   2   13.20    2.20
  17  -5  -2   31.80    2.60
  17  -5  -2   28.10    1.50
 -17  -5   2   31.00    1.50
 -17  -5   2   33.00    2.00
 -17  -5   2   34.40    2.10
 -17   5   2   33.40    2.10
  17   5  -2   28.80    1.80
 -17   5   2   32.60    2.50
  17   5  -2   33.20    2.40
 -15  -5   2   12.70    1.00
 -15  -5   2   16.20    1.50
  15  -5  -2   14.40    0.90
  15  -5  -2   17.10    1.80
 -15  -5   2   14.20    1.30
  15   5  -2   15.60    1.30
  15   5  -2   15.70    1.70
 -15   5   2   15.00    1.30
 -15   5   2   14.40    1.60
  13  -5  -2  198.98    6.90
 -13  -5   2  198.38    7.20
 -13  -5   2  190.88    7.30
 -13  -5   2  201.28    7.00
  13   5  -2  191.68    7.40
 -13   5   2  202.28    7.20
  13   5  -2  195.88    7.10
 -13   5   2  200.08    7.50
  11  -5  -2  122.19    4.30
 -11  -5   2  119.79    4.40
 -11  -5   2  124.79    4.70
 -11  -5   2  122.79    4.60
  11   5  -2  117.39    4.80
  11   5  -2  122.79    4.60
 -11   5   2  125.19    4.80
  11   5  -2  118.19    4.50
 -11   5   2  126.89    4.50
  -9  -5   2   25.90    1.30
   9  -5  -2   25.70    1.10
   9  -5  -2   26.90    1.30
  -9  -5   2   26.20    1.40
  -9  -5   2   26.50    1.40
   9   5  -2   26.30    1.60
   9   5  -2   28.80    1.30
  -9   5   2   26.20    1.50
  -9   5   2   27.40    1.30
   9   5  -2   26.90    1.40
  -7  -5   2   46.50    1.90
   7  -5  -2   43.20    1.90
   7  -5  -2   46.40    1.70
  -7  -5   2   44.80    2.00
   7  -5  -2   46.00    1.70
  -7  -5   2   47.60    1.90
   7   5  -2   45.70    2.10
  -7   5   2   48.20    2.10
  -7   5   2   48.80    1.80
   7   5  -2   46.70    2.00
   7   5  -2   48.90    1.90
   7   5  -2   46.30    1.90
   5  -5  -2  269.37    9.10
  -5  -5   2  254.67    9.30
  -5  -5   2  262.07    9.20
   5  -5  -2  254.37    9.10
  -5  -5   2  276.57    9.20
   5  -5  -2  261.87    9.20
  -5   5   2  271.67    9.10
   5   5  -2  267.67    9.20
   5   5  -2  266.37    9.20
   5   5  -2  263.07    9.20
  -5   5   2  264.07    9.40
   5   5  -2  263.97    9.40
   3  -5  -2   59.99    2.40
  -3  -5   2   63.89    2.40
  -3  -5   2   57.29    2.40
   3  -5  -2   65.39    2.30
  -3  -5   2   61.59    2.50
  -3   5   2   63.29    2.30
  -3   5   2   62.19    2.50
  -3   5   2   70.49    2.30
   3   5  -2   61.29    2.50
   3   5  -2   59.49    2.40
   3   5  -2   65.69    2.30
   3   5  -2   64.59    2.40
   1  -5  -2    2.50    0.40
  -1  -5   2    2.80    0.40
  -1  -5   2    2.70    0.40
  -1  -5   2    2.90    0.50
   1  -5  -2    2.80    0.40
   1  -5  -2    1.90    0.40
   1   5  -2    3.50    0.60
   1   5  -2    2.00    0.40
  -1   5   2    2.10    0.50
   1   5  -2    2.70    0.30
  -1   5   2    2.00    0.30
   1   5  -2    2.20    0.40
  -1  -5  -2    1.70    0.40
   1  -5   2    1.30    0.30
  -1  -5  -2    1.70    0.40
  -1  -5  -2    2.10    0.40
   1  -5   2    1.30    0.40
  -1  -5  -2    1.80    0.20
   1  -5   2    1.50    0.40
   1   5   2    1.20    0.40
   1   5   2    1.80    0.40
  -1   5  -2    1.30    0.30
   1   5   2    0.70    0.40
  -1   5  -2    1.60    0.30
  -1   5  -2    1.60    0.50
  -3  -5  -2  194.08    6.60
   3  -5   2  197.78    6.60
  -3  -5  -2  197.48    6.70
  -3  -5  -2  188.08    6.70
   3  -5   2  188.48    6.70
  -3  -5  -2  187.18    6.80
  -3   5  -2  192.38    6.70
  -3   5  -2  187.28    6.90
  -3   5  -2  182.28    6.60
  -3   5  -2  202.18    6.70
   3   5   2  180.68    6.70
   3   5   2  185.28    6.90
   3   5   2  194.78    6.70
  -5  -5  -2    1.10    0.40
  -5  -5  -2    1.10    0.50
  -5  -5  -2    1.10    0.40
  -5  -5  -2    0.40    0.40
   5  -5   2    0.50    0.30
  -5   5  -2    0.80    0.30
   5   5   2    0.70    0.40
   5   5   2    0.50    0.50
  -5   5  -2    0.60    0.40
  -5   5  -2    0.50    0.60
   5   5   2    0.50    0.50
  -7  -5  -2   12.80    0.90
  -7  -5  -2    9.90    0.90
   7  -5   2   10.70    0.70
  -7  -5  -2   10.10    0.90
  -7   5  -2   11.30    0.60
   7   5   2    9.20    1.10
  -7   5  -2   11.00    0.60
  -7   5  -2   10.40    1.10
  -7   5  -2   10.80    0.90
   7   5   2   10.20    0.90
   7   5   2    8.00    0.80
  -9  -5  -2   16.70    1.30
  -9  -5  -2   18.40    1.10
  -9  -5  -2   17.40    1.20
   9  -5   2   17.00    1.00
  -9   5  -2   16.90    1.40
   9   5   2   18.20    1.20
   9   5   2   15.70    1.40
  -9   5  -2   18.90    1.30
 -11  -5  -2   43.10    2.10
  11  -5   2   44.60    1.90
 -11  -5  -2   43.60    2.10
 -11  -5  -2   40.20    2.00
 -11   5  -2   42.40    2.40
 -11   5  -2   44.70    2.20
  11   5   2   46.00    2.10
  11   5   2   45.70    2.50
  13  -5   2    1.70    0.60
  13  -5   2    2.60    1.20
 -13  -5  -2    1.60    0.60
 -13  -5  -2    2.00    1.00
 -13  -5  -2    1.80    0.90
 -13   5  -2    1.80    0.90
  13   5   2    1.80    0.80
 -13   5  -2    1.80    1.20
  13   5   2    0.80    1.00
 -15  -5  -2    0.90    1.10
  15  -5   2    0.20    1.50
 -15  -5  -2    0.60    0.70
  15  -5   2    0.50    0.70
  15   5   2    0.70    0.90
  15   5   2    1.60    1.30
 -15   5  -2    0.50    1.00
 -15   5  -2    0.90    1.30
 -17  -5  -2   18.40    2.00
 -17  -5  -2   15.10    1.40
  17  -5   2   18.10    1.60
  17  -5   2   19.30    2.40
  17   5   2   15.50    2.20
  17   5   2   15.90    1.60
 -17   5  -2   15.60    2.20
  18  -6  -2    2.20    1.80
 -18  -6   2    1.50    0.70
 -18  -6   2    1.80    1.30
 -18  -6   2    2.00    1.40
  18  -6  -2    1.70    0.70
 -18   6   2    3.40    1.70
  18   6  -2    1.70    1.10
  18   6  -2    3.30    1.80
  18   6  -2    1.10    1.40
  16  -6  -2   37.30    2.70
  16  -6  -2   37.70    1.70
 -16  -6   2   38.70    1.80
 -16  -6   2   36.50    2.40
 -16  -6   2   37.00    2.20
  16   6  -2   37.40    2.50
  16   6  -2   35.10    2.20
 -16   6   2   35.90    2.50
  16   6  -2   42.00    2.10
  14  -6  -2   10.20    0.80
 -14  -6   2   10.40    0.90
 -14  -6   2   10.30    1.20
 -14  -6   2    9.50    1.20
  14   6  -2    8.80    1.20
 -14   6   2    9.00    1.40
  14   6  -2   12.00    1.20
  14   6  -2    9.70    1.40
 -12  -6   2  173.38    6.10
  12  -6  -2  162.28    5.70
 -12  -6   2  159.68    5.90
 -12  -6   2  155.88    6.10
  12   6  -2  167.58    6.00
  12   6  -2  164.18    6.30
 -12   6   2  164.18    6.40
  12   6  -2  162.58    6.10
 -10  -6   2   14.10    1.20
 -10  -6   2   20.20    1.10
 -10  -6   2   17.40    1.20
  10  -6  -2   17.30    0.90
 -10   6   2   16.30    1.40
  10   6  -2   16.50    1.10
  10   6  -2   18.30    1.50
  10   6  -2   16.30    1.20
  -8  -6   2   95.79    3.60
  -8  -6   2   91.89    3.60
   8  -6  -2   94.99    3.60
  -8  -6   2   93.49    3.70
   8  -6  -2   94.69    3.40
   8   6  -2   95.39    3.60
   8   6  -2   98.09    3.60
   8   6  -2   95.39    3.80
  -8   6   2  101.89    3.90
   6  -6  -2    4.10    0.60
  -6  -6   2    5.50    0.60
  -6  -6   2    5.40    0.60
   6  -6  -2    3.80    0.40
  -6  -6   2    4.40    0.70
   6   6  -2    6.10    0.70
   6   6  -2    3.30    0.70
   6   6  -2    5.60    0.60
   6   6  -2    5.70    0.60
  -6   6   2    6.30    0.80
   4  -6  -2  242.58    8.50
  -4  -6   2  240.88    8.50
  -4  -6   2  226.88    8.50
   4  -6  -2  236.98    8.40
  -4  -6   2  247.48    8.50
  -4   6   2  232.58    8.60
   4   6  -2  246.58    8.50
   4   6  -2  249.18    8.50
   4   6  -2  253.87    8.40
  -4   6   2  255.57    8.30
  -4   6   2  234.88    8.30
   4   6  -2  231.38    8.60
  -2  -6   2   14.90    0.90
   2  -6  -2   14.50    0.80
   2  -6  -2   11.60    0.90
  -2  -6   2   14.00    0.90
  -2  -6   2   13.00    0.90
  -2   6   2   14.20    0.80
   2   6  -2   14.50    0.90
   2   6  -2   14.40    0.70
   2   6  -2   16.90    0.90
  -2   6   2   15.00    1.00
   2   6  -2   10.90    1.00
   0  -6   2   10.10    0.70
   0  -6   2    8.70    0.80
   0  -6  -2   10.00    0.80
   0  -6  -2    9.30    0.90
   0  -6  -2   10.50    0.70
   0  -6   2    7.80    0.70
   0   6   2    8.50    0.80
   0   6  -2    9.60    1.00
   0   6  -2   10.80    0.60
   0   6  -2    8.20    0.70
   0   6   2    8.50    0.70
   2  -6   2    9.60    0.80
   2  -6   2   11.50    0.80
  -2  -6  -2    8.40    0.80
  -2  -6  -2    9.90    0.80
  -2  -6  -2   11.00    0.80
   2   6   2   10.40    0.90
  -2   6  -2   10.10    0.70
  -2   6  -2    9.80    0.90
   2   6   2   10.50    0.80
  -2   6  -2   10.70    0.70
  -4  -6  -2   14.80    1.00
   4  -6   2   14.20    0.90
   4  -6   2   13.70    1.10
  -4  -6  -2   14.20    1.00
  -4  -6  -2   14.80    1.00
   4   6   2   13.30    1.10
  -4   6  -2   13.00    1.10
  -4   6  -2   16.50    0.90
  -4   6  -2   14.70    0.80
  -6  -6  -2    1.30    0.60
  -6  -6  -2    1.00    0.50
   6  -6   2    1.50    0.40
  -6  -6  -2    1.20    0.50
  -6   6  -2    1.10    0.30
   6   6   2    0.90    0.70
  -6   6  -2    1.90    0.60
   6   6   2    1.00    0.70
   6   6   2    1.50    0.60
  -6   6  -2    0.70    0.70
  -8  -6  -2    3.30    0.80
  -8  -6  -2    4.60    0.70
   8  -6   2    2.90    0.50
  -8  -6  -2    3.10    0.70
   8   6   2    4.60    0.80
  -8   6  -2    3.80    0.30
  -8   6  -2    3.80    0.90
  -8   6  -2    3.50    0.70
   8   6   2    2.90    0.90
  -8   6  -2    3.80    0.30
 -10  -6  -2    5.90    0.80
  10  -6   2    5.60    0.70
 -10  -6  -2    7.40    1.00
 -10  -6  -2    5.50    0.90
 -10   6  -2    6.50    1.20
  10   6   2    4.90    0.80
  10   6   2    4.90    1.10
 -10   6  -2    6.60    1.00
 -12  -6  -2    0.50    0.70
  12  -6   2    0.20    0.60
 -12  -6  -2    1.10    0.90
 -12  -6  -2    0.40    0.90
 -12   6  -2    0.20    0.90
  12   6   2    0.90    1.10
 -12   6  -2    0.30    1.10
 -14  -6  -2   10.80    1.40
 -14  -6  -2    9.80    1.40
 -14  -6  -2   10.60    1.10
  14  -6   2   11.20    1.90
  14  -6   2    7.60    0.90
 -14   6  -2    8.00    1.20
 -14   6  -2   10.00    1.80
  14   6   2    7.50    1.60
 -16  -6  -2    1.20    1.40
  16  -6   2    0.70    0.90
 -16  -6  -2   -0.10    0.80
  16  -6   2    0.50    1.90
 -16   6  -2    0.10    1.20
 -16   6  -2    0.30    1.60
  16   6   2    0.50    1.60
 -17  -7   2    8.90    1.70
  17  -7  -2    5.80    0.80
 -17  -7   2    7.40    1.40
 -17  -7   2    5.80    1.00
  17  -7  -2    6.40    1.80
  17   7  -2    5.20    1.20
  17   7  -2    6.90    1.50
 -17   7   2    6.80    1.80
  17   7  -2    7.70    1.90
  15  -7  -2   58.69    2.50
 -15  -7   2   65.19    2.70
 -15  -7   2   64.99    3.00
 -15  -7   2   66.29    3.20
  15   7  -2   64.69    3.50
  15   7  -2   64.29    3.00
  15   7  -2   65.19    2.90
 -15   7   2   60.39    3.40
  13  -7  -2    0.40    0.50
 -13  -7   2   -0.50    0.80
 -13  -7   2    0.60    0.90
 -13  -7   2    0.20    0.70
  13   7  -2    0.80    0.80
  13   7  -2   -0.20    0.90
 -13   7   2    0.30    1.00
  13   7  -2    0.10    1.00
 -11  -7   2    7.70    1.10
  11  -7  -2    9.10    0.70
 -11  -7   2   10.60    1.00
 -11  -7   2    9.70    1.10
  11   7  -2    9.30    1.00
  11   7  -2    6.30    1.20
 -11   7   2    7.80    1.20
  11   7  -2    9.90    1.10
  -9  -7   2   74.59    2.90
  -9  -7   2   68.29    3.00
  -9  -7   2   68.59    2.80
   9  -7  -2   70.99    2.70
   9   7  -2   67.49    3.20
   9   7  -2   72.59    2.90
   9   7  -2   72.49    2.90
  -9   7   2   66.89    3.10
  -7  -7   2   78.39    3.30
  -7  -7   2   84.19    3.40
   7  -7  -2   86.49    3.10
   7  -7  -2   83.89    3.30
  -7   7   2   83.99    3.60
   7   7  -2   79.69    3.30
   7   7  -2   86.69    3.20
   7   7  -2   87.39    3.50
   7   7  -2   89.79    3.30
  -5  -7   2    7.30    0.80
   5  -7  -2    7.30    0.70
  -5  -7   2    8.20    0.90
   5  -7  -2    6.00    0.80
  -5  -7   2    8.60    0.80
  -5   7   2    8.40    1.00
  -5   7   2    8.10    0.50
   5   7  -2    7.10    0.70
   5   7  -2    9.00    1.00
   5   7  -2    7.60    0.80
  -5   7   2    7.20    0.50
  -3  -7   2   15.00    1.10
   3  -7  -2   14.70    1.10
  -3  -7   2   16.00    1.10
  -3  -7   2   15.50    1.10
   3  -7  -2   16.00    0.90
  -3   7   2   18.10    0.90
   3   7  -2   17.00    1.30
  -3   7   2   15.80    1.20
   3   7  -2   20.40    1.20
   3   7  -2   13.90    1.00
   1  -7  -2   29.10    1.30
  -1  -7   2   24.10    1.30
   1  -7  -2   22.80    1.30
  -1  -7   2   27.00    1.30
  -1   7   2   24.30    1.20
   1   7  -2   23.40    1.30
  -1   7   2   23.70    1.40
   1   7  -2   25.60    1.50
   1  -7   2   40.00    1.80
  -1  -7  -2   39.70    1.90
   1  -7   2   39.10    1.80
  -1  -7  -2   41.60    1.80
  -1   7  -2   41.70    2.00
   1   7   2   37.90    1.70
   1   7   2   40.00    2.00
  -1   7  -2   42.70    1.70
  -3  -7  -2   32.90    1.60
   3  -7   2   36.00    1.60
  -3  -7  -2   35.70    1.80
   3  -7   2   35.10    1.60
   3   7   2   33.30    1.70
   3   7   2   36.30    1.90
  -3   7  -2   36.50    1.90
  -3   7  -2   36.80    1.50
  -5  -7  -2    0.50    0.60
   5  -7   2    0.60    0.50
  -5  -7  -2    0.50    0.60
  -5   7  -2    0.80    0.40
  -5   7  -2    0.80    0.80
   5   7   2    1.20    0.80
   5   7   2    0.50    0.60
  -7  -7  -2   11.70    1.10
   7  -7   2    9.90    0.90
  -7  -7  -2   11.20    1.20
  -7   7  -2    9.80    1.20
   7   7   2   13.50    1.30
  -7   7  -2   11.60    0.60
   7   7   2   10.90    1.10
   9  -7   2    0.00    0.50
  -9  -7  -2    0.10    0.60
  -9  -7  -2    0.00    0.70
  -9   7  -2    0.00    0.90
   9   7   2   -0.10    0.90
  11  -7   2   16.70    1.20
 -11  -7  -2   15.20    1.40
 -11  -7  -2   15.90    1.60
  11   7   2   17.10    1.90
 -11   7  -2   20.40    1.80
 -13  -7  -2    1.90    1.10
  13  -7   2    1.70    0.80
 -13  -7  -2    1.60    0.90
  13   7   2    2.00    1.50
 -13   7  -2    0.70    1.30
 -15  -7  -2    1.20    1.00
  15  -7   2    1.50    0.90
  15  -7   2    2.70    1.70
 -15  -7  -2    1.80    1.40
  15   7   2    2.20    1.80
 -15   7  -2    4.00    1.80
  16  -8  -2    7.80    0.90
 -16  -8   2    8.10    1.10
 -16  -8   2    6.10    1.50
  16   8  -2    7.50    1.80
 -16   8   2    6.40    1.90
 -14  -8   2   30.80    2.30
  14  -8  -2   33.10    1.60
 -14  -8   2   38.20    2.00
 -14   8   2   30.00    2.40
  14   8  -2   31.00    2.40
 -12  -8   2   17.10    1.70
  12  -8  -2   15.60    1.00
 -12  -8   2   15.60    1.30
  12   8  -2   13.70    1.60
 -12   8   2   18.40    1.80
 -10  -8   2    4.60    1.00
 -10  -8   2    4.30    0.80
  10  -8  -2    6.10    0.70
 -10   8   2    7.00    1.20
  10   8  -2    3.70    1.10
  -8  -8   2   66.49    3.10
  -8  -8   2   72.39    2.90
   8  -8  -2   69.69    2.70
   8   8  -2   70.09    3.20
  -8   8   2   69.79    3.20
  -6  -8   2    7.00    0.90
   6  -8  -2    6.10    0.70
   6  -8  -2    5.80    0.90
  -6  -8   2    4.90    0.80
  -6   8   2    6.90    1.10
   6   8  -2    6.10    1.00
   6   8  -2    5.60    0.90
  -4  -8   2   26.90    1.60
   4  -8  -2   29.70    1.60
  -4  -8   2   27.60    1.50
   4  -8  -2   27.00    1.40
   4   8  -2   27.80    1.70
  -4   8   2   23.70    1.20
  -4   8   2   24.00    1.60
   4   8  -2   27.20    1.50
   2  -8  -2   19.20    1.10
  -2  -8   2   16.50    1.20
   2  -8  -2   16.40    1.30
  -2  -8   2   18.60    1.20
   2   8  -2   17.80    1.40
   2   8  -2   18.30    1.20
  -2   8   2   15.20    1.30
  -2   8   2   18.50    1.00
   0  -8  -2   23.80    1.40
   0  -8   2   21.00    1.30
   0  -8   2   19.20    1.20
   0  -8  -2   21.80    1.20
   0   8  -2   22.70    1.20
   0   8   2   21.10    1.20
   0   8   2   22.50    1.60
   0   8  -2   22.20    1.50
   2  -8   2   26.60    1.50
   2  -8   2   29.40    1.50
  -2  -8  -2   26.20    1.60
  -2  -8  -2   29.50    1.50
  -2   8  -2   29.50    1.40
  -2   8  -2   31.40    1.90
   2   8   2   28.90    1.50
   2   8   2   28.00    1.70
  -4  -8  -2    0.80    0.70
   4  -8   2    0.50    0.50
   4   8   2    0.40    0.90
   4   8   2    1.10    0.70
  -4   8  -2    1.90    0.90
  -4   8  -2    0.70    0.40
  -6  -8  -2    1.80    0.80
   6  -8   2    0.90    0.60
  -6   8  -2    1.20    0.90
   6   8   2    1.40    1.00
  -6   8  -2    1.60    0.40
   6   8   2    1.50    0.80
   8  -8   2    1.90    0.60
  -8  -8  -2    1.20    0.80
  -8  -8  -2    2.10    1.00
   8   8   2    0.80    1.00
  -8   8  -2    1.40    1.00
 -10  -8  -2   16.30    1.50
 -10  -8  -2   15.50    1.50
  10  -8   2   17.80    1.30
  10   8   2   14.90    1.80
 -10   8  -2   16.10    1.80
 -12  -8  -2    1.40    1.20
 -12  -8  -2    0.10    0.90
  12  -8   2    0.40    0.70
  12   8   2    1.40    1.40
 -12   8  -2    0.50    1.30
 -14  -8  -2    0.90    1.50
  14  -8   2    0.70    0.90
 -14  -8  -2    0.70    1.10
 -14   8  -2    0.60    1.80
  14   8   2    1.40    1.80
 -15  -9   2   15.50    1.50
 -15  -9   2   14.20    1.90
  15  -9  -2   16.40    1.40
  15   9  -2   18.80    2.30
 -15   9   2   16.70    2.30
 -13  -9   2   18.60    2.10
 -13  -9   2   17.40    1.60
  13  -9  -2   19.10    1.30
 -13   9   2   17.10    2.00
  13   9  -2   21.10    2.20
 -11  -9   2    0.20    1.00
  11  -9  -2    0.10    0.60
 -11  -9   2    0.20    0.90
  11   9  -2    0.00    1.30
 -11   9   2   -0.40    1.10
   9  -9  -2   35.10    1.70
  -9  -9   2   40.90    2.00
  -9  -9   2   35.50    2.10
  -9   9   2   36.40    2.30
   9   9  -2   33.20    2.20
  -7  -9   2    9.40    1.20
   7  -9  -2    9.20    0.90
  -7   9   2    9.30    1.30
   7   9  -2   10.40    1.20
   7   9  -2    5.20    1.20
   5  -9  -2    4.80    0.70
  -5  -9   2    5.50    1.00
   5  -9  -2    5.80    0.90
   5   9  -2    4.40    1.00
  -5   9   2    3.20    1.00
  -5   9   2    5.30    0.50
   5   9  -2    4.60    0.90
  -3  -9   2    1.70    0.80
   3  -9  -2    0.70    0.60
   3  -9  -2    1.20    0.80
  -3  -9   2    0.90    0.80
  -3   9   2    1.30    0.50
  -3   9   2    2.50    0.90
   3   9  -2    2.20    0.80
   3   9  -2    1.30    0.90
   1  -9  -2    4.20    0.90
   1  -9  -2    6.30    0.80
  -1  -9   2    4.70    0.80
  -1  -9   2    6.00    1.00
  -1   9   2    5.30    0.70
   1   9  -2    5.40    0.80
   1   9  -2    4.80    1.10
  -1   9   2    8.10    1.20
   1  -9   2   35.60    1.70
  -1  -9  -2   34.40    1.80
   1  -9   2   34.40    1.80
  -1  -9  -2   33.70    1.90
  -1   9  -2   31.70    2.00
  -1   9  -2   30.30    1.60
   1   9   2   33.50    2.00
   1   9   2   31.60    1.70
  -3  -9  -2    0.00    0.80
   3  -9   2    0.00    0.60
  -3  -9  -2   -0.30    0.70
  -3   9  -2    0.40    0.50
   3   9   2    0.10    0.80
  -3   9  -2    0.20    0.90
   3   9   2    0.10    0.70
  -5  -9  -2   16.80    1.60
   5  -9   2   15.90    1.20
   5   9   2   17.50    1.80
   5   9   2   17.20    1.50
  -5   9  -2   16.60    1.00
  -5   9  -2   17.60    1.90
   7  -9   2    0.30    0.60
  -7  -9  -2    0.00    0.90
   7   9   2   -0.10    1.10
   7   9   2    0.00    1.00
  -7   9  -2   -0.10    0.30
  -7   9  -2    0.10    1.00
   9  -9   2   42.40    2.20
  -9  -9  -2   52.59    2.50
  -9  -9  -2   42.00    2.50
   9   9   2   42.80    2.90
  -9   9  -2   48.90    2.80
 -11  -9  -2    6.90    1.40
 -11  -9  -2    9.50    1.30
  11  -9   2    8.00    1.00
  11   9   2   10.00    1.90
 -11   9  -2    7.00    1.80
 -13  -9  -2   10.40    1.70
  13  -9   2    9.80    1.30
 -13  -9  -2   10.30    1.50
  13   9   2   11.20    2.00
 -13   9  -2   11.70    2.00
 -14 -10   2   25.40    2.30
 -14 -10   2   28.50    2.20
  14 -10  -2   27.50    1.90
  14  10  -2   27.90    3.00
 -14  10   2   25.80    3.00
  12 -10  -2   51.59    2.30
 -12 -10   2   45.90    2.80
 -12 -10   2   54.69    2.80
  12  10  -2   50.69    3.10
 -12  10   2   50.19    3.10
 -10 -10   2    2.70    1.10
  10 -10  -2    2.10    0.70
 -10 -10   2    0.90    1.00
  10  10  -2    1.90    1.30
 -10  10   2    1.90    1.30
   8 -10  -2   10.70    1.00
  -8 -10   2   10.60    1.40
  -8  10   2   11.10    1.70
   8  10  -2    9.00    1.50
  -6 -10   2    0.10    0.90
   6 -10  -2    0.30    0.70
   6  10  -2    0.30    0.90
  -6  10   2    0.20    1.00
   6  10  -2    0.00    1.00
   4 -10  -2    2.20    1.00
   4 -10  -2    2.40    0.70
  -4 -10   2    2.90    0.90
   4  10  -2    3.00    1.10
   4  10  -2    1.70    0.90
  -4  10   2    2.50    1.10
  -2 -10   2   75.69    3.10
   2 -10  -2   68.59    3.10
   2 -10  -2   65.99    2.90
   2  10  -2   66.29    3.30
  -2  10   2   67.89    2.70
  -2  10   2   68.69    3.30
   2  10  -2   65.69    2.90
   0 -10   2    6.50    1.00
   0 -10  -2    8.70    1.10
   0 -10  -2    5.20    1.10
   0 -10   2    7.80    1.00
   0  10  -2    5.70    0.90
   0  10   2    6.20    0.90
   0  10  -2    4.50    1.20
   0  10   2    6.40    1.20
   2 -10   2   17.10    1.50
  -2 -10  -2   18.60    1.60
  -2 -10  -2   21.80    1.80
   2  10   2   19.00    1.90
  -2  10  -2   21.10    1.30
   2  10   2   20.90    1.50
  -2  10  -2   18.80    1.80
   4 -10   2    2.50    0.80
  -4 -10  -2    2.60    1.00
  -4  10  -2    0.80    0.50
   4  10   2    1.30    0.80
   4  10   2    1.20    1.20
  -4  10  -2    1.50    1.10
   6 -10   2   32.60    1.90
  -6 -10  -2   36.50    2.30
  -6  10  -2   33.60    1.50
   6  10   2   31.90    2.30
  -6  10  -2   31.50    2.50
   6  10   2   33.60    2.10
  -8 -10  -2   -0.40    1.00
   8 -10   2   -0.20    0.80
   8  10   2    0.00    1.40
  -8  10  -2    0.10    1.40
  10 -10   2    3.90    1.00
 -10 -10  -2    5.20    1.40
  10  10   2    4.70    1.70
 -10  10  -2    4.30    1.60
 -11 -11   2    0.10    1.50
  11 -11  -2    0.20    0.90
 -11 -11   2    0.30    1.80
  11  11  -2    1.10    1.80
 -11  11   2   -0.20    1.70
   9 -11  -2   13.40    1.20
  -9 -11   2   12.20    1.80
  -9  11   2   14.10    1.90
   9  11  -2   13.60    1.90
   7 -11  -2    0.30    0.80
  -7 -11   2    0.20    1.10
   7  11  -2    0.10    1.40
  -7  11   2    0.30    1.40
   7  11  -2    0.10    1.10
   5 -11  -2   29.10    1.90
  -5 -11   2   31.80    2.10
  -5  11   2   30.70    1.30
   5  11  -2   30.10    2.30
   5  11  -2   32.20    2.10
  -5  11   2   30.10    2.30
   3 -11  -2   14.70    1.40
   3 -11  -2   14.50    1.60
  -3 -11   2   14.80    1.50
   3  11  -2   13.80    1.70
  -3  11   2   14.30    1.70
   3  11  -2   11.10    1.20
  -3  11   2   14.80    1.10
  -1 -11   2   32.50    2.00
   1 -11  -2   26.30    2.00
   1 -11  -2   31.50    1.90
  -1  11   2   27.40    1.60
  -1  11   2   23.20    2.10
   1  11  -2   29.70    2.20
   1  11  -2   28.90    1.70
  -1 -11  -2    3.60    1.20
  -1 -11  -2    6.00    1.70
   1 -11   2    5.00    1.10
   1  11   2    2.50    1.20
  -1  11  -2    4.80    0.90
   1  11   2    3.80    0.90
  -1  11  -2    3.40    1.40
   3 -11   2   54.29    2.50
  -3 -11  -2   50.59    2.70
   3  11   2   48.30    2.50
  -3  11  -2   51.99    3.00
   3  11   2   49.60    3.10
  -3  11  -2   51.69    2.30
  -5 -11  -2   11.90    1.60
   5 -11   2   15.40    1.40
   5  11   2   15.80    1.50
  -5  11  -2   11.00    1.00
   5  11   2   11.20    1.70
  -5  11  -2   13.50    1.90
   7 -11   2   16.70    1.60
  -7 -11  -2   15.60    1.80
   7  11   2   18.70    1.70
   7  11   2   15.40    2.00
  -7  11  -2   15.20    2.00
   9 -11   2    0.80    1.00
  -9 -11  -2    1.40    1.40
   9  11   2    1.70    1.70
  -9  11  -2    0.90    1.60
  -8 -12   2    3.60    1.50
   8 -12  -2    1.90    1.00
  -8  12   2    2.20    1.70
   8  12  -2    2.80    1.70
  -6 -12   2    3.30    1.60
   6 -12  -2    4.00    1.10
  -6  12   2    4.00    1.60
   6  12  -2    2.60    1.80
   6  12  -2    3.70    1.40
   4 -12  -2   12.90    1.40
  -4 -12   2    8.90    1.70
   4  12  -2   12.60    1.40
   4  12  -2   11.50    1.90
  -4  12   2   10.70    1.80
  -4  12   2   11.30    1.10
  -2 -12   2    2.10    1.40
   2 -12  -2    1.80    1.20
   2 -12  -2    2.10    1.20
   2  12  -2    1.40    1.00
  -2  12   2    0.90    1.40
   2  12  -2    0.30    1.70
  -2  12   2    2.00    0.80
   0 -12  -2    7.70    1.60
   0  12   2    5.00    1.60
   0  12   2    6.00    1.00
   0  12  -2    3.90    1.70
  -2 -12  -2    3.50    1.30
   2 -12   2    2.80    1.10
   2  12   2    5.00    1.60
  -2  12  -2    3.10    1.60
  -2  12  -2    3.80    0.90
   2  12   2    3.80    1.20
  -4 -12  -2   -0.60    1.30
   4 -12   2    0.00    1.10
  -4  12  -2   -0.20    0.70
  -4  12  -2    0.50    1.60
   4  12   2    0.30    1.70
   4  12   2    0.60    1.20
   6 -12   2    0.80    1.20
  -6 -12  -2    0.10    1.40
   6  12   2   -0.20    1.80
  -6  12  -2    0.90    1.90
   6  12   2   -0.20    1.30
   3 -13  -2    3.50    1.40
  -3 -13   2    4.80    1.90
  -3  13   2    3.50    0.90
   3  13  -2    3.80    1.40
   1 -13  -2   30.80    2.80
  -1 -13  -2    1.00    1.50
  22   0  -3   -0.90    1.70
 -20   0   3    0.00    1.20
  20   0  -3   -0.40    1.30
  20   0  -3   -0.10    0.60
  18   0  -3   -0.40    1.20
 -18   0   3    0.20    0.90
  18   0  -3   -0.20    0.50
 -16   0   3    0.50    0.70
 -16   0   3   -0.50    0.70
  16   0  -3    0.20    0.90
  16   0  -3    0.20    0.40
 -14   0   3    0.30    0.60
  14   0  -3    0.00    0.70
  14   0  -3    0.10    0.30
 -14   0   3    0.00    0.60
 -12   0   3    0.00    0.50
  12   0  -3    0.10    0.50
 -12   0   3    0.10    0.50
  12   0  -3    0.00    0.20
 -10   0   3    0.20    0.40
  10   0  -3   -0.10    0.40
  10   0  -3    0.10    0.20
 -10   0   3   -0.10    0.40
  10   0  -3    0.00    0.20
   8   0  -3    0.10    0.10
   8   0  -3    0.30    0.10
  -8   0   3   -0.10    0.30
  -8   0   3    0.00    0.30
   8   0  -3    0.10    0.30
   6   0  -3    0.10    0.10
  -6   0   3    0.00    0.20
  -6   0   3   -0.10    0.20
   6   0  -3    0.00    0.10
   6   0  -3    0.10    0.20
   6   0  -3    0.10    0.20
   4   0  -3    0.10    0.20
  -4   0   3   -0.10    0.20
   4   0  -3    0.10    0.10
  -4   0   3    0.00    0.10
  -4   0   3   -0.10    0.10
   4   0  -3    0.10    0.10
   4   0  -3    0.10    0.10
  -2   0   3    0.30    0.20
   2   0  -3    0.00    0.20
   2   0  -3    0.00    0.10
  -2   0   3    0.00    0.10
   0   0   3    0.10    0.20
   0   0   3    0.00    0.10
   0   0  -3    0.00    0.10
   0   0  -3    0.00    0.20
   0   0   3   -0.10    0.20
   0   0   3    0.00    0.20
   0   0  -3    0.00    0.20
   0   0  -3    0.00    0.10
   0   0  -3    0.10    0.20
   2   0   3    0.00    0.20
   2   0   3    0.60    0.30
  -2   0  -3    0.00    0.20
  -2   0  -3    0.00    0.20
  -2   0  -3    0.00    0.20
  -2   0  -3    0.10    0.20
   2   0   3   -0.10    0.20
  -2   0  -3    0.10    0.20
   4   0   3   -0.10    0.30
  -4   0  -3    0.10    0.20
   4   0   3    0.20    0.40
  -4   0  -3    0.00    0.40
  -4   0  -3   -0.10    0.20
   4   0   3    0.00    0.20
  -4   0  -3    0.30    0.30
   6   0   3    0.10    0.40
   6   0   3   -0.10    0.40
  -6   0  -3    0.00    0.20
  -6   0  -3    0.00    0.30
  -6   0  -3    0.00    0.40
   6   0   3   -0.10    0.30
   8   0   3    0.00    0.50
  -8   0  -3    0.10    0.30
  -8   0  -3    0.10    0.50
   8   0   3    0.00    0.40
  -8   0  -3    0.10    0.30
  10   0   3    0.10    0.70
 -10   0  -3   -0.40    0.50
  10   0   3    0.20    0.40
 -10   0  -3    0.50    0.30
  12   0   3   -0.50    0.80
 -12   0  -3   -0.10    0.40
  12   0   3   -0.10    0.50
 -12   0  -3   -0.20    0.60
  14   0   3    0.00    0.70
 -14   0  -3    0.00    0.40
  14   0   3   -0.20    1.10
 -14   0  -3   -0.20    0.70
 -16   0  -3    0.50    1.00
  16   0   3    0.30    0.80
  16   0   3   -0.40    1.30
  18   0   3    0.30    1.10
 -18   0  -3   -0.40    1.30
  18   0   3    0.10    1.90
  21  -1  -3   10.90    2.10
  21  -1  -3   13.10    1.20
  21   1  -3    9.10    1.00
  21   1  -3   11.80    2.10
 -21   1   3   10.00    1.70
  19  -1  -3    0.60    1.40
  19  -1  -3    1.00    0.60
 -19  -1   3    0.70    1.00
 -19   1   3    0.70    1.00
  19   1  -3    0.90    0.60
  19   1  -3    1.30    1.30
  17  -1  -3    1.60    0.50
 -17  -1   3    1.50    0.80
 -17  -1   3    2.00    0.90
  17  -1  -3    2.10    1.10
  17   1  -3    2.00    0.50
  17   1  -3    1.70    1.00
 -17   1   3    2.20    0.80
  15  -1  -3    0.00    0.30
 -15  -1   3    0.00    0.60
 -15  -1   3    0.00    0.60
  15  -1  -3    0.70    0.90
  15   1  -3    0.30    0.80
 -15   1   3    0.20    0.60
  15   1  -3    0.00    0.40
 -15   1   3   -0.10    0.60
 -13  -1   3   57.19    2.30
  13  -1  -3   54.89    2.00
 -13  -1   3   57.19    2.40
  13  -1  -3   49.00    2.40
 -13   1   3   52.29    2.20
 -13   1   3   51.39    2.40
  13   1  -3   55.49    2.00
  13   1  -3   50.59    2.40
 -13   1   3   50.09    2.30
 -11  -1   3    1.30    0.50
  11  -1  -3    0.70    0.20
  11  -1  -3    0.70    0.60
  11  -1  -3    1.30    0.20
 -11  -1   3    1.10    0.50
 -11   1   3    1.10    0.40
  11   1  -3    0.70    0.30
 -11   1   3    0.80    0.40
  11   1  -3    0.50    0.60
 -11   1   3    1.00    0.60
   9  -1  -3   61.39    2.50
  -9  -1   3   62.49    2.50
  -9   1   3   65.99    2.50
   9   1  -3   63.79    2.50
  -9   1   3   67.49    2.50
   9   1  -3   60.19    2.30
   9   1  -3   66.29    2.30
  -9   1   3   67.39    2.50
   7  -1  -3   12.40    0.70
  -7  -1   3   13.40    0.50
  -7  -1   3   12.20    0.70
  -7  -1   3   13.00    0.70
  -7  -1   3   13.30    0.50
  -7   1   3   13.90    0.70
   7   1  -3   12.00    0.70
   7   1  -3   13.50    0.60
   7   1  -3   12.90    0.70
  -7   1   3   13.30    0.70
  -7   1   3   12.50    0.70
   7   1  -3   12.60    0.60
  -5  -1   3  841.12   29.90
  -5  -1   3  907.71   29.90
  -5  -1   3  906.81   29.80
  -5  -1   3  878.31   29.80
   5  -1  -3  886.81   29.90
  -5   1   3  912.51   29.90
   5   1  -3  842.62   29.80
  -5   1   3  858.31   29.90
   5   1  -3  894.41   29.90
  -5   1   3  868.91   29.90
   5   1  -3  860.21   29.90
   3  -1  -3  106.19    3.60
   3  -1  -3  101.29    3.60
  -3  -1   3   98.59    3.70
  -3  -1   3  103.99    3.60
   3  -1  -3  106.69    3.60
  -3   1   3  106.49    3.60
  -3   1   3  103.69    3.70
   3   1  -3  101.49    3.60
   3   1  -3  105.29    3.60
   3   1  -3   98.29    3.70
  -3   1   3  104.99    3.60
  -3   1   3  109.79    3.60
   1  -1  -3  521.45   17.60
   1  -1  -3  510.05   17.60
  -1  -1   3  519.45   17.60
  -1  -1   3  495.65   17.60
  -1  -1   3  510.75   17.60
   1  -1  -3  521.95   17.70
   1   1  -3  517.75   17.60
  -1   1   3  522.85   17.70
   1   1  -3  516.65   17.70
  -1   1   3  526.85   17.60
  -1   1   3  530.85   17.60
   1   1  -3  514.65   17.60
   1   1  -3  522.55   17.60
  -1  -1  -3   94.29    3.30
  -1  -1  -3   90.69    3.30
   1  -1   3   95.29    3.20
  -1  -1  -3   90.99    3.30
   1  -1   3   93.09    3.30
   1  -1   3   94.99    3.30
  -1  -1  -3   92.59    3.30
  -1   1  -3   89.59    3.30
  -1   1  -3   95.59    3.30
   1   1   3   95.29    3.30
   1   1   3   95.19    3.30
  -1   1  -3   95.99    3.20
   1   1   3   92.09    3.30
  -1   1  -3   91.59    3.30
  -1   1  -3   89.49    3.30
  -3  -1  -3  134.19    4.80
   3  -1   3  131.49    4.80
  -3  -1  -3  137.99    4.80
   3  -1   3  137.69    4.90
  -3  -1  -3  138.19    4.80
  -3  -1  -3  131.49    4.90
   3   1   3  141.39    4.80
  -3   1  -3  135.99    4.90
  -3   1  -3  143.99    4.80
   3   1   3  137.09    4.90
   3   1   3  136.39    4.80
  -3   1  -3  139.99    4.70
  -3   1  -3  139.49    4.90
  -5  -1  -3  133.29    4.80
   5  -1   3  131.19    4.90
  -5  -1  -3  133.09    4.70
  -5  -1  -3  132.99    4.70
   5  -1   3  132.99    4.70
   5  -1   3  131.69    4.70
  -5  -1  -3  131.59    4.70
   5   1   3  132.59    4.80
   5   1   3  138.89    4.90
  -5   1  -3  135.49    4.80
  -5   1  -3  140.69    4.60
  -5   1  -3  133.19    4.70
   5   1   3  134.79    4.80
  -5   1  -3  131.39    4.90
  -7  -1  -3  191.08    6.50
  -7  -1  -3  183.38    6.70
   7  -1   3  190.28    6.60
  -7  -1  -3  184.68    6.50
   7  -1   3  192.18    6.80
   7   1   3  191.08    6.80
  -7   1  -3  179.38    6.70
  -7   1  -3  184.48    6.80
   7   1   3  191.68    6.60
  -7   1  -3  178.38    6.50
   9  -1   3   25.20    1.60
   9  -1   3   27.90    1.30
  -9  -1  -3   29.30    1.30
  -9  -1  -3   29.30    1.50
  -9  -1  -3   26.30    1.20
   9   1   3   27.00    1.70
  -9   1  -3   27.10    1.20
  -9   1  -3   30.10    1.50
   9   1   3   26.50    1.40
  -9   1  -3   25.90    1.60
  11  -1   3   47.70    2.10
  11  -1   3   44.80    2.50
 -11  -1  -3   50.19    2.00
 -11  -1  -3   49.80    2.30
 -11   1  -3   47.70    1.90
  11   1   3   51.49    2.10
  11   1   3   53.49    2.60
 -11   1  -3   48.40    2.30
 -13  -1  -3   20.20    1.10
  13  -1   3   22.20    1.30
 -13  -1  -3   19.40    1.50
  13  -1   3   21.40    1.80
  13   1   3   23.90    1.80
  13   1   3   21.40    1.40
 -13   1  -3   20.40    0.90
  15  -1   3    0.20    0.70
  15  -1   3    0.40    1.40
 -15  -1  -3    1.30    0.50
 -15  -1  -3    0.10    1.00
  15   1   3    1.10    1.40
 -15   1  -3    0.70    0.90
  15   1   3   -0.10    0.70
  17  -1   3   41.30    3.20
  17  -1   3   34.80    2.10
 -17  -1  -3   33.20    2.40
 -17   1  -3   35.80    2.60
  17   1   3   31.40    2.80
  17   1   3   36.50    2.20
  22  -2  -3   14.90    2.50
  22   2  -3   19.50    2.60
  20  -2  -3   23.20    1.30
  20  -2  -3   21.70    2.30
  20   2  -3   18.80    1.50
 -20   2   3   21.60    2.10
  20   2  -3   20.90    2.20
  18  -2  -3    5.00    1.40
 -18  -2   3    4.00    1.10
 -18  -2   3    3.10    1.00
  18  -2  -3    2.80    0.50
  18   2  -3    3.10    0.60
  18   2  -3    2.70    1.20
 -18   2   3    3.10    1.00
  16  -2  -3   14.70    0.80
  16  -2  -3   18.50    1.50
 -16  -2   3   16.60    1.30
 -16  -2   3   14.20    1.30
 -16   2   3   15.00    1.50
  16   2  -3   16.60    1.70
  16   2  -3   15.40    1.00
 -16   2   3   15.30    1.30
 -14  -2   3   31.90    1.70
 -14  -2   3   32.60    1.70
  14  -2  -3   34.50    1.30
  14  -2  -3   37.10    2.00
 -14   2   3   33.30    1.90
 -14   2   3   34.50    1.60
  14   2  -3   32.40    1.50
 -14   2   3   31.80    1.70
  14   2  -3   34.90    1.90
  12  -2  -3  163.08    5.60
  12  -2  -3  164.18    5.60
 -12  -2   3  167.98    5.70
 -12  -2   3  158.28    6.00
  12  -2  -3  156.08    6.10
 -12  -2   3  170.68    6.00
 -12  -2   3  166.08    5.70
 -12   2   3  168.78    6.00
 -12   2   3  166.48    5.90
  12   2  -3  156.38    6.10
  12   2  -3  166.08    5.80
 -12   2   3  167.28    6.10
 -10  -2   3    1.40    0.40
  10  -2  -3    2.10    0.50
 -10  -2   3    2.10    0.30
 -10  -2   3    1.80    0.20
 -10  -2   3    1.70    0.50
  10   2  -3    2.00    0.50
  10   2  -3    1.40    0.30
 -10   2   3    1.80    0.40
 -10   2   3    1.50    0.40
 -10   2   3    1.50    0.60
  -8  -2   3  165.78    5.40
  -8  -2   3  148.79    5.50
  -8  -2   3  156.28    5.50
  -8  -2   3  155.58    5.30
  -8   2   3  154.28    5.50
   8   2  -3  151.78    5.50
   8   2  -3  153.48    5.50
  -8   2   3  152.78    5.50
   8   2  -3  150.08    5.40
  -8   2   3  153.58    5.50
  -6  -2   3  134.99    4.70
  -6  -2   3  136.59    4.80
   6  -2  -3  135.39    4.80
  -6  -2   3  138.69    4.80
   6   2  -3  135.59    4.80
   6   2  -3  133.29    4.80
  -6   2   3  137.69    4.80
  -6   2   3  136.09    4.80
   6   2  -3  132.69    4.70
  -6   2   3  136.69    4.80
   4  -2  -3  768.42   27.20
  -4  -2   3  791.92   27.40
   4  -2  -3  801.42   27.40
  -4  -2   3  793.02   27.30
   4  -2  -3  830.72   27.30
   4  -2  -3  817.72   27.20
   4   2  -3  813.12   27.40
   4   2  -3  799.02   27.30
   4   2  -3  822.92   27.30
   4   2  -3  782.92   27.40
  -4   2   3  834.02   27.30
  -4   2   3  782.72   27.40
   2  -2  -3   13.50    0.60
  -2  -2   3   13.80    0.70
  -2  -2   3   13.90    0.60
  -2  -2   3   14.70    0.70
   2  -2  -3   14.70    0.60
   2  -2  -3   14.70    0.70
  -2   2   3   16.20    0.70
   2   2  -3   14.20    0.70
   2   2  -3   13.90    0.70
   2   2  -3   13.90    0.70
  -2   2   3   14.90    0.60
   2   2  -3   14.40    0.60
   0  -2  -3  582.64   20.40
   0  -2  -3  605.24   20.50
   0  -2  -3  611.54   20.40
   0  -2   3  595.44   20.40
   0  -2   3  618.34   20.40
   0  -2  -3  606.64   20.40
   0  -2   3  631.24   20.40
   0   2  -3  577.44   20.40
   0   2  -3  598.74   20.50
   0   2  -3  581.74   20.40
   0   2   3  584.24   20.40
   0   2  -3  582.44   20.40
   0   2   3  607.84   20.40
   0   2   3  601.94   20.40
  -2  -2  -3  905.01   31.20
   2  -2   3  882.01   31.20
  -2  -2  -3  928.71   31.20
   2  -2   3  971.10   31.10
  -2  -2  -3  955.50   31.20
   2  -2   3  914.61   31.20
  -2  -2  -3  908.71   31.20
  -2   2  -3  916.81   31.20
  -2   2  -3  888.51   31.30
   2   2   3  899.71   31.30
   4  -2   3   81.09    2.90
  -4  -2  -3   80.59    3.00
  -4  -2  -3   81.19    2.90
  -4  -2  -3   77.89    2.90
  -4  -2  -3   76.79    3.00
   4  -2   3   84.29    2.90
   4   2   3   80.69    3.00
   4   2   3   79.59    2.90
   4   2   3   82.09    3.10
  -4   2  -3   79.89    2.90
  -4   2  -3   80.49    3.10
  -4   2  -3   79.69    3.00
  -6  -2  -3  258.57    8.90
   6  -2   3  259.57    8.90
   6  -2   3  252.77    9.10
  -6  -2  -3  250.97    9.00
  -6  -2  -3  241.48    8.90
  -6  -2  -3  259.47    8.90
   6   2   3  275.17    8.90
   6   2   3  257.57    8.90
  -6   2  -3  252.17    9.10
  -6   2  -3  249.88    8.80
  -6   2  -3  241.08    9.00
   6   2   3  257.07    9.10
  -6   2  -3  266.17    8.80
  -8  -2  -3   39.50    1.80
  -8  -2  -3   38.70    1.70
  -8  -2  -3   42.40    1.80
   8  -2   3   43.10    1.70
   8  -2   3   41.40    2.00
   8   2   3   42.90    1.80
  -8   2  -3   41.60    1.90
  -8   2  -3   37.20    1.90
  -8   2  -3   41.10    1.60
   8   2   3   44.40    2.00
  10  -2   3  318.37   11.00
  10  -2   3  306.87   11.30
 -10  -2  -3  320.37   10.90
 -10  -2  -3  324.17   11.00
 -10   2  -3  306.07   11.20
  10   2   3  307.67   11.00
 -10   2  -3  316.37   11.30
 -10   2  -3  312.87   10.80
  10   2   3  319.17   11.30
 -12  -2  -3   11.50    0.90
  12  -2   3   11.70    1.00
  12  -2   3   13.50    1.50
 -12  -2  -3   11.60    1.20
 -12   2  -3    9.80    1.10
 -12   2  -3   12.00    0.60
  12   2   3   10.80    1.30
 -12   2  -3   11.80    1.40
  12   2   3   11.00    1.10
 -14  -2  -3   61.69    2.90
  14  -2   3   62.89    2.60
 -14  -2  -3   59.39    2.40
  14  -2   3   60.49    3.20
  14   2   3   63.39    3.20
  14   2   3   59.49    2.70
 -14   2  -3   60.09    2.90
 -16  -2  -3    8.50    1.40
  16  -2   3    7.30    1.00
  16  -2   3    9.50    1.70
 -16  -2  -3    8.80    0.80
  16   2   3   10.70    1.80
  16   2   3    7.80    1.20
 -16   2  -3   11.00    1.40
  18  -2   3   33.90    3.30
  18   2   3   27.40    2.20
  21  -3  -3    0.20    1.60
  21  -3  -3    1.40    0.70
 -21  -3   3    1.30    1.30
  21   3  -3    1.20    1.00
  21   3  -3    1.20    1.70
 -21   3   3    1.10    1.30
 -19  -3   3   -0.10    1.00
  19  -3  -3    0.50    0.50
  19  -3  -3   -0.20    1.40
 -19   3   3    0.50    1.00
  19   3  -3    0.80    1.50
  19   3  -3    0.20    0.70
 -17  -3   3    6.20    1.00
  17  -3  -3    7.00    0.60
  17  -3  -3    7.40    1.30
 -17  -3   3    5.70    1.00
  17   3  -3    5.10    1.20
  17   3  -3    6.50    0.80
 -17   3   3    5.10    1.00
 -17   3   3    6.80    1.30
 -15  -3   3    0.10    0.30
 -15  -3   3    0.10    0.70
  15  -3  -3    0.20    1.00
 -15  -3   3    0.10    0.60
  15   3  -3    0.00    0.50
  15   3  -3    0.00    0.90
 -15   3   3   -0.40    0.80
 -15   3   3    0.00    0.70
  13  -3  -3   12.30    0.60
 -13  -3   3   14.40    0.70
 -13  -3   3   12.00    1.10
 -13  -3   3   10.80    1.00
  13  -3  -3   13.50    1.20
  13  -3  -3   14.30    0.60
  13   3  -3   13.20    0.90
  13   3  -3   12.30    1.20
 -13   3   3   13.60    1.00
 -13   3   3   13.90    1.20
 -13   3   3   13.70    1.10
 -11  -3   3    0.20    0.50
 -11  -3   3    0.70    0.50
 -11  -3   3    0.00    0.30
  11   3  -3    0.30    0.50
 -11   3   3    0.40    0.50
  11   3  -3    0.00    0.40
 -11   3   3    0.40    0.60
 -11   3   3    0.20    0.50
  -9  -3   3  223.38    7.80
  -9  -3   3  237.58    7.70
  -9  -3   3  211.78    7.80
   9  -3  -3  215.98    7.70
  -9  -3   3  216.48    7.60
  -9   3   3  223.68    7.90
   9   3  -3  220.18    7.90
   9   3  -3  214.88    7.80
  -9   3   3  221.38    7.80
  -9   3   3  225.68    7.70
   9   3  -3  220.18    7.70
   7  -3  -3    5.00    0.50
  -7  -3   3    4.70    0.50
  -7  -3   3    5.20    0.60
  -7  -3   3    4.80    0.50
   7   3  -3    4.50    0.50
  -7   3   3    4.90    0.50
  -7   3   3    4.90    0.50
   7   3  -3    5.00    0.50
   7   3  -3    5.10    0.50
  -7   3   3    5.50    0.60
   7   3  -3    5.00    0.60
  -5  -3   3  218.98    7.60
   5  -3  -3  214.98    7.50
   5  -3  -3  216.98    7.50
  -5  -3   3  220.78    7.60
   5  -3  -3  216.38    7.60
   5  -3  -3  221.88    7.50
   5   3  -3  214.68    7.70
  -5   3   3  224.18    7.50
   5   3  -3  218.48    7.60
  -5   3   3  216.88    7.60
   5   3  -3  217.38    7.60
   5   3  -3  224.88    7.60
  -5   3   3  215.38    7.60
   3  -3  -3   40.20    1.60
   3  -3  -3   42.90    1.50
  -3  -3   3   44.20    1.60
  -3  -3   3   42.50    1.70
   3  -3  -3   39.80    1.60
   3  -3  -3   43.20    1.50
  -3  -3   3   40.90    1.60
  -3   3   3   43.30    1.50
  -3   3   3   42.40    1.70
   3   3  -3   43.10    1.60
   3   3  -3   41.70    1.60
   3   3  -3   42.10    1.70
  -3   3   3   44.20    1.50
   3   3  -3   41.10    1.60
   1  -3  -3  819.42   26.50
  -1  -3   3  789.82   26.50
  -1  -3   3  783.42   26.50
   1  -3  -3  771.22   26.60
   1  -3  -3  717.33   26.50
  -1  -3   3  757.32   26.50
   1   3  -3  797.42   26.50
  -1   3   3  790.92   26.50
   1   3  -3  774.72   26.50
   1   3  -3  776.22   26.50
  -1   3   3  782.22   26.60
   1   3  -3  790.02   26.60
  -1  -3  -3   67.69    2.50
  -1  -3  -3   67.39    2.60
  -1  -3  -3   70.09    2.50
   1  -3   3   66.89    2.50
   1  -3   3   70.29    2.50
  -1  -3  -3   66.79    2.50
   1  -3   3   67.79    2.50
   1   3   3   70.99    2.50
  -1   3  -3   68.79    2.50
  -1   3  -3   66.89    2.60
  -1   3  -3   71.39    2.50
   1   3   3   68.69    2.60
  -1   3  -3   70.69    2.50
  -3  -3  -3   12.00    0.70
   3  -3   3   11.90    0.70
   3  -3   3   11.20    0.70
  -3  -3  -3   11.80    0.70
  -3  -3  -3   11.30    0.70
  -3  -3  -3   11.70    0.70
  -3   3  -3    9.60    0.80
  -3   3  -3   11.50    0.60
  -3   3  -3   12.30    0.70
   3   3   3   11.60    0.70
   3   3   3   12.70    0.70
   3   3   3   11.80    0.80
  -5  -3  -3    3.20    0.50
   5  -3   3    3.70    0.40
  -5  -3  -3    2.00    0.40
   5   3   3    2.70    0.40
   5   3   3    2.70    0.50
   5   3   3    3.30    0.60
  -5   3  -3    2.90    0.40
  -5   3  -3    3.60    0.40
  -5   3  -3    3.70    0.50
  -5   3  -3    3.50    0.60
   7  -3   3   50.39    1.90
  -7  -3  -3   48.90    2.00
  -7  -3  -3   48.20    2.00
  -7  -3  -3   49.99    2.00
  -7   3  -3   47.70    1.80
  -7   3  -3   48.40    2.10
   7   3   3   44.50    2.20
   7   3   3   50.99    2.00
   7   3   3   48.70    2.00
  -7   3  -3   44.00    2.20
  -9  -3  -3   43.60    2.00
  -9  -3  -3   46.40    1.90
   9  -3   3   42.90    2.20
   9  -3   3   45.20    1.90
  -9  -3  -3   44.60    2.00
  -9   3  -3   44.90    2.20
   9   3   3   46.00    2.00
  -9   3  -3   43.30    2.10
  -9   3  -3   46.00    1.70
   9   3   3   50.29    2.30
  11  -3   3   16.80    1.50
  11  -3   3   16.90    1.10
 -11  -3  -3   16.80    1.30
 -11  -3  -3   13.70    1.00
 -11  -3  -3   17.00    1.30
  11   3   3   17.40    1.30
  11   3   3   16.80    1.50
 -11   3  -3   14.30    1.50
 -11   3  -3   14.40    1.30
 -11   3  -3   17.80    0.70
  13  -3   3   13.50    1.20
  13  -3   3   13.30    1.60
 -13  -3  -3   12.70    1.00
 -13  -3  -3   14.20    1.40
  13   3   3   11.90    1.60
 -13   3  -3   11.80    1.50
 -13   3  -3   12.30    1.30
  13   3   3   14.70    1.30
 -15  -3  -3    0.20    1.00
  15  -3   3   -0.90    1.30
  15  -3   3    0.50    0.80
 -15  -3  -3   -0.30    0.60
 -15   3  -3    0.50    1.10
  15   3   3    0.00    1.20
  15   3   3   -0.20    0.90
 -15   3  -3    0.60    1.20
 -17  -3  -3   10.00    0.90
  17  -3   3   11.30    2.00
 -17  -3  -3    9.20    1.60
  17  -3   3    7.40    1.10
 -17   3  -3    9.10    1.70
  17   3   3   12.20    2.10
  17   3   3    9.80    1.30
 -20  -4   3   29.70    2.40
  20  -4  -3   26.50    1.50
  20  -4  -3   31.50    2.60
  20   4  -3   28.40    2.60
  20   4  -3   28.80    1.90
 -20   4   3   30.20    2.60
 -20   4   3   25.60    2.30
 -18  -4   3    0.30    1.00
  18  -4  -3    0.50    0.50
 -18  -4   3    1.70    1.00
  18  -4  -3    0.70    1.20
 -18   4   3    0.80    1.20
  18   4  -3    0.50    0.80
 -18   4   3    0.40    1.00
  18   4  -3    0.50    1.20
 -16  -4   3    0.70    0.40
 -16  -4   3    0.50    0.80
  16  -4  -3    0.30    1.00
 -16  -4   3    0.80    0.90
  16  -4  -3    0.70    0.40
 -16   4   3    2.00    0.80
 -16   4   3    0.60    1.00
  16   4  -3    0.80    0.60
  16   4  -3    1.40    1.10
 -14  -4   3   38.20    1.60
  14  -4  -3   39.50    2.10
 -14  -4   3   40.40    2.00
  14  -4  -3   37.20    1.40
 -14  -4   3   38.70    2.00
 -14   4   3   36.00    2.10
 -14   4   3   42.00    1.90
  14   4  -3   36.30    1.80
  14   4  -3   38.10    2.10
  12  -4  -3   10.10    0.50
 -12  -4   3   11.70    1.00
 -12  -4   3   10.90    0.70
  12  -4  -3    8.60    0.80
 -12  -4   3   10.20    1.00
  12  -4  -3   10.10    0.50
  12   4  -3   10.60    0.90
  12   4  -3    9.90    1.00
 -12   4   3    9.90    0.90
 -12   4   3    9.70    0.90
 -12   4   3   10.30    1.10
  12   4  -3   10.00    1.10
 -10  -4   3   -0.10    0.30
  10  -4  -3    0.00    0.10
  10  -4  -3    0.00    0.40
  10  -4  -3    0.00    0.10
 -10  -4   3    0.10    0.50
 -10  -4   3    0.00    0.50
 -10   4   3    0.20    0.50
  10   4  -3    0.20    0.50
 -10   4   3    0.20    0.40
  10   4  -3   -0.30    0.50
  10   4  -3   -0.30    0.40
 -10   4   3   -0.10    0.50
   8  -4  -3    5.70    0.30
  -8  -4   3    6.50    0.70
  -8  -4   3    6.00    0.60
  -8  -4   3    5.40    0.60
   8  -4  -3    6.10    0.60
   8  -4  -3    5.80    0.30
   8   4  -3    6.40    0.80
  -8   4   3    5.60    0.70
   8   4  -3    7.20    0.60
  -8   4   3    6.50    0.60
  -8   4   3    6.30    0.60
   8   4  -3    6.50    0.70
   8   4  -3    6.70    0.60
  -6  -4   3  307.07   10.20
   6  -4  -3  293.57   10.10
  -6  -4   3  284.67   10.30
  -6  -4   3  289.97   10.20
   6  -4  -3  295.87   10.10
   6  -4  -3  295.17   10.20
   6  -4  -3  302.67   10.10
   6   4  -3  289.17   10.20
   6   4  -3  293.57   10.30
  -6   4   3  303.17   10.10
  -6   4   3  293.67   10.30
   6   4  -3  290.27   10.20
   6   4  -3  290.17   10.20
  -4  -4   3    1.70    0.30
  -4  -4   3    1.30    0.40
   4  -4  -3    1.30    0.30
   4  -4  -3    1.70    0.20
  -4  -4   3    1.30    0.30
   4  -4  -3    1.50    0.40
   4  -4  -3    1.40    0.20
   4   4  -3    1.80    0.30
  -4   4   3    2.10    0.20
  -4   4   3    1.50    0.20
   4   4  -3    1.30    0.30
   4   4  -3    1.70    0.40
   4   4  -3    1.40    0.40
  -4   4   3    1.30    0.40
  -2  -4   3   56.19    2.10
  -2  -4   3   51.99    2.00
   2  -4  -3   52.49    2.00
  -2  -4   3   53.49    2.00
   2  -4  -3   53.19    2.10
   2   4  -3   52.99    2.00
  -2   4   3   53.99    2.10
  -2   4   3   50.59    2.00
   2   4  -3   53.79    2.10
   2   4  -3   54.19    2.00
  -2   4   3   54.59    2.00
   2   4  -3   52.89    2.00
   0  -4  -3   16.40    0.70
   0  -4   3   17.90    0.80
   0  -4  -3   16.60    0.80
   0  -4   3   16.40    0.80
   0  -4  -3   16.00    0.80
   0  -4  -3   17.20    0.90
   0   4  -3   14.40    0.90
   0   4   3   16.30    0.80
   0   4  -3   17.70    0.80
   0   4  -3   16.80    0.80
   0   4   3   17.50    0.80
   0   4   3   16.10    0.90
  -2  -4  -3  773.42   26.00
   2  -4   3  725.93   26.00
  -2  -4  -3  765.82   26.10
   2  -4   3  789.52   26.00
  -2  -4  -3  752.62   26.00
  -2  -4  -3  768.42   25.90
   2  -4   3  779.42   25.90
  -2   4  -3  749.33   26.00
   2   4   3  751.02   26.10
   2   4   3  784.12   26.00
   2   4   3  736.33   26.00
  -2   4  -3  757.52   26.00
  -4  -4  -3   36.60    1.50
  -4  -4  -3   38.40    1.60
   4  -4   3   37.20    1.50
  -4  -4  -3   32.00    1.50
  -4  -4  -3   39.70    1.60
  -4   4  -3   40.20    1.60
   4   4   3   38.10    1.60
   4   4   3   35.10    1.70
  -4   4  -3   37.90    1.70
  -4   4  -3   36.90    1.50
   4   4   3   36.20    1.60
  -6  -4  -3   74.69    3.00
   6  -4   3   79.29    2.90
  -6  -4  -3   74.89    2.90
  -6   4  -3   75.99    2.80
   6   4   3   78.39    3.00
  -6   4  -3   72.09    3.10
   6   4   3   76.99    2.90
  -6   4  -3   78.99    3.00
   6   4   3   75.39    3.10
  -8  -4  -3   65.69    2.60
  -8  -4  -3   63.99    2.70
  -8  -4  -3   59.99    2.60
   8  -4   3   68.79    2.60
  -8   4  -3   66.29    2.70
  -8   4  -3   67.69    2.40
   8   4   3   67.89    2.90
  -8   4  -3   66.39    2.90
 -10  -4  -3  252.07    8.70
  10  -4   3  246.58    8.90
 -10  -4  -3  234.98    8.50
 -10  -4  -3  244.38    8.70
  10  -4   3  243.58    8.50
 -10   4  -3  238.48    8.30
 -10   4  -3  234.88    8.70
  10   4   3  241.88    8.90
 -10   4  -3  239.08    8.90
  10   4   3  243.78    8.60
  12  -4   3    1.70    1.10
 -12  -4  -3    1.20    0.80
 -12  -4  -3    0.90    0.80
 -12  -4  -3    2.20    0.60
  12  -4   3    2.10    0.60
  12   4   3    2.60    1.00
 -12   4  -3    2.80    1.10
  12   4   3    1.90    0.80
 -12   4  -3    2.20    0.90
 -14  -4  -3   13.20    1.20
  14  -4   3   13.60    1.30
  14  -4   3   12.20    1.70
 -14  -4  -3   12.30    1.40
 -14   4  -3   13.30    1.40
  14   4   3   14.70    1.50
 -14   4  -3   13.00    1.70
  14   4   3    9.80    1.50
 -16  -4  -3   -0.10    1.30
 -16  -4  -3    1.20    0.80
  16  -4   3    0.10    0.90
  16  -4   3   -0.20    1.50
  16   4   3    1.00    1.50
  16   4   3    0.80    1.10
 -16   4  -3    0.60    1.50
 -16   4  -3    0.80    1.20
 -19  -5   3    0.30    0.40
 -19  -5   3   -0.40    1.10
 -19  -5   3   -0.10    1.10
  19  -5  -3    0.20    0.60
  19  -5  -3    0.00    1.60
  19   5  -3   -0.20    0.90
  19   5  -3    0.10    1.40
 -19   5   3    0.30    1.60
  19   5  -3   -0.30    1.20
 -17  -5   3   -0.10    1.00
 -17  -5   3    0.10    0.50
  17  -5  -3    0.10    0.40
 -17  -5   3   -0.10    0.90
  17  -5  -3    0.00    1.30
  17   5  -3   -0.30    0.70
 -17   5   3   -0.40    1.00
  17   5  -3   -0.10    0.90
 -17   5   3   -0.30    1.30
  17   5  -3    0.40    1.10
 -15  -5   3    0.30    0.80
 -15  -5   3    0.40    0.80
 -15  -5   3    0.20    0.40
  15  -5  -3    0.10    0.30
  15   5  -3    0.10    0.90
  15   5  -3    0.00    0.80
 -15   5   3    0.30    0.90
  15   5  -3    0.50    0.60
 -15   5   3    0.30    0.80
 -13  -5   3    4.10    0.60
 -13  -5   3    5.30    0.90
  13  -5  -3    3.80    0.40
 -13  -5   3    4.00    0.80
  13   5  -3    5.40    0.70
 -13   5   3    3.90    1.00
  13   5  -3    3.50    0.80
  13   5  -3    5.40    1.10
 -13   5   3    4.70    0.80
 -11  -5   3   12.20    1.00
  11  -5  -3   10.40    0.90
 -11  -5   3   12.40    1.10
  11  -5  -3   12.70    0.60
 -11  -5   3   11.90    0.90
  11   5  -3   11.80    0.90
  11   5  -3   13.60    1.00
 -11   5   3   12.30    1.10
 -11   5   3   12.10    1.00
  11   5  -3   11.30    1.20
   9  -5  -3    1.60    0.50
  -9  -5   3    2.30    0.50
  -9  -5   3    1.30    0.50
  -9  -5   3    2.10    0.60
   9  -5  -3    2.30    0.30
   9  -5  -3    1.40    0.30
  -9   5   3    1.60    0.60
  -9   5   3    1.10    0.40
   9   5  -3    1.10    0.50
   9   5  -3    1.80    0.50
   9   5  -3    1.40    0.60
  -7  -5   3   20.50    1.10
  -7  -5   3   19.90    1.20
   7  -5  -3   20.80    0.90
   7  -5  -3   21.10    1.10
   7  -5  -3   22.00    0.90
   7   5  -3   20.50    1.10
   7   5  -3   22.90    1.10
   7   5  -3   19.40    1.20
  -7   5   3   24.70    1.00
  -7   5   3   24.70    1.30
   7   5  -3   21.10    1.20
   5  -5  -3    0.00    0.40
  -5  -5   3   -0.10    0.40
   5  -5  -3    0.00    0.20
   5  -5  -3    0.30    0.20
  -5  -5   3    0.00    0.40
   5  -5  -3    0.00    0.30
  -5  -5   3    0.20    0.40
   5   5  -3    0.20    0.40
   5   5  -3    0.00    0.40
  -5   5   3    0.10    0.40
   5   5  -3    0.30    0.40
   5   5  -3    0.20    0.40
  -3  -5   3   44.30    1.80
  -3  -5   3   43.40    1.80
   3  -5  -3   43.80    1.90
   3  -5  -3   45.20    1.70
  -3  -5   3   44.50    1.80
   3   5  -3   40.60    1.90
  -3   5   3   44.20    1.70
   3   5  -3   46.40    1.80
  -3   5   3   46.80    1.70
   3   5  -3   45.30    1.80
   3   5  -3   45.50    1.80
  -3   5   3   47.20    1.90
  -1  -5   3   50.69    2.10
   1  -5  -3   52.89    2.00
   1  -5  -3   49.90    2.10
  -1  -5   3   53.19    2.10
   1   5  -3   55.59    2.00
   1   5  -3   52.89    2.20
  -1   5   3   49.60    2.00
   1   5  -3   55.29    2.00
   1   5  -3   52.19    2.10
  -1   5   3   51.99    2.20
  -1  -5  -3  385.66   13.10
  -1  -5  -3  375.06   12.90
  -1  -5  -3  382.76   12.90
   1  -5   3  388.96   12.90
   1  -5   3  365.66   12.90
  -1  -5  -3  371.36   12.80
   1  -5   3  380.56   12.90
   1   5   3  375.96   13.10
   1   5   3  363.46   12.90
   1   5   3  376.96   12.90
  -1   5  -3  367.16   13.10
  -1   5  -3  378.16   12.90
  -1   5  -3  355.66   12.90
   3  -5   3   36.50    1.60
  -3  -5  -3   38.40    1.50
  -3  -5  -3   40.20    1.60
  -3  -5  -3   36.00    1.70
   3  -5   3   39.30    1.50
   3   5   3   36.20    1.70
  -3   5  -3   34.70    1.50
   3   5   3   36.80    1.60
  -3   5  -3   32.30    1.70
  -3   5  -3   40.70    1.60
  -5  -5  -3  128.09    4.60
  -5  -5  -3  125.39    4.60
  -5  -5  -3  137.89    4.70
   5  -5   3  126.89    4.60
  -5  -5  -3  127.59    4.70
  -5   5  -3  115.69    4.80
  -5   5  -3  129.79    4.60
   5   5   3  123.19    4.70
   5   5   3  128.79    4.60
  -5   5  -3  124.99    4.50
   5   5   3  127.49    4.80
  -7  -5  -3   13.70    1.00
   7  -5   3   14.50    0.90
  -7  -5  -3   12.40    1.00
  -7  -5  -3   13.60    1.00
  -7   5  -3   11.70    1.20
   7   5   3   12.40    1.10
  -7   5  -3   13.10    0.70
   7   5   3   13.30    1.20
   7   5   3   11.50    1.00
  -7   5  -3   11.60    1.00
  -9  -5  -3  149.19    5.40
  -9  -5  -3  146.09    5.30
  -9  -5  -3  145.89    5.50
   9  -5   3  144.19    5.30
  -9   5  -3  145.49    5.50
   9   5   3  150.88    5.40
  -9   5  -3  148.09    5.70
  -9   5  -3  140.49    5.00
   9   5   3  143.29    5.70
 -11  -5  -3    0.10    0.80
  11  -5   3    0.00    0.60
 -11  -5  -3   -0.10    0.80
 -11  -5  -3   -0.10    0.60
  11   5   3    0.20    0.80
  11   5   3    0.20    0.90
 -11   5  -3   -0.20    0.80
 -11   5  -3    0.50    0.90
  13  -5   3   12.80    1.70
 -13  -5  -3   11.70    1.20
  13  -5   3   10.40    1.00
 -13  -5  -3   15.00    1.40
 -13   5  -3   14.60    1.50
  13   5   3   14.10    1.30
 -13   5  -3   13.50    1.70
  13   5   3   11.10    1.60
 -15  -5  -3    0.90    0.80
 -15  -5  -3    0.80    1.30
  15  -5   3    1.20    1.50
  15  -5   3    1.10    0.90
  15   5   3    1.00    1.40
 -15   5  -3    0.90    1.50
  15   5   3    2.10    1.90
 -15   5  -3    0.20    1.20
  18  -6  -3    2.60    1.60
 -18  -6   3    3.60    1.40
 -18  -6   3    3.60    1.40
  18  -6  -3    4.40    0.70
 -18  -6   3    3.10    0.70
  18   6  -3    4.30    1.10
  18   6  -3    3.70    1.40
  18   6  -3    3.70    1.50
 -18   6   3    6.70    1.80
 -16  -6   3    6.80    1.20
 -16  -6   3    6.90    0.80
  16  -6  -3    7.20    0.60
 -16  -6   3    6.50    1.30
 -16   6   3    7.30    1.40
  16   6  -3    6.20    1.00
  16   6  -3    4.60    1.30
  16   6  -3    8.00    1.30
 -14  -6   3    2.10    0.60
  14  -6  -3    1.90    0.40
 -14  -6   3    2.20    0.90
 -14  -6   3    1.90    0.80
  14   6  -3    1.30    0.70
  14   6  -3    2.20    1.00
  14   6  -3    2.60    0.90
 -14   6   3    2.50    1.00
  12  -6  -3   15.20    0.80
 -12  -6   3   12.50    1.20
 -12  -6   3   14.90    1.30
 -12  -6   3   12.80    1.00
  12   6  -3   12.90    1.20
  12   6  -3   13.70    1.30
 -12   6   3   14.00    1.40
  12   6  -3   14.80    1.40
 -10  -6   3   24.50    1.50
 -10  -6   3   27.50    1.30
  10  -6  -3   24.70    1.40
  10  -6  -3   25.80    1.10
 -10  -6   3   24.10    1.40
  10   6  -3   24.80    1.60
 -10   6   3   26.70    1.60
  10   6  -3   26.20    1.40
  10   6  -3   26.10    1.50
  -8  -6   3    4.30    0.70
   8  -6  -3    4.90    0.50
   8  -6  -3    3.50    0.60
  -8  -6   3    4.70    0.60
   8   6  -3    4.40    0.70
  -8   6   3    3.90    0.80
   8   6  -3    4.50    0.60
   8   6  -3    5.30    0.90
   6  -6  -3   25.90    1.30
  -6  -6   3   25.30    1.40
   6  -6  -3   25.70    1.10
  -6  -6   3   24.50    1.30
   6   6  -3   27.00    1.50
   6   6  -3   30.40    1.30
   6   6  -3   25.50    1.40
   6   6  -3   27.00    1.30
  -6   6   3   29.60    1.50
  -4  -6   3    1.00    0.50
   4  -6  -3    2.00    0.40
  -4  -6   3    1.20    0.50
   4  -6  -3    1.00    0.50
  -4  -6   3    1.10    0.50
  -4   6   3    1.60    0.60
  -4   6   3    1.50    0.30
   4   6  -3    1.20    0.50
   4   6  -3    0.70    0.40
   4   6  -3    1.00    0.60
   4   6  -3    1.30    0.40
  -4   6   3    1.60    0.30
   2  -6  -3  423.16   14.80
  -2  -6   3  441.86   14.70
  -2  -6   3  424.56   14.70
   2  -6  -3  417.36   14.70
  -2  -6   3  429.86   14.80
  -2   6   3  423.96   14.90
   2   6  -3  438.36   14.70
   2   6  -3  423.66   14.70
  -2   6   3  426.16   14.60
   2   6  -3  425.16   14.70
   2   6  -3  419.06   14.90
   0  -6   3   13.50    0.90
   0  -6  -3   11.50    0.90
   0  -6  -3   12.40    0.80
   0  -6   3   14.00    0.90
   0   6  -3   11.60    0.80
   0   6   3   13.40    1.00
   0   6  -3   11.90    1.00
   0   6  -3   13.50    0.80
   0   6   3   12.00    0.80
  -2  -6  -3   60.29    2.40
   2  -6   3   60.89    2.40
   2  -6   3   62.39    2.30
  -2  -6  -3   54.79    2.50
  -2  -6  -3   60.99    2.40
  -2   6  -3   58.59    2.60
   2   6   3   65.39    2.60
  -2   6  -3   58.59    2.30
  -2   6  -3   60.19    2.30
   2   6   3   58.99    2.40
  -4  -6  -3   -0.10    0.50
  -4  -6  -3    0.80    0.60
   4  -6   3    0.40    0.40
  -4  -6  -3    0.20    0.50
  -4   6  -3    0.30    0.60
  -4   6  -3    0.30    0.50
  -4   6  -3    0.50    0.40
   4   6   3    0.40    0.60
   4   6   3    0.30    0.60
   6  -6   3  123.99    4.40
  -6  -6  -3  119.49    4.50
  -6  -6  -3  119.89    4.60
  -6   6  -3  117.09    4.50
  -6   6  -3  118.59    4.70
  -6   6  -3  117.59    4.30
   6   6   3  127.09    4.70
   6   6   3  118.79    4.50
  -8  -6  -3   12.40    1.10
  -8  -6  -3   12.70    1.10
   8  -6   3   14.30    1.00
  -8  -6  -3   12.30    1.30
  -8   6  -3   14.70    0.70
  -8   6  -3   15.00    1.20
   8   6   3   15.70    1.40
  -8   6  -3   15.70    1.40
 -10  -6  -3    8.60    1.10
  10  -6   3    7.10    0.80
 -10  -6  -3    7.40    1.10
 -10  -6  -3    7.50    0.90
  10   6   3    8.40    1.30
 -10   6  -3    8.20    1.10
 -10   6  -3    5.50    1.20
 -12  -6  -3    4.80    1.20
  12  -6   3    5.20    0.90
 -12  -6  -3    5.50    1.20
 -12  -6  -3    4.50    0.80
  12   6   3    3.80    1.40
 -12   6  -3    5.50    1.30
 -12   6  -3    3.70    1.10
 -14  -6  -3    0.00    0.80
  14  -6   3    0.10    0.80
  14  -6   3    0.30    1.40
 -14  -6  -3   -0.30    2.10
 -14   6  -3   -0.50    1.40
  14   6   3   -0.40    1.50
 -14   6  -3   -0.20    1.00
 -16   6  -3    0.00    1.50
  19  -7  -3   14.90    1.20
  19  -7  -3   12.50    2.40
  19   7  -3   14.80    1.70
  19   7  -3   15.70    2.50
  19   7  -3   17.60    2.10
 -19   7   3   13.90    2.40
 -17  -7   3    2.60    0.80
  17  -7  -3    3.00    0.60
 -17  -7   3    1.20    1.30
 -17  -7   3    1.80    1.40
  17   7  -3    2.60    1.60
  17   7  -3    2.80    1.10
 -17   7   3    2.90    1.60
  17   7  -3    1.90    1.40
 -15  -7   3   39.90    1.90
 -15  -7   3   34.80    2.30
  15  -7  -3   38.20    1.60
 -15  -7   3   35.90    2.20
  15   7  -3   37.00    2.10
  15   7  -3   36.80    2.50
  15   7  -3   36.80    2.30
 -15   7   3   38.70    2.50
 -13  -7   3    8.30    1.20
  13  -7  -3   10.80    0.80
 -13  -7   3   13.90    1.10
 -13  -7   3   12.90    1.30
  13   7  -3   11.50    1.20
  13   7  -3    9.20    1.20
 -13   7   3   10.00    1.50
  13   7  -3   12.30    1.50
  11  -7  -3   13.50    0.90
 -11  -7   3   13.30    1.10
 -11  -7   3   15.40    1.30
 -11  -7   3   14.20    1.40
  11   7  -3   14.40    1.60
  11   7  -3   13.10    1.30
  11   7  -3   14.00    1.30
 -11   7   3   12.10    1.40
  -9  -7   3    0.10    0.60
   9  -7  -3   -0.10    0.40
  -9  -7   3    0.40    0.60
   9  -7  -3    0.20    0.70
   9   7  -3   -0.20    0.80
   9   7  -3   -0.10    0.60
  -9   7   3    0.00    0.80
   9   7  -3    0.80    0.60
  -7  -7   3   36.60    1.80
  -7  -7   3   31.20    1.60
   7  -7  -3   33.80    1.50
   7  -7  -3   32.60    1.70
  -7   7   3   38.50    1.90
   7   7  -3   36.60    1.70
   7   7  -3   33.90    1.60
   7   7  -3   36.50    1.90
   7   7  -3   34.90    1.80
  -5  -7   3   16.70    1.10
   5  -7  -3   13.90    1.10
  -5  -7   3   19.10    1.70
  -5  -7   3   14.10    1.10
   5  -7  -3   16.20    0.90
   5   7  -3   17.40    1.00
  -5   7   3   16.00    0.70
   5   7  -3   19.20    1.30
   5   7  -3   15.00    1.10
  -5   7   3   14.90    1.30
  -3  -7   3    4.40    0.70
  -3  -7   3    2.90    0.60
  -3  -7   3    4.70    0.70
   3  -7  -3    4.20    0.70
   3  -7  -3    4.60    0.50
  -3   7   3    5.50    0.50
   3   7  -3    3.80    0.60
   3   7  -3    5.60    0.80
  -3   7   3    2.60    0.70
   3   7  -3    3.40    0.50
  -1  -7   3   23.30    1.30
  -1  -7   3   22.20    1.30
   1  -7  -3   28.10    1.50
   1  -7  -3   25.60    1.30
  -1   7   3   25.10    1.20
  -1   7   3   25.70    1.50
   1   7  -3   27.30    1.60
   1   7  -3   26.70    1.20
   1   7  -3   26.30    1.30
   1  -7   3    3.20    0.60
  -1  -7  -3    2.20    0.50
  -1  -7  -3    1.20    0.60
   1  -7   3    2.00    0.50
   1   7   3    2.40    0.70
  -1   7  -3    3.60    0.80
  -1   7  -3    2.80    0.50
   1   7   3    2.80    0.50
  -1   7  -3    2.30    0.50
  -3  -7  -3    3.70    0.70
   3  -7   3    3.00    0.60
  -3  -7  -3    3.90    0.70
   3   7   3    4.70    0.70
  -3   7  -3    2.50    0.50
  -3   7  -3    2.30    0.60
   3   7   3    2.00    0.70
  -3   7  -3    2.80    0.80
  -5  -7  -3   37.60    1.90
  -5  -7  -3   38.70    2.00
   5  -7   3   40.80    1.80
  -5   7  -3   39.10    1.70
   5   7   3   40.00    2.10
  -5   7  -3   42.10    1.90
  -5   7  -3   39.90    2.20
   5   7   3   44.50    2.00
  -7  -7  -3   46.80    2.20
   7  -7   3   48.40    2.10
  -7  -7  -3   42.80    2.20
  -7   7  -3   46.40    2.40
  -7   7  -3   47.30    2.20
   7   7   3   43.80    2.40
   7   7   3   52.69    2.40
  -7   7  -3   46.10    1.80
   9  -7   3    1.70    0.60
  -9  -7  -3    1.60    0.80
  -9  -7  -3    1.30    0.90
   9   7   3    2.10    1.10
  -9   7  -3    2.00    1.20
  11  -7   3    2.90    0.80
 -11  -7  -3    4.60    1.20
 -11  -7  -3    4.20    0.90
  11   7   3    1.90    1.20
 -11   7  -3    3.50    1.30
 -13  -7  -3    4.90    1.40
  13  -7   3    5.80    1.00
 -13  -7  -3    3.60    1.00
 -13   7  -3    3.60    1.50
  13   7   3    7.40    1.60
  16  -8  -3    6.50    0.80
 -16  -8   3    6.10    1.40
 -16  -8   3    5.60    1.00
 -16   8   3    5.70    1.80
  16   8  -3    4.30    1.80
  14  -8  -3    0.00    0.50
 -14  -8   3   -0.40    0.90
 -14  -8   3    0.40    0.80
  14   8  -3    0.10    1.20
 -14   8   3    0.20    1.20
  12  -8  -3   37.40    1.70
 -12  -8   3   34.30    2.10
 -12  -8   3   39.90    2.00
 -12   8   3   37.70    2.50
  12   8  -3   38.20    2.40
 -10  -8   3    4.50    0.80
 -10  -8   3    2.30    1.00
  10  -8  -3    4.90    0.60
  10   8  -3    2.20    1.00
 -10   8   3    4.80    1.10
   8  -8  -3   14.00    0.90
  -8  -8   3   13.30    1.20
  -8  -8   3   12.20    1.20
   8  -8  -3   13.10    1.20
   8   8  -3   14.40    1.40
  -8   8   3   13.30    1.40
   6  -8  -3   16.40    1.20
  -6  -8   3   15.00    1.20
  -6  -8   3   17.30    1.30
   6  -8  -3   16.50    1.00
   6   8  -3   16.20    1.40
  -6   8   3   17.30    1.50
   6   8  -3   17.00    1.30
  -4  -8   3   30.20    1.70
   4  -8  -3   32.60    1.50
   4  -8  -3   32.50    1.80
  -4   8   3   32.30    1.40
  -4   8   3   31.80    1.90
   4   8  -3   31.70    1.70
   4   8  -3   31.40    1.90
   2  -8  -3    1.20    0.50
   2  -8  -3    0.80    0.70
  -2  -8   3    0.40    0.60
  -2  -8   3    0.70    0.70
  -2   8   3    0.80    0.80
   2   8  -3    0.80    0.80
  -2   8   3    1.30    0.50
   2   8  -3    1.20    0.60
   0  -8   3   19.10    1.20
   0  -8  -3   17.20    1.30
   0  -8   3   19.00    1.30
   0  -8  -3   18.60    1.20
   0   8   3   21.20    1.20
   0   8   3   20.00    1.50
   0   8  -3   18.90    1.20
   0   8  -3   18.80    1.40
   2  -8   3    0.00    0.60
  -2  -8  -3   -0.10    0.60
  -2  -8  -3   -0.10    0.70
   2   8   3    0.10    0.80
   2   8   3    0.20    0.60
  -2   8  -3   -0.10    0.80
  -2   8  -3    0.20    0.50
  -4  -8  -3    0.90    0.70
   4  -8   3    0.50    0.60
  -4   8  -3    0.70    0.50
  -4   8  -3    0.60    0.90
   4   8   3    0.60    0.80
   4   8   3    0.80    0.70
   6  -8   3   20.10    1.30
  -6  -8  -3   16.10    1.40
   6   8   3   19.20    1.50
   6   8   3   17.50    1.60
  -6   8  -3   17.80    1.00
  -6   8  -3   19.00    1.60
  -8  -8  -3   45.20    2.30
   8  -8   3   44.30    2.10
  -8  -8  -3   42.80    2.30
  -8   8  -3   43.50    2.60
   8   8   3   44.70    2.50
  -8   8  -3   45.20    1.70
  10  -8   3    0.20    0.70
 -10  -8  -3    0.20    0.90
 -10  -8  -3    0.40    0.80
  10   8   3   -0.40    1.30
 -10   8  -3   -0.20    1.20
 -12  -8  -3    0.10    1.00
 -12  -8  -3    0.20    1.20
  12  -8   3    0.40    0.90
  12   8   3    0.30    1.50
 -12   8  -3    0.00    1.60
 -14  -8  -3    1.40    1.60
 -14  -8  -3    1.90    1.20
 -15  -9   3    0.70    1.40
  15  -9  -3   -0.20    0.70
 -15  -9   3    0.40    1.00
  15   9  -3    0.60    1.80
 -15   9   3    0.50    1.70
  13  -9  -3   10.70    1.10
 -13  -9   3   14.10    1.30
 -13  -9   3   10.50    1.50
  13   9  -3    8.80    1.60
 -13   9   3   10.80    1.70
  11  -9  -3    0.40    0.60
 -11  -9   3    0.40    0.90
 -11  -9   3   -0.20    0.80
 -11   9   3    0.00    1.00
  11   9  -3    0.60    1.20
   9  -9  -3   58.39    2.40
  -9  -9   3   58.19    2.60
  -9  -9   3   56.49    2.70
   9   9  -3   53.39    2.90
  -9   9   3   53.09    2.80
   7  -9  -3    2.40    0.60
  -7  -9   3    5.10    1.00
  -7  -9   3    2.40    1.00
   7  -9  -3    3.90    1.00
   7   9  -3    3.50    1.00
   7   9  -3    3.20    1.10
  -7   9   3    3.00    1.00
   5  -9  -3   21.60    1.20
   5  -9  -3   16.70    1.50
  -5  -9   3   17.70    1.50
  -5   9   3   19.30    1.60
   5   9  -3   19.50    1.50
   5   9  -3   18.30    1.60
  -5   9   3   18.00    0.90
   3  -9  -3    4.40    0.70
   3  -9  -3    3.60    0.80
  -3  -9   3    4.00    0.90
  -3   9   3    3.50    0.60
   3   9  -3    2.90    0.80
  -3   9   3    4.10    1.00
   3   9  -3    3.60    1.00
  -1  -9   3   98.29    3.80
   1  -9  -3   99.69    3.90
   1  -9  -3   87.89    3.70
  -1  -9   3   97.99    3.70
   1   9  -3   89.79    4.00
   1   9  -3   97.09    3.70
  -1   9   3   88.89    3.90
  -1   9   3   92.79    3.60
   1  -9   3    0.90    0.70
  -1  -9  -3    1.40    0.70
  -1  -9  -3    0.90    0.80
  -1   9  -3    0.70    0.60
  -1   9  -3    1.20    0.90
   1   9   3    0.80    1.00
   1   9   3    0.70    0.60
   3  -9   3    0.20    0.70
  -3  -9  -3    0.10    0.80
  -3   9  -3    0.00    0.90
   3   9   3   -0.10    0.90
  -3   9  -3   -0.10    0.50
   3   9   3    0.10    0.70
   5  -9   3    0.40    0.70
  -5  -9  -3    0.50    0.80
  -5   9  -3   -0.20    0.50
   5   9   3    0.30    1.10
   5   9   3    0.10    0.80
  -5   9  -3    0.30    1.10
  -7  -9  -3    4.80    1.10
   7  -9   3    6.20    0.90
  -7   9  -3    6.70    0.70
   7   9   3    8.10    1.40
   7   9   3    6.20    1.20
  -7   9  -3    6.10    1.30
   9  -9   3    0.50    0.80
  -9  -9  -3   -0.30    1.00
  -9   9  -3    0.40    1.30
   9   9   3    0.10    1.20
  11  -9   3   28.70    1.90
 -11  -9  -3   32.60    2.20
 -11  -9  -3   29.90    2.50
 -11   9  -3   30.30    2.70
  11   9   3   28.80    2.60
 -14 -10   3    0.30    1.20
 -14 -10   3    0.60    1.40
  14 -10  -3    0.40    0.80
 -14  10   3    0.50    1.80
  14  10  -3    0.60    1.80
 -12 -10   3   17.70    1.60
 -12 -10   3   14.40    1.70
  12 -10  -3   15.40    1.30
  12  10  -3   17.20    2.00
 -12  10   3   16.20    2.00
 -10 -10   3    1.40    1.10
 -10 -10   3    1.40    1.00
  10 -10  -3    0.90    0.70
  10  10  -3    1.80    1.30
 -10  10   3    0.90    1.30
   8 -10  -3    0.10    0.70
  -8 -10   3   -0.10    0.90
  -8  10   3    0.00    1.30
   8  10  -3    0.00    1.20
   6 -10  -3    0.20    0.80
   6 -10  -3   -0.30    0.70
  -6 -10   3    0.00    0.90
   6  10  -3    0.00    1.00
  -6  10   3    0.20    1.00
   6  10  -3   -0.40    1.10
   4 -10  -3   14.20    1.40
   4 -10  -3   13.50    1.30
  -4 -10   3   15.40    1.40
   4  10  -3   15.00    1.70
  -4  10   3   12.30    0.90
  -4  10   3   12.50    1.50
   4  10  -3   11.00    1.20
   2 -10  -3   -0.60    0.70
  -2 -10   3    0.20    0.90
   2 -10  -3   -0.50    0.80
   2  10  -3    0.50    1.00
  -2  10   3    0.10    1.10
  -2  10   3   -0.20    0.60
   2  10  -3    0.10    0.70
   0 -10  -3    0.20    0.70
   0 -10   3   -0.40    0.80
   0 -10  -3    0.40    0.90
   0  10   3    0.10    1.00
   0  10  -3   -0.20    1.00
   0  10   3   -0.20    0.70
   2 -10   3    5.40    1.00
  -2 -10  -3    4.70    1.10
  -2  10  -3    5.60    0.80
   2  10   3    3.70    1.20
   2  10   3    6.50    1.00
  -2  10  -3    4.20    1.20
   4 -10   3   44.00    2.20
  -4 -10  -3   47.20    2.50
   4  10   3   43.00    2.70
  -4  10  -3   46.20    2.00
  -4  10  -3   45.70    2.90
   4  10   3   45.90    2.30
   6 -10   3   18.50    1.50
  -6 -10  -3   14.10    1.70
   6  10   3   19.90    1.80
  -6  10  -3   17.30    1.10
   6  10   3   16.10    1.90
  -8 -10  -3   12.90    1.70
   8 -10   3   15.20    1.50
   8  10   3   14.00    2.00
  -8  10  -3   12.80    1.80
 -10 -10  -3   17.10    1.90
  10 -10   3   20.80    1.80
 -10  10  -3   18.60    2.30
  10  10   3   17.00    2.20
 -11 -11   3   10.40    1.70
  11 -11  -3    9.10    1.10
 -11 -11   3   11.00    1.60
 -11  11   3    9.70    1.80
  11  11  -3   10.10    1.90
   9 -11  -3    5.00    1.00
  -9 -11   3    4.50    1.50
   9  11  -3    3.20    1.50
  -9  11   3    3.10    1.50
  -7 -11   3    8.20    1.40
   7 -11  -3    8.50    1.10
   7  11  -3    7.80    1.60
   7  11  -3    9.00    1.50
  -7  11   3    8.80    1.60
  -5 -11   3    0.00    1.00
   5 -11  -3    0.10    1.00
   5 -11  -3   -0.10    0.80
   5  11  -3   -0.50    0.90
  -5  11   3    0.20    1.20
  -5  11   3   -0.10    0.40
   5  11  -3    0.30    1.30
   3 -11  -3    0.00    0.90
   3 -11  -3    0.50    1.10
  -3 -11   3    0.30    1.00
  -3  11   3   -0.50    1.10
   3  11  -3    0.10    1.30
  -3  11   3    0.00    0.60
   3  11  -3   -0.10    0.90
   1 -11  -3    4.80    1.10
   1 -11  -3    4.30    1.30
  -1  11   3    4.90    0.90
  -1  11   3    6.20    1.50
   1  11  -3    5.00    1.50
   1  11  -3    5.00    1.00
  -1 -11  -3   23.10    1.90
   1 -11   3   24.00    1.90
   1  11   3   26.40    2.20
   1  11   3   24.70    1.70
  -1  11  -3   25.90    1.60
  -1  11  -3   26.60    2.20
  -3 -11  -3    4.00    1.20
   3 -11   3    4.10    1.10
   3  11   3    5.20    1.60
   3  11   3    4.00    1.00
  -3  11  -3    5.10    0.80
  -3  11  -3    3.60    1.60
   5 -11   3   18.00    1.70
  -5 -11  -3   14.70    1.80
   5  11   3   15.00    1.50
  -5  11  -3   14.80    2.00
  -5  11  -3   13.50    1.20
   5  11   3   13.60    2.00
  -7 -11  -3    0.70    1.50
   7 -11   3    0.20    1.00
  -7  11  -3    0.50    1.60
   7  11   3    0.40    1.50
   7  11   3   -0.10    1.30
   8 -12  -3    4.70    1.10
  -8 -12   3    5.30    1.60
  -8  12   3    8.30    1.90
   8  12  -3    2.60    1.80
   6 -12  -3   12.50    1.40
  -6 -12   3    9.80    1.70
   6  12  -3   10.50    1.50
  -6  12   3   11.60    2.00
   6  12  -3    8.90    1.90
   4 -12  -3   -0.20    1.10
  -4 -12   3   -0.20    1.30
   4 -12  -3   -0.80    1.20
   4  12  -3   -0.10    1.10
   4  12  -3    0.50    1.70
  -4  12   3    0.90    1.60
  -4  12   3    0.30    0.60
   2 -12  -3    0.70    1.10
   2 -12  -3    0.30    1.30
  -2  12   3    0.00    1.30
   2  12  -3    0.10    1.40
   2  12  -3    0.60    1.10
  -2  12   3    0.00    0.80
   0 -12  -3   -0.60    1.40
   0  12  -3   -0.50    1.50
   0  12  -3    0.50    1.00
   0  12   3    0.40    1.40
   0  12   3   -0.30    0.90
  -2 -12  -3    1.70    1.50
   2 -12   3    4.00    1.30
  -2  12  -3    2.80    0.90
   2  12   3    2.50    1.60
  -2  12  -3    2.30    1.60
   2  12   3    3.10    1.10
   4 -12   3   14.80    1.60
  -4 -12  -3   14.80    2.00
   4  12   3   16.20    1.60
   4  12   3   13.40    2.10
  -4  12  -3   15.00    2.40
  -4  12  -3   14.00    1.30
  22   0  -4    0.50    0.70
  22   0  -4    0.30    1.90
 -22   0   4    0.20    1.30
  20   0  -4   21.60    2.10
  20   0  -4   19.80    1.30
 -20   0   4   20.70    1.80
  18   0  -4    0.30    0.50
 -18   0   4    0.70    0.80
  18   0  -4    0.60    1.10
  16   0  -4   12.20    1.40
  16   0  -4   11.60    0.80
 -16   0   4   11.80    1.20
 -16   0   4   13.80    1.30
 -14   0   4    1.70    0.60
  14   0  -4    1.90    0.70
  14   0  -4    2.00    0.30
 -14   0   4    1.70    0.60
  12   0  -4   57.79    2.50
  12   0  -4   65.09    2.20
 -12   0   4   59.29    2.50
 -12   0   4   65.39    2.50
  12   0  -4   58.99    2.20
  10   0  -4    0.20    0.20
 -10   0   4    0.00    0.40
  10   0  -4    0.20    0.40
  10   0  -4    0.20    0.40
 -10   0   4    0.30    0.40
  10   0  -4    0.20    0.20
   8   0  -4   21.50    1.00
   8   0  -4   21.60    0.80
  -8   0   4   24.10    1.10
  -8   0   4   21.30    1.00
   8   0  -4   20.50    1.00
   8   0  -4   22.60    0.90
   6   0  -4   28.10    1.10
   6   0  -4   30.40    1.20
   6   0  -4   30.10    1.20
  -6   0   4   29.60    1.30
  -6   0   4   31.60    1.30
   6   0  -4   29.60    1.10
  -6   0   4   31.90    1.00
  -4   0   4  365.96   12.30
   4   0  -4  364.06   12.30
   4   0  -4  357.36   12.40
  -4   0   4  348.47   12.40
  -4   0   4  372.66   12.30
   2   0  -4    3.80    0.40
   2   0  -4    2.80    0.30
  -2   0   4    3.00    0.30
  -2   0   4    3.40    0.30
   2   0  -4    3.50    0.30
   0   0  -4  165.68    5.80
   0   0  -4  166.58    5.80
   0   0   4  163.98    5.80
   0   0   4  166.18    5.80
   0   0  -4  171.78    5.80
   0   0  -4  166.78    5.80
   0   0   4  170.58    5.80
   0   0   4  165.18    5.80
  -2   0  -4  217.58    7.60
  -2   0  -4  222.58    7.70
  -2   0  -4  228.68    7.60
  -2   0  -4  215.28    7.70
   2   0   4  217.08    7.70
   2   0   4  226.48    7.70
   2   0   4  218.48    7.70
  -4   0  -4  321.07   10.70
   4   0   4  306.87   10.80
   4   0   4  305.47   10.70
  -4   0  -4  319.27   10.70
   4   0   4  309.57   10.70
  -4   0  -4  303.77   10.70
  -4   0  -4  308.67   10.80
  -6   0  -4   28.10    1.40
  -6   0  -4   27.40    1.30
  -6   0  -4   29.90    1.20
   6   0   4   31.30    1.40
   6   0   4   32.20    1.50
  -8   0  -4  350.86   13.00
  -8   0  -4  382.16   12.80
   8   0   4  378.96   13.10
   8   0   4  372.26   12.90
  10   0   4   96.59    3.80
  10   0   4   85.99    3.40
 -10   0  -4   85.59    3.60
 -10   0  -4   86.89    3.30
 -12   0  -4  147.89    5.30
 -12   0  -4  148.89    5.70
  12   0   4  155.88    6.00
  12   0   4  145.19    5.50
  14   0   4   14.70    1.70
 -14   0  -4   11.80    1.40
  14   0   4   14.00    1.40
 -14   0  -4   13.90    0.90
 -16   0  -4  157.18    5.50
  16   0   4  160.78    6.10
  16   0   4  167.78    6.70
 -16   0  -4  157.48    6.40
  21  -1  -4   13.00    1.90
  21  -1  -4   14.70    1.20
 -21  -1   4   12.60    1.60
  21   1  -4   13.90    1.20
  21   1  -4   15.60    2.00
 -21   1   4   12.00    1.70
 -19  -1   4    0.60    0.90
  19  -1  -4    0.30    0.50
  19  -1  -4    1.30    1.20
  19   1  -4    1.40    1.30
  19   1  -4    0.80    0.60
 -19   1   4    0.80    1.00
  17  -1  -4   37.00    1.60
  17  -1  -4   38.60    2.30
 -17  -1   4   39.20    2.00
 -17  -1   4   38.20    2.00
 -17   1   4   34.70    2.10
  17   1  -4   42.20    2.30
  17   1  -4   38.90    1.70
 -15  -1   4    1.10    0.70
  15  -1  -4    1.80    0.90
 -15  -1   4    1.20    0.70
  15  -1  -4    0.70    0.30
  15   1  -4    0.60    0.40
 -15   1   4    1.50    0.70
  15   1  -4    1.50    0.90
 -15   1   4    1.50    0.70
 -13  -1   4   95.29    3.60
  13  -1  -4   85.49    3.60
  13  -1  -4   95.89    3.30
  13  -1  -4   92.59    3.20
 -13  -1   4   94.29    3.60
 -13   1   4   98.69    3.60
  13   1  -4   86.39    3.60
 -13   1   4   89.09    3.50
  13   1  -4   94.59    3.30
  11  -1  -4   10.00    0.40
  11  -1  -4    9.80    0.80
 -11  -1   4   10.30    0.80
  11  -1  -4   10.80    0.50
 -11  -1   4   11.10    0.80
  11   1  -4    9.30    0.80
 -11   1   4   10.90    0.80
  11   1  -4   10.50    0.90
 -11   1   4   10.60    0.80
 -11   1   4   10.60    0.80
  11   1  -4    8.90    0.60
  -9  -1   4  197.78    7.20
   9  -1  -4  205.98    7.10
   9  -1  -4  197.38    7.10
  -9  -1   4  209.18    7.20
  -9   1   4  204.48    7.10
   9   1  -4  198.78    7.00
   9   1  -4  193.68    7.10
  -9   1   4  206.68    7.10
   9   1  -4  191.98    7.10
  -9   1   4  214.68    7.20
   9   1  -4  206.28    7.00
  -7  -1   4   70.39    2.30
  -7  -1   4   65.09    2.50
   7  -1  -4   64.89    2.30
  -7  -1   4   67.69    2.30
  -7  -1   4   69.49    2.50
   7  -1  -4   64.19    2.30
   7  -1  -4   67.29    2.40
   7  -1  -4   64.09    2.50
  -7   1   4   68.79    2.40
   7   1  -4   66.89    2.40
   7   1  -4   66.39    2.40
  -7   1   4   66.49    2.50
   7   1  -4   62.89    2.40
  -7   1   4   66.39    2.50
   7   1  -4   59.79    2.50
  -5  -1   4  124.69    4.40
   5  -1  -4  127.29    4.30
   5  -1  -4  123.99    4.40
  -5  -1   4  122.59    4.30
   5  -1  -4  122.69    4.30
  -5  -1   4  120.19    4.40
   5   1  -4  120.09    4.30
  -5   1   4  123.89    4.40
   5   1  -4  128.59    4.30
   5   1  -4  122.49    4.40
  -5   1   4  132.29    4.30
  -3  -1   4  232.18    7.90
   3  -1  -4  235.78    7.90
   3  -1  -4  224.18    7.90
   3  -1  -4  227.48    7.90
  -3  -1   4  229.48    7.90
  -3   1   4  222.58    7.90
   3   1  -4  221.88    7.90
   3   1  -4  226.08    7.90
   3   1  -4  231.88    7.80
  -3   1   4  227.78    7.90
   3   1  -4  230.38    7.90
  -3   1   4  240.48    7.80
   1  -1  -4  332.87   11.40
   1  -1  -4  329.27   11.40
   1  -1  -4  332.87   11.40
  -1  -1   4  338.77   11.40
  -1  -1   4  330.37   11.40
  -1  -1   4  332.47   11.40
   1  -1  -4  333.77   11.40
  -1   1   4  323.47   11.40
   1   1  -4  325.67   11.40
   1   1  -4  344.77   11.40
  -1   1   4  347.17   11.40
  -1   1   4  329.47   11.40
   1   1  -4  316.37   11.40
  -1   1   4  323.97   11.40
   1   1  -4  336.57   11.40
  -1  -1  -4  986.60   33.50
   1  -1   4  995.40   33.50
  -1  -1  -4  989.90   33.50
  -1  -1  -4  974.60   33.60
   1  -1   4 1013.40   33.60
   1  -1   4  987.10   33.60
  -1   1  -4  953.30   33.50
  -1   1  -4  990.10   33.50
   1   1   4  970.90   33.50
   1   1   4  967.20   33.60
  -1   1  -4 1017.70   33.60
   1   1   4  999.30   33.60
  -1   1  -4  974.50   33.60
  -3  -1  -4   45.60    1.70
   3  -1   4   45.40    1.80
  -3  -1  -4   44.90    1.70
  -3  -1  -4   41.00    1.80
   3  -1   4   43.80    1.70
   3  -1   4   43.70    1.70
  -3  -1  -4   41.90    1.70
   3   1   4   43.70    1.70
  -3   1  -4   42.60    1.80
  -3   1  -4   43.80    1.70
   3   1   4   45.10    1.80
  -3   1  -4   42.20    1.80
   3   1   4   42.20    1.70
  -3   1  -4   45.30    1.70
  -3   1  -4   47.10    1.60
   5  -1   4  245.18    8.60
  -5  -1  -4  254.27    8.60
  -5  -1  -4  242.48    8.70
  -5  -1  -4  249.08    8.60
   5  -1   4  244.08    8.80
  -5  -1  -4  243.78    8.60
   5  -1   4  253.87    8.60
  -5   1  -4  242.18    8.80
   5   1   4  250.67    8.60
   5   1   4  251.77    8.80
  -5   1  -4  243.88    8.60
  -5   1  -4  253.07    8.40
   5   1   4  244.88    8.60
  -5   1  -4  240.68    8.70
  -7  -1  -4   95.49    3.50
   7  -1   4   97.79    3.80
  -7  -1  -4  102.99    3.50
  -7  -1  -4   94.49    3.70
   7  -1   4   98.59    3.60
   7   1   4   97.69    3.60
  -7   1  -4   88.29    3.50
   7   1   4  100.89    3.80
  -7   1  -4   92.39    3.80
  -7   1  -4   96.79    3.70
   9  -1   4  119.49    4.80
  -9  -1  -4  116.29    4.40
   9  -1   4  123.49    4.50
  -9  -1  -4  127.19    4.70
   9   1   4  121.49    4.50
  -9   1  -4  117.69    4.70
  -9   1  -4  120.59    4.40
   9   1   4  127.89    4.80
 -11  -1  -4    8.20    1.00
  11  -1   4    9.00    0.90
  11  -1   4    9.30    1.30
 -11  -1  -4    7.70    0.80
  11   1   4    8.80    1.20
  11   1   4    6.30    0.80
 -11   1  -4    8.30    1.00
 -11   1  -4    8.00    0.70
 -13  -1  -4   24.40    1.30
  13  -1   4   27.80    2.00
  13  -1   4   22.50    1.50
 -13   1  -4   25.60    1.20
  13   1   4   23.90    2.00
  13   1   4   25.60    1.60
 -13   1  -4   22.20    1.80
  15  -1   4   11.60    1.20
 -15  -1  -4   12.80    1.00
  15  -1   4   12.70    1.80
 -15  -1  -4   17.60    1.90
  15   1   4   13.50    1.30
  15   1   4   12.30    1.80
 -15   1  -4   13.30    1.50
 -17  -1  -4    9.40    0.80
  17  -1   4    7.30    2.00
  17  -1   4    8.10    1.30
 -17  -1  -4    8.20    1.60
  17   1   4    9.30    2.00
  17   1   4    8.60    1.40
 -17   1  -4    7.10    1.50
  22  -2  -4   -0.50    0.60
  22  -2  -4   -0.50    1.90
 -22  -2   4   -0.10    1.50
  22   2  -4   -0.10    1.00
 -22   2   4   -0.20    1.50
  22   2  -4    0.40    1.70
 -20  -2   4    7.60    1.30
  20  -2  -4    9.80    0.90
  20  -2  -4   10.60    1.80
 -20   2   4    7.30    1.30
  20   2  -4    9.20    1.00
  20   2  -4    8.30    1.70
  18  -2  -4    0.00    0.40
  18  -2  -4   -0.20    1.20
 -18  -2   4   -0.40    0.90
 -18  -2   4    0.10    0.90
  18   2  -4   -0.30    1.00
 -18   2   4    0.20    0.90
  18   2  -4   -0.30    0.50
  16  -2  -4    6.20    0.50
  16  -2  -4    6.70    1.10
 -16  -2   4    7.20    1.00
 -16  -2   4    6.70    1.00
  16   2  -4   10.30    1.30
  16   2  -4    6.60    0.70
 -16   2   4    7.70    1.10
 -16   2   4    8.20    1.10
 -16   2   4    5.20    0.90
 -14  -2   4   14.20    1.10
 -14  -2   4   14.00    1.10
  14  -2  -4   15.70    1.40
  14  -2  -4   14.30    0.70
  14  -2  -4   16.10    0.70
  14   2  -4   14.50    0.90
 -14   2   4   15.80    1.40
  14   2  -4   16.80    1.30
 -14   2   4   16.00    1.10
 -14   2   4   14.40    1.10
 -12  -2   4   11.90    1.00
 -12  -2   4   15.70    0.60
  12  -2  -4   15.50    1.10
 -12  -2   4   14.30    1.00
 -12  -2   4   15.70    0.60
  12   2  -4   14.90    0.80
 -12   2   4   15.50    1.00
 -12   2   4   14.00    1.00
 -12   2   4   16.70    1.10
  12   2  -4   16.30    1.00
  12   2  -4   13.70    1.20
 -10  -2   4   50.49    1.80
 -10  -2   4   52.89    1.80
 -10  -2   4   49.80    2.10
  10  -2  -4   50.09    2.10
 -10  -2   4   47.10    2.00
 -10   2   4   49.70    2.00
 -10   2   4   50.39    2.00
  10   2  -4   47.40    2.10
  10   2  -4   45.70    1.90
 -10   2   4   49.90    2.10
  10   2  -4   48.80    2.10
   8  -2  -4  144.19    5.20
  -8  -2   4  142.59    5.30
  -8  -2   4  146.99    5.10
  -8  -2   4  137.09    5.30
  -8  -2   4  153.18    5.10
   8   2  -4  144.89    5.30
   8   2  -4  149.29    5.30
  -8   2   4  149.09    5.20
   8   2  -4  147.59    5.10
  -8   2   4  153.48    5.30
  -8   2   4  148.99    5.30
   6  -2  -4  126.99    4.30
   6  -2  -4  123.59    4.30
   6  -2  -4  126.89    4.40
  -6  -2   4  126.19    4.40
  -6  -2   4  121.19    4.50
  -6   2   4  126.79    4.50
   6   2  -4  121.89    4.50
   6   2  -4  124.69    4.50
  -6   2   4  126.09    4.40
   6   2  -4  123.89    4.40
  -6   2   4  132.69    4.50
   4  -2  -4  594.34   20.00
   4  -2  -4  610.34   20.00
  -4  -2   4  586.84   20.00
  -4  -2   4  584.14   20.10
   4  -2  -4  574.34   20.10
   4  -2  -4  574.94   19.90
   4   2  -4  593.04   20.00
   4   2  -4  601.14   20.00
   4   2  -4  562.04   20.10
  -4   2   4  570.54   20.10
  -4   2   4  606.34   20.00
  -4   2   4  601.14   19.90
  -4   2   4  590.84   19.90
   4   2  -4  564.04   20.00
  -2  -2   4  357.96   12.10
   2  -2  -4  346.87   12.20
   2  -2  -4  337.37   12.10
   2  -2  -4  356.96   12.10
  -2  -2   4  361.66   12.10
  -2  -2   4  339.17   12.10
  -2   2   4  368.86   12.10
   2   2  -4  364.06   12.10
   2   2  -4  342.37   12.10
  -2   2   4  354.36   12.10
   2   2  -4  352.46   12.10
   0  -2   4 1255.97   41.70
   0  -2   4 1272.47   41.70
   0  -2   4 1218.18   41.70
   0  -2  -4 1224.68   41.70
   0  -2  -4 1146.49   41.70
   0  -2  -4 1258.37   41.70
   0  -2  -4 1198.58   41.70
   0   2  -4 1248.38   41.70
   0   2  -4 1189.08   41.70
   0   2   4 1246.28   41.70
   0   2   4 1248.08   41.70
   0   2  -4 1179.18   41.70
   0   2   4 1241.18   41.70
   0   2  -4 1253.07   41.70
  -2  -2  -4  153.38    5.40
  -2  -2  -4  151.08    5.40
   2  -2   4  157.98    5.30
  -2  -2  -4  150.98    5.40
  -2  -2  -4  150.78    5.40
   2  -2   4  150.48    5.40
   2  -2   4  151.98    5.40
  -2   2  -4  157.28    5.40
   2   2   4  153.18    5.50
  -2   2  -4  159.38    5.30
   2   2   4  147.39    5.40
   2   2   4  159.38    5.40
  -2   2  -4  145.19    5.40
  -2   2  -4  156.88    5.50
  -2   2  -4  151.78    5.40
  -4  -2  -4  344.47   12.00
   4  -2   4  354.46   12.00
  -4  -2  -4  337.17   12.00
  -4  -2  -4  336.87   11.90
   4  -2   4  340.57   12.00
  -4  -2  -4  355.26   12.00
   4   2   4  349.07   12.00
  -4   2  -4  347.27   12.10
  -4   2  -4  336.47   12.10
  -4   2  -4  346.87   11.90
   4   2   4  346.17   12.10
   4   2   4  363.86   12.00
   6  -2   4   78.39    3.00
   6  -2   4   80.99    3.20
  -6  -2  -4   82.39    3.10
  -6  -2  -4   76.69    3.00
  -6  -2  -4   85.39    3.00
  -6   2  -4   77.89    3.20
  -6   2  -4   74.39    2.90
   6   2   4   82.89    3.20
   6   2   4   80.69    3.10
   6   2   4   84.79    3.10
  -6   2  -4   82.69    3.10
   8  -2   4   38.30    2.00
  -8  -2  -4   38.20    1.90
  -8  -2  -4   39.90    1.70
   8   2   4   37.90    2.00
  -8   2  -4   39.80    1.60
  -8   2  -4   39.50    1.90
  -8   2  -4   34.10    1.90
   8   2   4   38.10    1.70
  10  -2   4    0.20    0.80
 -10  -2  -4    0.10    0.70
  10  -2   4    0.10    0.60
 -10  -2  -4    0.80    0.50
 -10   2  -4    0.00    0.70
  10   2   4    0.50    0.60
  10   2   4    0.50    0.90
 -10   2  -4    0.10    0.30
 -10   2  -4    0.10    0.90
 -12  -2  -4    4.60    0.90
  12  -2   4    6.60    0.90
 -12  -2  -4    5.20    0.70
  12  -2   4    4.80    1.20
  12   2   4    4.80    1.20
 -12   2  -4    6.10    0.50
  12   2   4    4.60    0.80
 -12   2  -4    5.60    1.00
 -12   2  -4    6.40    1.20
 -14  -2  -4    2.00    0.60
  14  -2   4    3.70    0.90
 -14  -2  -4    1.80    1.00
  14  -2   4    0.40    1.20
  14   2   4    1.60    0.90
  14   2   4    2.00    1.30
 -14   2  -4    2.80    1.00
  16  -2   4    9.20    1.20
  16  -2   4   11.70    2.00
 -16  -2  -4    7.90    1.50
 -16  -2  -4    8.90    0.90
 -16   2  -4    8.80    1.50
  16   2   4   10.60    1.40
  16   2   4    7.90    1.80
  21  -3  -4   10.60    2.10
 -21  -3   4    9.80    1.60
  21  -3  -4   10.80    1.00
  21   3  -4   11.10    1.20
  21   3  -4   11.80    1.80
  21   3  -4   11.40    2.10
 -21   3   4   12.70    1.70
  19  -3  -4    8.80    1.50
 -19  -3   4    7.10    1.20
 -19  -3   4    6.70    1.20
  19  -3  -4    6.00    0.60
  19   3  -4    4.90    1.20
  19   3  -4    7.20    0.90
  19   3  -4    8.30    1.60
 -19   3   4    7.40    1.40
 -17  -3   4    8.30    1.10
  17  -3  -4    6.00    1.30
  17  -3  -4    8.20    0.60
 -17  -3   4    8.20    1.20
 -17   3   4    8.30    1.20
  17   3  -4   10.20    1.40
  17   3  -4    7.90    0.80
 -17   3   4    7.50    1.40
  17   3  -4    8.80    1.20
 -15  -3   4   -0.30    0.70
  15  -3  -4    0.40    0.80
 -15  -3   4   -0.20    0.60
 -15  -3   4    0.20    0.20
 -15   3   4   -0.10    0.70
  15   3  -4   -0.30    0.50
  15   3  -4    0.00    0.70
 -15   3   4    0.80    0.70
 -15   3   4   -0.10    0.80
  15   3  -4    0.10    0.80
  13  -3  -4    0.70    0.70
 -13  -3   4    0.00    0.60
 -13  -3   4    0.30    0.30
 -13  -3   4    0.90    0.60
 -13   3   4    0.00    0.60
  13   3  -4    0.30    0.70
  13   3  -4    0.50    0.40
 -13   3   4    0.20    0.60
  13   3  -4    0.30    0.60
 -13   3   4    0.40    0.50
 -11  -3   4  347.27   12.50
 -11  -3   4  354.26   12.50
 -11  -3   4  350.96   12.20
 -11   3   4  368.26   12.50
  11   3  -4  361.06   12.50
 -11   3   4  358.16   12.40
  11   3  -4  341.67   12.30
 -11   3   4  364.66   12.40
  11   3  -4  357.96   12.50
  -9  -3   4    9.40    0.60
   9  -3  -4    9.70    0.70
  -9  -3   4    7.80    0.70
   9  -3  -4   10.10    0.70
  -9  -3   4    9.30    0.80
   9   3  -4    9.90    0.80
  -9   3   4   10.40    0.80
  -9   3   4   11.10    0.70
   9   3  -4    8.90    0.60
   9   3  -4    9.70    0.80
  -9   3   4    9.50    0.80
  -7  -3   4  235.58    8.50
   7  -3  -4  240.28    8.30
   7  -3  -4  243.18    8.30
   7  -3  -4  240.58    8.50
  -7  -3   4  234.48    8.40
   7  -3  -4  241.98    8.40
   7   3  -4  247.08    8.40
  -7   3   4  245.98    8.50
   7   3  -4  247.78    8.50
   7   3  -4  251.17    8.50
  -7   3   4  237.28    8.50
  -7   3   4  252.17    8.40
   7   3  -4  235.78    8.40
  -5  -3   4  123.69    4.50
  -5  -3   4  124.19    4.40
   5  -3  -4  127.99    4.30
   5  -3  -4  122.19    4.30
   5  -3  -4  122.29    4.50
   5  -3  -4  130.69    4.40
  -5   3   4  123.89    4.50
  -5   3   4  127.29    4.50
   5   3  -4  127.49    4.50
   5   3  -4  122.59    4.50
   5   3  -4  124.99    4.50
  -3  -3   4  821.62   28.50
   3  -3  -4  818.72   28.40
   3  -3  -4  815.42   28.50
  -3  -3   4  811.12   28.50
   3  -3  -4  861.01   28.40
  -3  -3   4  852.21   28.50
  -3   3   4  847.02   28.50
   3   3  -4  823.52   28.50
  -3   3   4  862.91   28.40
   3   3  -4  829.42   28.50
  -3   3   4  819.02   28.40
   3   3  -4  855.61   28.50
   3   3  -4  848.62   28.50
  -1  -3   4  110.69    4.20
   1  -3  -4  114.29    4.20
  -1  -3   4  118.29    4.10
   1  -3  -4  114.69    4.10
  -1  -3   4  120.49    4.20
   1  -3  -4  123.99    4.10
   1  -3  -4  111.79    4.10
  -1   3   4  119.29    4.20
   1   3  -4  116.99    4.20
  -1   3   4  116.09    4.10
   1   3  -4  115.59    4.20
   1   3  -4  114.59    4.20
   1   3  -4  121.79    4.10
  -1  -3  -4    0.10    0.30
  -1  -3  -4    0.10    0.20
  -1  -3  -4    0.00    0.30
  -1  -3  -4    0.30    0.30
   1  -3   4    0.00    0.30
   1  -3   4    0.10    0.20
   1  -3   4    0.00    0.30
  -1   3  -4   -0.10    0.30
   1   3   4    0.10    0.30
   1   3   4    0.10    0.30
  -1   3  -4    0.00    0.30
   1   3   4    0.10    0.30
  -1   3  -4    0.30    0.30
  -1   3  -4    0.00    0.30
  -3  -3  -4   89.39    3.50
  -3  -3  -4  103.29    3.50
  -3  -3  -4   96.19    3.60
  -3  -3  -4   96.09    3.50
   3  -3   4  101.29    3.50
   3  -3   4   96.69    3.50
  -3   3  -4   91.49    3.50
  -3   3  -4   94.19    3.60
   3   3   4   90.59    3.50
  -3   3  -4  100.79    3.60
   3   3   4   97.69    3.60
   5  -3   4    0.40    0.40
  -5  -3  -4    0.60    0.40
  -5  -3  -4    0.60    0.50
  -5  -3  -4    0.70    0.40
  -5  -3  -4    0.80    0.40
   5   3   4    0.50    0.40
   5   3   4    0.80    0.40
  -5   3  -4    1.00    0.30
  -5   3  -4    0.20    0.40
   5   3   4    0.50    0.50
  -5   3  -4    0.20    0.60
  -7  -3  -4  538.35   18.20
  -7  -3  -4  515.55   18.20
   7  -3   4  506.35   18.10
  -7  -3  -4  533.75   18.30
   7   3   4  535.45   18.40
  -7   3  -4  538.35   18.40
  -7   3  -4  514.75   18.30
  -7   3  -4  537.85   18.10
  -9  -3  -4   29.50    1.50
   9  -3   4   31.00    1.50
  -9  -3  -4   33.20    1.60
  -9  -3  -4   31.50    1.70
   9  -3   4   34.10    2.00
  -9   3  -4   29.80    1.90
  -9   3  -4   32.60    1.80
  -9   3  -4   31.60    1.30
   9   3   4   29.30    1.80
 -11  -3  -4   81.19    3.40
 -11  -3  -4   80.69    3.20
  11  -3   4   82.09    3.70
  11  -3   4   79.79    3.20
 -11   3  -4   87.19    3.50
  11   3   4   81.09    3.30
 -11   3  -4   81.69    3.00
 -11   3  -4   84.39    3.70
  11   3   4   82.29    3.60
 -13  -3  -4    0.20    1.00
 -13  -3  -4    0.60    0.60
  13  -3   4    1.80    1.30
  13  -3   4    0.90    0.70
 -13   3  -4    1.20    0.90
 -13   3  -4    0.70    1.20
  13   3   4    0.30    0.90
  13   3   4    1.10    1.20
  15  -3   4  110.79    4.30
  15  -3   4  105.59    4.90
 -15  -3  -4  110.29    4.50
 -15  -3  -4  100.19    4.00
  15   3   4  106.19    4.30
  15   3   4  100.69    4.80
  20  -4  -4    4.10    1.60
 -20  -4   4    3.10    1.40
 -20  -4   4    2.60    1.20
  20  -4  -4    2.80    0.60
  20   4  -4    3.90    1.70
  20   4  -4    2.40    0.90
 -20   4   4    4.30    1.40
  20   4  -4    3.40    1.40
 -20   4   4    3.10    1.50
 -18  -4   4    5.80    1.10
 -18  -4   4    9.70    1.30
  18  -4  -4    8.80    0.70
  18  -4  -4    8.70    1.50
 -18   4   4    9.20    1.50
  18   4  -4    9.30    1.00
  18   4  -4    7.20    1.40
 -18   4   4    9.30    1.20
  18   4  -4    7.50    1.30
  16  -4  -4   24.20    1.00
 -16  -4   4   24.40    1.60
 -16  -4   4   24.90    1.10
  16  -4  -4   25.70    1.90
 -16  -4   4   24.70    1.70
 -16   4   4   24.00    1.60
  16   4  -4   22.30    1.40
 -16   4   4   27.40    1.90
  16   4  -4   26.90    1.70
  16   4  -4   24.80    2.00
  14  -4  -4   18.10    1.60
 -14  -4   4   16.60    1.30
 -14  -4   4   16.30    1.30
 -14  -4   4   15.60    0.80
  14  -4  -4   14.90    0.60
  14  -4  -4   14.80    1.40
  14   4  -4   16.60    1.10
  14   4  -4   17.90    1.30
 -14   4   4   17.90    1.30
 -14   4   4   16.80    1.30
  14   4  -4   16.60    1.40
 -14   4   4   16.60    1.50
 -12  -4   4   42.10    1.90
 -12  -4   4   40.90    1.70
 -12  -4   4   42.30    2.00
  12  -4  -4   41.30    1.90
  12   4  -4   41.90    2.00
  12   4  -4   43.10    1.80
 -12   4   4   43.30    1.90
  12   4  -4   40.50    2.00
 -12   4   4   42.90    2.00
 -10  -4   4  162.78    6.00
  10  -4  -4  157.38    5.90
 -10  -4   4  158.78    5.80
 -10  -4   4  165.28    6.00
 -10   4   4  166.18    6.00
  10   4  -4  172.58    6.00
  10   4  -4  163.98    6.10
 -10   4   4  167.18    5.90
  10   4  -4  168.28    5.90
 -10   4   4  167.88    5.90
   8  -4  -4  144.19    5.00
   8  -4  -4  141.79    4.90
  -8  -4   4  140.39    5.20
  -8  -4   4  140.69    5.00
   8  -4  -4  139.39    4.90
   8  -4  -4  141.59    5.10
   8   4  -4  140.89    5.10
   8   4  -4  147.79    5.10
   8   4  -4  137.29    5.20
   8   4  -4  145.89    5.10
  -8   4   4  143.89    5.00
  -8   4   4  141.29    5.10
  -8   4   4  141.99    5.20
  -6  -4   4  237.88    8.30
   6  -4  -4  237.18    8.20
   6  -4  -4  239.28    8.40
   6  -4  -4  229.88    8.20
  -6  -4   4  247.58    8.30
  -6  -4   4  227.78    8.40
   6  -4  -4  239.98    8.20
  -6   4   4  230.98    8.40
   6   4  -4  248.98    8.40
   6   4  -4  244.18    8.30
   6   4  -4  245.28    8.30
   6   4  -4  235.08    8.40
   4  -4  -4  357.86   11.80
  -4  -4   4  345.27   11.90
  -4  -4   4  336.07   11.90
   4  -4  -4  337.57   12.00
   4  -4  -4  339.97   11.80
  -4  -4   4  341.07   12.00
   4  -4  -4  349.07   11.80
  -4   4   4  356.06   11.80
  -4   4   4  340.07   11.80
   4   4  -4  347.17   11.90
   4   4  -4  336.17   11.90
  -4   4   4  347.17   12.00
   4   4  -4  347.27   12.00
   4   4  -4  353.06   11.90
   2  -4  -4  125.99    4.70
   2  -4  -4  137.69    4.50
  -2  -4   4  132.19    4.60
  -2  -4   4  130.99    4.60
  -2  -4   4  125.49    4.60
   2  -4  -4  123.19    4.50
   2   4  -4  129.29    4.60
   2   4  -4  128.09    4.60
  -2   4   4  129.59    4.70
   2   4  -4  133.49    4.60
  -2   4   4  123.59    4.50
   2   4  -4  128.49    4.70
   0  -4  -4  231.98    8.00
   0  -4   4  228.28    8.00
   0  -4  -4  231.78    7.90
   0  -4   4  230.38    7.90
   0  -4   4  231.68    8.00
   0  -4  -4  227.68    7.90
   0  -4  -4  226.58    8.00
   0   4  -4  229.78    8.00
   0   4   4  227.88    7.90
   0   4  -4  225.38    8.10
   0   4   4  230.48    8.00
   0   4   4  225.48    7.90
   0   4  -4  218.78    8.00
   2  -4   4    7.40    0.60
  -2  -4  -4    5.10    0.60
  -2  -4  -4    6.90    0.60
  -2  -4  -4    6.70    0.60
  -2  -4  -4    6.10    0.50
   2  -4   4    6.20    0.50
   2  -4   4    7.20    0.70
  -2   4  -4    7.00    0.70
  -2   4  -4    8.00    0.60
  -2   4  -4    5.60    0.60
   2   4   4    6.90    0.70
   2   4   4    6.70    0.70
   2   4   4    6.10    0.60
  -4  -4  -4  118.49    4.10
   4  -4   4  105.39    4.00
  -4  -4  -4  111.19    4.10
  -4  -4  -4  102.49    4.00
  -4  -4  -4  110.69    4.10
  -4   4  -4  111.19    4.10
   4   4   4  113.09    4.00
  -4   4  -4  109.49    4.00
  -4   4  -4  110.19    4.20
   4   4   4  110.49    4.20
   4   4   4  111.79    4.10
  -6  -4  -4   69.19    2.80
  -6  -4  -4   72.69    2.80
   6  -4   4   71.29    2.70
  -6  -4  -4   70.29    2.80
   6   4   4   74.29    3.00
   6   4   4   69.49    2.80
  -6   4  -4   63.89    3.00
   6   4   4   73.69    2.90
  -6   4  -4   71.09    2.80
  -6   4  -4   72.39    2.70
   8  -4   4   32.40    1.60
  -8  -4  -4   32.70    1.60
  -8  -4  -4   31.20    1.70
  -8  -4  -4   34.40    1.60
  -8   4  -4   33.70    1.90
   8   4   4   32.90    1.60
   8   4   4   31.70    1.80
  -8   4  -4   31.40    1.70
  -8   4  -4   30.80    1.40
  10  -4   4   31.10    2.10
  10  -4   4   33.30    1.70
 -10  -4  -4   33.00    1.80
 -10  -4  -4   31.40    1.80
 -10  -4  -4   36.30    1.70
 -10   4  -4   34.90    2.10
 -10   4  -4   33.60    1.40
  10   4   4   31.00    2.00
  10   4   4   35.50    1.80
 -10   4  -4   31.40    1.80
 -12  -4  -4   28.80    1.90
  12  -4   4   26.70    2.10
 -12  -4  -4   25.20    1.50
  12   4   4   28.70    1.70
 -12   4  -4   25.80    2.10
  12   4   4   25.10    2.10
 -12   4  -4   26.30    1.80
 -14  -4  -4   29.90    1.70
  14  -4   4   28.60    2.40
 -14  -4  -4   30.50    2.20
  14  -4   4   29.90    1.90
 -14   4  -4   31.30    2.50
 -14   4  -4   30.00    2.20
  14   4   4   30.60    2.40
  14   4   4   31.50    2.00
 -16  -4  -4    4.00    1.60
  16  -4   4    2.40    1.70
 -16  -4  -4    4.30    0.90
  16  -4   4    4.60    1.20
 -16   4  -4    4.80    1.80
 -16   4  -4    3.10    1.60
  16   4   4    2.80    1.70
  21  -5  -4    1.50    2.10
  21  -5  -4    1.20    0.60
  21   5  -4    1.10    1.80
  21   5  -4    1.20    1.20
  21   5  -4    0.60    1.70
  19  -5  -4   22.60    1.20
  19  -5  -4   21.60    2.30
 -19  -5   4   23.00    2.10
 -19  -5   4   23.80    2.20
  19   5  -4   20.00    2.20
 -19   5   4   19.30    2.20
  19   5  -4   23.00    1.80
  19   5  -4   22.80    2.20
 -17  -5   4    7.20    1.20
 -17  -5   4   12.50    0.80
  17  -5  -4   11.10    1.60
 -17  -5   4   10.10    1.30
  17  -5  -4   11.10    0.70
  17   5  -4   10.60    1.60
 -17   5   4   12.80    1.60
  17   5  -4    9.30    1.00
  17   5  -4   10.90    1.30
 -15  -5   4    0.20    0.40
 -15  -5   4    0.80    0.90
  15  -5  -4    0.20    0.30
 -15  -5   4    0.00    0.80
  15   5  -4    1.20    0.90
 -15   5   4   -0.20    1.00
  15   5  -4    0.20    1.10
 -15   5   4   -0.20    0.70
  15   5  -4   -0.20    0.60
  13  -5  -4   23.50    0.90
 -13  -5   4   21.10    1.10
 -13  -5   4   22.50    1.50
 -13  -5   4   21.40    1.40
  13  -5  -4   20.10    1.30
  13   5  -4   23.40    1.40
  13   5  -4   21.90    1.70
 -13   5   4   20.30    1.50
  13   5  -4   21.30    1.30
 -13   5   4   22.90    1.40
 -13   5   4   23.80    1.40
 -11  -5   4  128.59    4.50
  11  -5  -4  124.19    4.70
 -11  -5   4  127.89    4.80
 -11  -5   4  124.39    4.70
  11  -5  -4  127.39    4.30
  11   5  -4  130.69    4.90
 -11   5   4  120.89    4.60
 -11   5   4  125.99    4.90
  11   5  -4  122.99    4.70
  11   5  -4  123.19    4.60
   9  -5  -4   30.90    1.60
   9  -5  -4   35.20    1.50
   9  -5  -4   35.80    1.30
  -9  -5   4   35.40    1.50
   9  -5  -4   32.30    1.30
  -9  -5   4   39.00    1.70
   9   5  -4   35.40    1.60
  -9   5   4   35.90    1.50
   9   5  -4   37.00    1.60
   9   5  -4   31.60    1.80
   7  -5  -4    1.10    0.50
  -7  -5   4    1.40    0.50
   7  -5  -4    1.70    0.40
   7  -5  -4    1.40    0.30
  -7  -5   4    1.40    0.40
   7  -5  -4    1.60    0.30
  -7   5   4    1.40    0.50
   7   5  -4    1.40    0.60
   7   5  -4    1.60    0.50
   7   5  -4    0.90    0.40
   7   5  -4    1.90    0.50
   5  -5  -4  123.89    4.60
  -5  -5   4  114.19    4.50
   5  -5  -4  122.69    4.40
  -5  -5   4  118.69    4.60
  -5  -5   4  132.49    4.50
   5   5  -4  127.29    4.50
  -5   5   4  126.59    4.30
  -5   5   4  128.09    4.30
   5   5  -4  122.19    4.50
  -5   5   4  128.29    4.60
   5   5  -4  124.99    4.50
   5   5  -4  124.79    4.60
   3  -5  -4   44.00    1.90
  -3  -5   4   40.40    1.80
  -3  -5   4   43.90    1.80
  -3  -5   4   43.10    1.80
   3  -5  -4   43.10    1.70
   3   5  -4   46.40    1.80
   3   5  -4   44.00    1.80
   3   5  -4   47.30    1.80
  -3   5   4   43.40    1.70
   3   5  -4   42.20    1.90
  -3   5   4   48.10    1.70
  -3   5   4   46.90    1.90
   1  -5  -4    1.20    0.30
   1  -5  -4    1.60    0.40
  -1  -5   4    2.20    0.40
  -1  -5   4    1.00    0.40
   1  -5  -4    0.80    0.50
  -1  -5   4    0.90    0.40
   1  -5  -4    1.20    0.30
  -1   5   4    0.60    0.30
   1   5  -4    0.90    0.40
   1   5  -4    0.70    0.40
   1   5  -4    0.80    0.50
   1   5  -4    0.90    0.40
  -1   5   4    0.60    0.50
  -1  -5  -4   22.50    1.10
   1  -5   4   21.90    1.10
  -1  -5  -4   21.20    1.00
  -1  -5  -4   22.10    1.10
   1  -5   4   20.30    1.00
   1  -5   4   20.00    1.10
  -1  -5  -4   21.50    1.20
   1   5   4   21.80    1.20
  -1   5  -4   22.20    1.10
  -1   5  -4   20.40    1.20
   1   5   4   20.00    1.10
  -1   5  -4   18.80    1.00
  -3  -5  -4    0.20    0.40
  -3  -5  -4    0.20    0.40
   3  -5   4    0.20    0.40
  -3  -5  -4    0.20    0.40
  -3  -5  -4    0.10    0.40
  -3   5  -4    0.20    0.30
   3   5   4   -0.20    0.50
  -3   5  -4   -0.10    0.40
   3   5   4   -0.10    0.40
  -3   5  -4    0.10    0.60
   5  -5   4    0.60    0.50
  -5  -5  -4    0.10    0.50
  -5  -5  -4    0.10    0.50
  -5  -5  -4    0.00    0.50
  -5   5  -4    0.20    0.30
  -5   5  -4    0.10    0.60
   5   5   4    0.10    0.60
   5   5   4    0.30    0.70
   5   5   4    0.60    1.00
  -5   5  -4    0.30    0.60
   7  -5   4   88.59    3.40
  -7  -5  -4   86.39    3.50
  -7  -5  -4   95.89    3.50
  -7   5  -4   93.79    3.60
   7   5   4   87.49    3.70
  -7   5  -4   88.19    3.30
  -7   5  -4   86.69    3.70
  -9  -5  -4    0.30    0.80
   9  -5   4    0.40    0.60
  -9  -5  -4    0.60    0.60
  -9  -5  -4    0.10    0.70
  -9   5  -4    0.10    0.70
  -9   5  -4    0.40    0.30
  -9   5  -4    0.60    0.90
   9   5   4    0.10    1.00
 -11  -5  -4    1.20    0.70
 -11  -5  -4    1.50    1.00
  11  -5   4    1.50    0.70
 -11  -5  -4    1.60    1.00
  11  -5   4    1.50    1.10
 -11   5  -4    1.10    1.00
  11   5   4    1.20    1.10
 -11   5  -4    1.00    1.10
  13  -5   4    3.90    0.90
 -13  -5  -4    6.70    1.30
 -13  -5  -4    6.00    0.90
  13  -5   4    6.40    1.50
 -13   5  -4    6.60    1.30
 -13   5  -4    4.80    1.60
  13   5   4    6.00    1.50
  15  -5   4   37.40    2.30
  15  -5   4   38.60    3.20
 -15  -5  -4   38.10    2.10
 -15  -5  -4   34.20    2.40
  15   5   4   35.60    2.90
 -15   5  -4   42.90    3.10
 -20  -6   4    0.30    1.60
  20  -6  -4    0.60    0.70
 -20  -6   4    0.20    1.60
 -20  -6   4    0.00    0.60
  20  -6  -4   -0.30    1.80
 -20   6   4    1.00    1.70
  20   6  -4   -0.70    1.60
  20   6  -4    0.80    1.70
  20   6  -4    1.00    1.20
  18  -6  -4    3.00    1.70
 -18  -6   4    4.00    1.30
  18  -6  -4    2.60    0.50
 -18  -6   4    3.60    0.60
 -18  -6   4    2.70    1.20
  18   6  -4    2.40    1.20
  18   6  -4    2.60    1.60
  18   6  -4    2.30    1.00
 -18   6   4    2.60    1.60
 -16  -6   4   16.30    1.60
 -16  -6   4   18.20    1.10
 -16  -6   4   15.90    1.50
  16  -6  -4   18.40    0.90
  16   6  -4   18.60    1.50
  16   6  -4   17.00    2.00
  16   6  -4   16.00    1.60
 -16   6   4   17.10    2.00
  14  -6  -4    2.70    0.40
 -14  -6   4    3.10    0.90
 -14  -6   4    2.20    0.60
 -14  -6   4    1.20    0.80
 -14   6   4    3.40    1.10
  14   6  -4    2.30    0.90
  14   6  -4    3.20    1.20
  14   6  -4    2.70    0.70
 -12  -6   4   15.20    1.20
  12  -6  -4   12.90    1.30
 -12  -6   4   16.80    1.40
  12  -6  -4   16.10    0.80
 -12  -6   4   14.60    1.00
  12   6  -4   14.50    1.20
  12   6  -4   16.00    1.40
  12   6  -4   15.80    1.20
 -12   6   4   15.20    1.40
  10  -6  -4   51.99    2.40
  10  -6  -4   56.59    2.10
 -10  -6   4   61.09    2.30
 -10  -6   4   58.59    2.60
 -10   6   4   57.59    2.60
  10   6  -4   53.59    2.30
  10   6  -4   59.59    2.50
  10   6  -4   55.19    2.60
   8  -6  -4  156.88    5.60
   8  -6  -4  157.88    5.80
  -8  -6   4  156.28    5.70
  -8  -6   4  160.98    5.90
  -8   6   4  165.18    6.00
   8   6  -4  164.68    5.80
   8   6  -4  155.98    6.00
   8   6  -4  161.78    5.80
   6  -6  -4   38.90    1.80
   6  -6  -4   42.30    1.60
  -6  -6   4   39.30    1.70
  -6  -6   4   41.20    1.80
   6   6  -4   38.10    1.80
   6   6  -4   41.30    1.70
   6   6  -4   43.10    1.80
  -6   6   4   37.80    1.90
   6   6  -4   37.50    1.90
   4  -6  -4  262.07    9.00
  -4  -6   4  262.17    9.10
   4  -6  -4  251.77    9.20
  -4  -6   4  248.58    9.20
  -4  -6   4  264.87    9.10
   4   6  -4  269.07    9.10
  -4   6   4  259.67    9.00
   4   6  -4  252.07    9.30
   4   6  -4  263.27    9.10
  -4   6   4  261.17    9.30
   4   6  -4  265.57    9.20
  -2  -6   4   84.09    3.10
   2  -6  -4   76.89    3.00
  -2  -6   4   77.09    3.10
  -2  -6   4   82.49    3.10
   2  -6  -4   81.69    3.20
   2   6  -4   83.69    3.00
   2   6  -4   82.99    3.10
   2   6  -4   78.89    3.20
  -2   6   4   79.39    3.00
  -2   6   4   81.49    3.20
   0  -6   4  402.96   13.60
   0  -6  -4  393.06   13.80
   0  -6   4  386.96   13.70
   0  -6  -4  403.26   13.70
   0   6  -4  383.26   13.80
   0   6  -4  406.16   13.70
   0   6   4  403.16   13.80
   0   6  -4  381.86   13.70
   0   6   4  390.66   13.60
   2  -6   4   17.80    1.00
  -2  -6  -4   19.50    1.10
  -2  -6  -4   16.50    1.10
  -2   6  -4   17.40    1.00
   2   6   4   16.30    1.10
  -2   6  -4   17.70    1.00
  -2   6  -4   16.50    1.30
   2   6   4   14.70    1.20
  -4  -6  -4  129.69    4.70
   4  -6   4  129.59    4.70
  -4  -6  -4  127.89    4.80
  -4  -6  -4  134.89    4.70
   4   6   4  126.59    4.90
   4   6   4  120.59    4.70
  -4   6  -4  129.79    4.70
  -4   6  -4  123.79    4.90
  -4   6  -4  121.49    4.60
   6  -6   4    3.50    0.60
  -6  -6  -4    4.20    0.70
  -6  -6  -4    3.60    0.80
   6   6   4    3.70    0.90
  -6   6  -4    3.50    0.90
  -6   6  -4    4.20    0.80
  -6   6  -4    3.60    0.50
   6   6   4    3.50    0.80
  -8  -6  -4   56.69    2.50
   8  -6   4   59.19    2.40
  -8  -6  -4   55.39    2.60
  -8   6  -4   57.89    2.20
  -8   6  -4   56.99    2.60
  -8   6  -4   52.29    2.80
   8   6   4   59.19    2.80
 -10  -6  -4    0.50    0.90
  10  -6   4    0.50    0.70
 -10  -6  -4    0.70    0.70
 -10   6  -4    0.10    1.00
 -10   6  -4    0.60    0.20
 -10   6  -4    0.40    0.90
  10   6   4    0.50    1.00
  12  -6   4    3.90    0.90
 -12  -6  -4    4.70    1.20
 -12  -6  -4    3.90    0.90
  12  -6   4    2.90    1.40
  12   6   4    3.90    1.50
 -12   6  -4    4.00    1.20
 -12   6  -4    2.90    1.40
  14  -6   4    0.80    1.60
  14  -6   4    1.20    1.00
 -14  -6  -4    1.10    1.00
 -14   6  -4    1.30    1.20
 -14   6  -4    1.60    1.80
  14   6   4    1.00    1.60
 -19  -7   4    0.40    0.70
 -19  -7   4    0.10    1.50
 -19  -7   4    0.10    1.60
  19  -7  -4    0.20    0.70
  19  -7  -4    0.70    2.00
 -19   7   4    1.40    1.90
  19   7  -4    0.60    1.20
  19   7  -4   -0.40    1.70
  19   7  -4    0.60    1.60
  17  -7  -4   10.70    0.90
 -17  -7   4    9.70    0.90
 -17  -7   4    8.90    1.50
 -17  -7   4    9.40    1.60
  17   7  -4   10.00    1.30
  17   7  -4   12.50    1.70
  17   7  -4   10.10    1.90
 -17   7   4    9.90    1.80
 -15  -7   4   23.70    1.40
 -15  -7   4   28.50    2.10
  15  -7  -4   25.80    1.20
 -15  -7   4   30.60    1.90
  15   7  -4   23.30    2.10
  15   7  -4   28.70    1.90
 -15   7   4   22.80    2.20
  15   7  -4   23.80    1.80
 -13  -7   4   -0.30    0.60
 -13  -7   4    0.70    0.80
  13  -7  -4    0.20    0.40
 -13  -7   4    0.70    0.80
  13   7  -4   -0.40    0.90
  13   7  -4   -0.10    1.00
  13   7  -4    0.10    0.80
 -13   7   4   -0.20    0.90
 -11  -7   4   20.70    1.30
  11  -7  -4   23.70    1.10
 -11  -7   4   23.80    1.60
  11  -7  -4   23.50    1.50
  11   7  -4   25.20    1.50
 -11   7   4   22.80    1.80
  11   7  -4   23.50    1.50
  11   7  -4   21.80    1.70
  -9  -7   4   10.80    1.00
   9  -7  -4    9.60    0.70
   9  -7  -4    9.80    1.00
  -9  -7   4    9.00    1.00
  -9   7   4   10.00    1.20
   9   7  -4   10.70    1.20
   9   7  -4    8.50    0.90
   9   7  -4    8.80    0.90
  -7  -7   4  191.58    7.00
   7  -7  -4  198.68    6.90
   7  -7  -4  186.48    6.70
  -7  -7   4  185.48    6.80
   7   7  -4  197.38    6.80
   7   7  -4  193.88    6.80
  -7   7   4  183.18    7.00
   7   7  -4  186.68    7.00
   7   7  -4  187.48    6.90
   5  -7  -4   13.90    1.10
  -5  -7   4   14.90    1.10
  -5  -7   4   12.20    1.10
   5  -7  -4   14.80    0.90
  -5   7   4   14.20    1.10
  -5   7   4   14.20    0.70
   5   7  -4   12.70    1.10
   5   7  -4   15.60    1.20
   5   7  -4   15.00    1.00
   3  -7  -4  244.68    8.90
   3  -7  -4  249.97    9.10
  -3  -7   4  258.77    9.00
  -3  -7   4  263.17    9.00
  -3  -7   4  249.38    9.00
  -3   7   4  258.87    9.20
   3   7  -4  254.27    9.00
   3   7  -4  260.97    9.20
  -3   7   4  247.28    8.80
   3   7  -4  255.17    8.90
   1  -7  -4   15.80    1.00
  -1  -7   4   17.10    1.10
  -1  -7   4   20.70    1.20
   1  -7  -4   15.60    1.20
   1   7  -4   17.00    1.10
   1   7  -4   17.70    1.30
  -1   7   4   14.70    1.30
  -1   7   4   15.50    1.00
   1   7  -4   16.90    1.00
   1  -7   4  290.57   10.30
  -1  -7  -4  297.07   10.40
  -1  -7  -4  288.27   10.50
  -1   7  -4  294.17   10.30
   1   7   4  303.67   10.60
  -1   7  -4  297.07   10.30
  -1   7  -4  288.17   10.60
   1   7   4  297.97   10.30
   3  -7   4   14.30    1.00
  -3  -7  -4   15.30    1.20
  -3  -7  -4   12.10    1.10
   3   7   4   12.30    1.20
  -3   7  -4   12.70    0.90
   3   7   4   13.50    1.10
  -3   7  -4   12.80    1.40
  -3   7  -4   13.30    1.00
  -5  -7  -4  124.49    5.00
   5  -7   4  127.29    4.90
  -5   7  -4  131.19    5.20
  -5   7  -4  134.19    4.90
  -5   7  -4  128.39    4.70
   5   7   4  137.29    5.00
   5   7   4  136.59    5.20
  -7  -7  -4    0.50    0.70
   7  -7   4    0.80    0.60
  -7  -7  -4    0.30    0.80
   7   7   4   -0.50    1.00
  -7   7  -4    0.00    0.90
  -7   7  -4    0.70    0.40
  -7   7  -4    0.30    0.70
  -9  -7  -4   20.00    1.50
   9  -7   4   17.90    1.40
  -9  -7  -4   20.50    1.80
  -9   7  -4   23.60    1.90
   9   7   4   20.40    2.00
  -9   7  -4   20.00    0.90
  -9   7  -4   21.80    1.70
  11  -7   4    7.80    1.00
 -11  -7  -4    6.20    1.20
 -11  -7  -4    7.00    1.10
 -11   7  -4    8.00    1.60
  11   7   4    7.90    1.60
 -13  -7  -4    6.80    1.20
  13  -7   4    8.40    1.90
  13  -7   4    6.80    1.10
  13   7   4    7.70    1.80
 -13   7  -4    7.00    2.10
 -18  -8   4    2.20    1.50
  18  -8  -4    2.60    0.70
  18   8  -4    3.40    1.80
 -18   8   4    2.90    1.80
 -16  -8   4   27.20    2.40
  16  -8  -4   26.60    1.40
 -16  -8   4   22.90    1.60
 -16   8   4   30.70    2.40
  16   8  -4   26.40    2.70
 -14  -8   4   24.80    1.60
  14  -8  -4   26.90    1.30
 -14  -8   4   23.90    1.90
  14   8  -4   24.70    2.10
 -14   8   4   24.80    2.30
  12  -8  -4    8.00    0.70
 -12  -8   4    6.70    1.00
 -12  -8   4    4.50    1.10
 -12   8   4    8.40    1.40
  12   8  -4    7.20    1.40
  10  -8  -4   60.59    2.40
  10  -8  -4   63.39    2.70
 -10  -8   4   59.59    2.80
 -10  -8   4   61.49    2.60
  10   8  -4   61.99    3.00
 -10   8   4   55.89    2.90
  -8  -8   4  134.69    5.30
   8  -8  -4  136.09    5.00
  -8  -8   4  141.69    5.10
   8  -8  -4  137.49    5.20
   8   8  -4  135.69    5.40
  -8   8   4  137.19    5.40
  -6  -8   4  120.59    4.80
   6  -8  -4  124.19    4.80
  -6  -8   4  124.99    4.70
   6  -8  -4  127.99    4.60
   6   8  -4  120.39    4.90
  -6   8   4  124.19    4.90
   6   8  -4  126.89    4.80
   4  -8  -4  159.58    5.70
  -4  -8   4  160.98    5.90
   4  -8  -4  160.08    5.90
  -4   8   4  150.68    6.00
  -4   8   4  155.58    5.60
   4   8  -4  160.38    5.80
   4   8  -4  162.58    6.10
  -2  -8   4   54.49    2.40
   2  -8  -4   54.29    2.30
  -2  -8   4   54.19    2.40
   2  -8  -4   56.39    2.50
  -2   8   4   54.49    2.20
  -2   8   4   53.19    2.60
   2   8  -4   56.79    2.40
   2   8  -4   58.29    2.70
   0  -8  -4  228.48    8.10
   0  -8  -4  228.78    8.30
   0  -8   4  220.68    8.10
   0   8  -4  232.78    8.10
   0   8  -4  218.58    8.40
   0   8   4  222.58    8.30
   0   8   4  234.08    8.10
  -2  -8  -4   16.20    1.20
  -2  -8  -4   13.70    1.20
   2  -8   4   14.60    1.20
  -2   8  -4   14.10    1.60
  -2   8  -4   14.00    1.10
   2   8   4   12.70    1.40
   2   8   4   13.90    1.10
   4  -8   4   53.69    2.40
  -4  -8  -4   58.99    2.70
  -4   8  -4   56.69    2.80
  -4   8  -4   54.19    2.30
   4   8   4   53.69    2.70
   4   8   4   59.69    2.50
  -6  -8  -4    0.80    1.00
   6  -8   4    1.00    0.70
  -6   8  -4    1.70    1.10
   6   8   4    1.10    0.90
   6   8   4    2.10    1.20
  -6   8  -4    1.10    0.50
   8  -8   4    2.00    0.80
  -8  -8  -4    1.40    0.90
  -8  -8  -4    2.60    1.00
  -8   8  -4    1.80    1.20
  -8   8  -4    2.20    0.50
   8   8   4    2.00    1.30
 -10  -8  -4   -0.60    1.10
  10  -8   4    0.20    0.80
 -10  -8  -4    0.00    1.00
 -10   8  -4    0.30    1.30
  10   8   4    0.30    1.30
 -12  -8  -4    2.80    1.20
 -12  -8  -4    3.10    1.60
  12  -8   4    2.60    1.10
 -12   8  -4    2.40    1.70
  12   8   4    2.50    1.60
 -15  -9   4    2.50    1.50
  15  -9  -4    3.00    0.70
 -15  -9   4    2.40    1.00
 -15   9   4    2.20    1.60
  15   9  -4    3.90    1.60
 -13  -9   4   21.40    1.60
  13  -9  -4   20.20    1.30
 -13  -9   4   17.30    1.80
  13   9  -4   15.00    1.90
 -13   9   4   19.80    2.00
  11  -9  -4    5.40    0.70
 -11  -9   4    5.60    1.20
 -11  -9   4    5.60    1.00
  11   9  -4    5.60    1.50
 -11   9   4    4.10    1.20
  -9  -9   4   -0.20    0.80
  -9  -9   4   -0.20    0.80
   9  -9  -4   -0.10    0.50
   9  -9  -4    0.20    0.90
   9   9  -4   -0.10    1.00
  -9   9   4   -0.30    1.00
   7  -9  -4    3.30    1.00
   7  -9  -4    3.40    0.60
  -7  -9   4    4.30    1.00
  -7  -9   4    3.00    0.90
  -7   9   4    3.00    1.10
   7   9  -4    3.40    1.10
   7   9  -4    4.20    1.10
  -5  -9   4    4.60    1.00
   5  -9  -4    4.70    1.00
   5  -9  -4    3.50    0.70
   5   9  -4    3.60    0.90
   5   9  -4    3.00    1.00
  -5   9   4    4.50    1.10
  -5   9   4    3.60    0.40
   3  -9  -4    5.50    0.80
   3  -9  -4    9.70    1.10
  -3  -9   4    7.90    1.10
  -3   9   4    8.70    0.80
   3   9  -4    7.90    0.90
   3   9  -4    7.80    1.20
  -3   9   4    7.60    1.20
   1  -9  -4    8.40    0.90
   1  -9  -4    8.40    1.10
  -1  -9   4   10.90    1.10
   1   9  -4   10.50    1.00
  -1   9   4    9.00    1.20
  -1   9   4    9.80    0.90
   1   9  -4    8.90    1.20
   1  -9   4    3.70    0.80
  -1  -9  -4    3.30    0.90
  -1  -9  -4    5.60    0.90
   1   9   4    4.10    0.80
  -1   9  -4    4.70    1.10
  -1   9  -4    4.10    0.80
   1   9   4    2.70    1.00
   3  -9   4    0.90    0.70
  -3  -9  -4    1.10    0.90
   3   9   4    1.40    1.00
  -3   9  -4    0.70    1.20
  -3   9  -4    0.40    0.50
   3   9   4    0.50    0.70
   5  -9   4    0.50    0.70
  -5  -9  -4    0.00    0.90
  -5   9  -4    0.10    0.60
   5   9   4    0.20    0.90
  -5   9  -4    0.10    1.10
   5   9   4    0.10    1.00
  -7  -9  -4    2.90    1.10
   7  -9   4    2.10    0.90
   7   9   4    2.40    1.20
  -7   9  -4    3.80    1.30
  -7   9  -4    2.60    0.60
   9  -9   4   36.70    2.20
  -9  -9  -4   36.40    2.60
  -9   9  -4   37.60    2.70
   9   9   4   39.00    2.90
 -11  -9  -4    0.10    1.50
 -11  -9  -4    0.10    1.20
  11  -9   4    0.00    1.10
  11   9   4   -0.10    1.80
 -11   9  -4   -0.10    1.80
  14 -10  -4    0.60    0.80
 -14 -10   4    0.20    1.50
 -14 -10   4    0.30    1.10
 -14  10   4    0.10    1.70
  14  10  -4    0.80    1.70
  12 -10  -4   33.40    1.80
 -12 -10   4   30.80    2.10
 -12 -10   4   30.50    2.30
  12  10  -4   31.60    2.60
 -12  10   4   32.50    2.50
 -10 -10   4   14.40    1.70
 -10 -10   4   16.80    1.70
  10 -10  -4   16.80    1.30
  10  10  -4   18.90    2.00
 -10  10   4   18.60    1.90
   8 -10  -4    1.80    0.70
  -8 -10   4    1.60    1.00
   8 -10  -4    3.00    1.20
   8  10  -4    2.20    1.20
  -8  10   4    0.90    1.20
   6 -10  -4    6.30    0.90
  -6 -10   4    7.80    1.30
   6 -10  -4    7.30    1.20
   6  10  -4    7.00    1.40
   6  10  -4    8.20    1.10
  -6  10   4    6.50    1.40
   4 -10  -4    0.30    0.60
   4 -10  -4    1.20    0.90
  -4 -10   4    0.80    0.90
   4  10  -4    1.10    0.90
  -4  10   4    0.40    0.50
   4  10  -4    0.70    1.10
  -4  10   4    1.60    1.00
   2 -10  -4    0.50    0.90
   2 -10  -4    1.00    0.70
   2  10  -4    0.70    1.00
  -2  10   4   -0.30    1.00
   2  10  -4   -0.20    0.80
  -2  10   4   -0.10    0.60
   0 -10   4    3.70    1.00
   0 -10  -4    2.50    1.00
   0 -10  -4    2.40    0.80
   0  10   4    2.70    1.10
   0  10  -4    2.30    0.80
   0  10  -4    2.20    1.30
   0  10   4    2.90    0.70
  -2 -10  -4   17.90    1.60
   2 -10   4   19.00    1.60
   2  10   4   17.40    1.50
   2  10   4   16.00    1.70
  -2  10  -4   17.00    1.80
  -2  10  -4   16.50    1.30
   4 -10   4    0.60    0.80
  -4 -10  -4    0.70    1.10
   4  10   4    0.60    1.10
  -4  10  -4   -0.20    1.40
  -4  10  -4    0.40    0.60
   4  10   4    0.30    0.90
   6 -10   4   42.80    2.30
  -6 -10  -4   42.30    2.70
  -6  10  -4   44.20    2.80
   6  10   4   41.60    2.70
  -6  10  -4   42.50    1.90
   6  10   4   42.70    2.50
   8 -10   4    6.40    1.20
  -8 -10  -4    7.80    1.60
   8  10   4    4.50    1.60
  -8  10  -4    7.10    1.90
  10 -10   4   11.90    2.20
 -11 -11   4    3.50    1.40
  11 -11  -4    5.90    1.00
 -11 -11   4    7.10    1.50
 -11  11   4    6.50    1.70
  11  11  -4    4.80    1.70
   9 -11  -4   11.00    1.20
  -9 -11   4   11.20    1.60
  -9  11   4   12.70    1.90
   9  11  -4   10.30    1.80
  -7 -11   4   26.00    2.20
   7 -11  -4   25.80    2.10
   7 -11  -4   23.70    1.70
   7  11  -4   22.70    2.30
   7  11  -4   27.90    2.40
  -7  11   4   24.50    2.20
   5 -11  -4   27.60    1.80
  -5 -11   4   34.40    2.20
   5 -11  -4   30.40    2.20
  -5  11   4   28.60    2.40
  -5  11   4   29.50    1.30
   5  11  -4   29.50    2.10
   5  11  -4   29.80    2.30
   3 -11  -4    4.20    1.00
   3 -11  -4    3.70    1.20
   3  11  -4    5.50    1.10
  -3  11   4    4.40    0.70
  -3  11   4    3.20    1.40
   3  11  -4    3.50    1.30
   1 -11  -4    0.20    1.00
   1 -11  -4    0.50    1.00
  -1  11   4    0.40    0.80
   1  11  -4    0.90    1.30
  -1  11   4    0.50    1.30
   1  11  -4    0.40    0.90
   1 -11   4   48.20    2.70
  -1 -11  -4   43.70    2.60
  -1  11  -4   47.10    2.30
   1  11   4   43.80    2.30
   1  11   4   38.70    2.70
  -1  11  -4   44.20    3.00
  -3 -11  -4    1.60    1.40
   3 -11   4    0.40    1.00
   3  11   4    0.80    1.30
   3  11   4    0.50    1.00
  -3  11  -4    0.70    1.50
  -3  11  -4    0.40    0.70
  -5 -11  -4    9.20    1.70
   5 -11   4   12.70    1.40
  -5  11  -4    9.30    1.80
   5  11   4    8.40    1.40
  -5  11  -4   10.00    1.00
   5  11   4   10.00    1.90
  -7 -11  -4   22.80    2.30
   7 -11   4   28.80    2.20
   7  11   4   25.40    2.50
  -7  11  -4   26.20    1.20
   7  11   4   22.60    2.60
  -7  11  -4   18.60    2.40
   8 -12  -4    0.40    1.10
  -8 -12   4    0.40    1.40
  -8  12   4    0.70    1.70
   8  12  -4    1.40    1.90
  -6 -12   4    0.30    1.40
   6 -12  -4    0.00    1.40
   6 -12  -4    0.80    1.10
  -6  12   4    1.00    1.70
   6  12  -4    1.00    1.60
   6  12  -4    0.40    1.30
   4 -12  -4    6.60    1.50
   4 -12  -4    6.50    1.30
   4  12  -4    6.90    1.90
   4  12  -4    9.00    1.40
  -4  12   4    6.00    1.80
   2 -12  -4    0.90    1.20
   2 -12  -4   -0.40    1.30
   2  12  -4    0.30    1.70
  -2  12   4   -0.20    1.50
  -2  12   4   -0.20    0.80
   0 -12  -4   16.80    2.00
   0  12   4   16.20    2.00
   0  12   4   21.20    1.70
   0  12  -4   15.90    1.50
   0  12  -4   16.10    2.30
  -2 -12  -4   21.60    2.20
   2  12   4   19.60    2.00
   2  12   4   18.00    2.30
  -2  12  -4   20.00    2.40
  -2  12  -4   19.50    1.60
   4 -12   4   12.90    1.70
   4  12   4   11.80    2.10
   4  12   4   17.80    1.70
  -4  12  -4   15.20    2.80
  -4  12  -4   11.80    1.40
  22   0  -5   -0.70    1.30
 -22   0   5   -0.40    1.20
  22   0  -5   -0.20    0.70
  22   0  -5    0.10    1.80
 -20   0   5    0.10    1.00
  20   0  -5   -0.30    1.40
  20   0  -5    0.00    0.50
  18   0  -5    0.00    1.10
 -18   0   5    0.40    0.90
 -18   0   5    0.10    0.90
  18   0  -5   -0.50    0.40
 -16   0   5    0.30    0.70
 -16   0   5    0.20    0.60
  16   0  -5    0.10    0.30
  16   0  -5    0.00    0.90
 -14   0   5    0.10    0.60
  14   0  -5    0.10    0.60
 -14   0   5    0.10    0.50
  14   0  -5    0.00    0.70
  14   0  -5   -0.10    0.30
  12   0  -5   -0.10    0.30
 -12   0   5    0.00    0.40
  12   0  -5   -0.20    0.50
  12   0  -5    0.10    0.50
 -12   0   5   -0.20    0.40
  12   0  -5   -0.10    0.20
 -10   0   5    0.10    0.40
  10   0  -5    0.10    0.20
  10   0  -5    0.00    0.40
  10   0  -5    0.10    0.20
 -10   0   5   -0.10    0.40
  10   0  -5    0.50    0.40
   8   0  -5    0.00    0.30
   8   0  -5    0.20    0.20
   8   0  -5    0.10    0.30
  -8   0   5    0.00    0.40
   8   0  -5    0.10    0.20
  -8   0   5    0.00    0.30
  -6   0   5    0.10    0.30
   6   0  -5    0.00    0.20
   6   0  -5    0.10    0.20
   6   0  -5    0.00    0.20
  -6   0   5    0.10    0.20
   6   0  -5    0.00    0.30
  -6   0   5    0.00    0.10
  -4   0   5    0.20    0.20
   4   0  -5    0.10    0.20
   4   0  -5    0.00    0.20
  -4   0   5    0.10    0.20
   2   0  -5    0.00    0.30
   2   0  -5    0.20    0.20
  -2   0   5    0.20    0.20
  -2   0   5    0.00    0.30
  -2   0   5    0.10    0.30
  -2   0   5    0.10    0.20
   2   0  -5    0.30    0.30
   0   0   5    0.00    0.20
   0   0   5    0.10    0.30
   0   0  -5    0.00    0.30
   0   0  -5    0.10    0.30
   0   0  -5    0.10    0.20
   0   0   5    0.00    0.30
   0   0  -5    0.10    0.20
   0   0   5    0.10    0.30
  -2   0  -5   -0.10    0.30
  -2   0  -5    0.00    0.30
  -2   0  -5    0.10    0.30
   2   0   5    0.00    0.30
  -2   0  -5    0.00    0.30
   2   0   5    0.00    0.30
   2   0   5    0.10    0.40
  -4   0  -5   -0.10    0.40
  -4   0  -5    0.00    0.40
  -4   0  -5    0.40    0.40
   4   0   5    0.10    0.40
   4   0   5    0.10    0.50
  -4   0  -5    0.00    0.30
   4   0   5   -0.10    0.40
  -6   0  -5    0.00    0.40
   6   0   5   -0.10    0.40
  -6   0  -5    1.90    0.60
   6   0   5   -0.10    0.60
   8   0   5   -0.30    0.50
   8   0   5    0.70    0.70
  -8   0  -5    0.50    0.60
  -8   0  -5    0.00    0.40
  10   0   5    0.10    0.60
  10   0   5   -0.50    0.80
 -10   0  -5    0.20    0.70
 -10   0  -5   -0.20    0.40
 -12   0  -5   -0.10    0.50
  12   0   5    0.30    0.70
  12   0   5    0.30    1.10
 -12   0  -5    0.00    0.80
 -14   0  -5   -0.20    0.50
  14   0   5   -0.70    1.50
 -14   0  -5    0.50    1.20
  14   0   5   -0.50    0.90
  16   0   5    0.70    1.20
 -16   0  -5   -0.20    0.50
  16   0   5    1.00    1.80
 -16   0  -5    0.90    1.40
 -21  -1   5    2.40    1.20
  21  -1  -5    2.40    0.60
  21  -1  -5    2.10    1.50
  21   1  -5    2.70    1.60
 -21   1   5    1.50    1.10
  21   1  -5    2.70    0.80
  21   1  -5    3.70    1.30
 -19  -1   5   22.80    1.70
  19  -1  -5   21.30    2.10
  19  -1  -5   21.70    1.10
 -19  -1   5   23.00    1.80
  19   1  -5   22.70    1.30
  19   1  -5   22.70    1.90
 -19   1   5   20.10    1.70
  19   1  -5   21.50    1.70
  17  -1  -5    0.50    0.90
  17  -1  -5    0.20    0.30
 -17  -1   5   -0.10    0.70
 -17  -1   5    0.10    0.80
 -17   1   5    0.30    0.70
  17   1  -5    0.30    0.70
  17   1  -5   -0.20    0.90
  17   1  -5    0.10    0.40
 -17   1   5   -0.30    0.80
  15  -1  -5  129.79    4.50
 -15  -1   5  133.69    5.00
 -15  -1   5  126.89    4.90
  15  -1  -5  131.69    5.00
  15   1  -5  134.29    5.00
  15   1  -5  128.29    5.00
  15   1  -5  126.79    4.60
 -15   1   5  128.09    4.90
 -15   1   5  128.39    4.90
  13  -1  -5    0.30    0.60
  13  -1  -5    0.60    0.20
 -13  -1   5    0.20    0.50
 -13  -1   5    0.60    0.50
  13  -1  -5    0.50    0.20
  13  -1  -5    1.00    0.70
 -13   1   5    0.40    0.50
  13   1  -5    0.30    0.50
  13   1  -5    0.50    0.30
  13   1  -5    0.60    0.70
 -13   1   5    0.80    0.50
 -11  -1   5  105.39    4.10
  11  -1  -5  109.79    3.80
  11  -1  -5  109.39    3.80
 -11  -1   5  112.39    4.10
  11  -1  -5  109.19    4.10
  11  -1  -5  111.19    4.10
  11   1  -5  105.89    4.10
  11   1  -5  105.09    3.80
 -11   1   5  113.89    4.10
  11   1  -5  100.19    4.10
 -11   1   5  113.69    4.10
 -11   1   5  112.39    4.10
   9  -1  -5    1.00    0.40
   9  -1  -5    1.30    0.20
   9  -1  -5    1.30    0.20
  -9  -1   5    1.30    0.40
   9  -1  -5    1.40    0.40
  -9  -1   5    1.20    0.40
  -9  -1   5    1.60    0.20
  -9  -1   5    1.90    0.20
   9   1  -5    0.90    0.20
   9   1  -5    0.90    0.40
  -9   1   5    1.10    0.40
   9   1  -5    2.90    0.40
  -9   1   5    1.50    0.40
  -9   1   5    2.00    0.50
   9   1  -5    1.40    0.40
   7  -1  -5   18.60    0.80
  -7  -1   5   18.50    1.00
   7  -1  -5   19.20    0.90
   7  -1  -5   18.90    0.70
  -7  -1   5   19.00    0.80
  -7  -1   5   20.10    0.80
   7  -1  -5   18.30    0.90
   7   1  -5   19.30    0.90
  -7   1   5   19.50    0.90
  -7   1   5   20.30    1.00
   7   1  -5   17.80    0.80
   7   1  -5   17.10    0.90
   5  -1  -5    0.10    0.20
   5  -1  -5    0.00    0.10
  -5  -1   5    0.10    0.30
   5  -1  -5   -0.10    0.20
  -5  -1   5    0.00    0.20
  -5   1   5    0.00    0.20
  -5   1   5    0.10    0.20
  -5   1   5    0.00    0.10
   5   1  -5    0.00    0.20
   5   1  -5    0.20    0.20
  -5   1   5    0.00    0.30
   5   1  -5    0.00    0.30
   3  -1  -5 1708.13   59.99
   3  -1  -5 1809.62   59.89
   3  -1  -5 1703.33   59.89
  -3  -1   5 1814.02   59.89
  -3  -1   5 1789.52   59.99
  -3  -1   5 1762.72   59.89
   3   1  -5 1798.32   59.79
  -3   1   5 1667.53   59.89
   3   1  -5 1826.32   59.89
  -3   1   5 1714.43   59.99
   3   1  -5 1713.73   59.99
  -3   1   5 1836.52   59.79
   3   1  -5 1800.22   59.89
  -1  -1   5   62.29    2.40
   1  -1  -5   64.49    2.40
   1  -1  -5   61.49    2.40
  -1  -1   5   65.09    2.40
   1  -1  -5   63.69    2.40
   1  -1  -5   68.29    2.40
  -1  -1   5   67.29    2.40
   1   1  -5   61.69    2.40
  -1   1   5   60.19    2.40
   1   1  -5   62.89    2.30
  -1   1   5   66.49    2.40
   1   1  -5   65.29    2.40
  -1   1   5   67.49    2.30
  -1   1   5   65.89    2.40
   1   1  -5   64.49    2.40
   1  -1   5    3.90    0.40
   1  -1   5    3.50    0.40
  -1  -1  -5    3.30    0.40
  -1  -1  -5    4.20    0.40
  -1  -1  -5    3.30    0.40
   1  -1   5    4.20    0.50
   1  -1   5    3.00    0.40
   1   1   5    4.10    0.50
  -1   1  -5    3.70    0.50
  -1   1  -5    3.60    0.40
  -1   1  -5    3.20    0.40
  -1   1  -5    2.40    0.40
   1   1   5    4.10    0.40
  -1   1  -5    3.50    0.50
   3  -1   5   33.20    1.50
  -3  -1  -5   33.70    1.40
  -3  -1  -5   35.40    1.40
  -3  -1  -5   31.70    1.50
   3  -1   5   36.50    1.60
  -3  -1  -5   35.30    1.40
  -3   1  -5   34.30    1.40
   3   1   5   33.60    1.50
   3   1   5   33.90    1.50
  -3   1  -5   30.80    1.50
   3   1   5   32.80    1.50
  -3   1  -5   33.90    1.40
  -3   1  -5   31.80    1.50
  -3   1  -5   36.20    1.30
  -5  -1  -5   36.80    1.70
   5  -1   5   39.50    1.80
   5  -1   5   38.00    1.70
  -5  -1  -5   37.70    1.60
  -5  -1  -5   38.10    1.60
   5   1   5   39.10    1.80
  -5   1  -5   37.60    1.60
  -5   1  -5   32.30    1.70
   5   1   5   39.90    1.70
  -5   1  -5   35.40    1.70
   5   1   5   42.10    1.70
  -7  -1  -5   -0.20    0.60
   7  -1   5   -0.10    0.50
   7  -1   5    0.30    0.60
  -7  -1  -5    0.00    0.40
  -7   1  -5    0.10    0.40
  -7   1  -5    0.00    0.50
   7   1   5   -0.10    0.70
   7   1   5    0.00    0.50
  -7   1  -5    0.00    0.70
  -9  -1  -5  143.09    5.60
   9  -1   5  144.49    5.70
  -9  -1  -5  152.28    5.30
   9  -1   5  145.59    5.40
   9   1   5  146.19    5.40
  -9   1  -5  142.79    5.30
  -9   1  -5  150.38    5.60
   9   1   5  153.28    5.70
  11  -1   5    0.30    0.70
 -11  -1  -5    0.20    0.80
 -11  -1  -5   -0.10    0.50
  11  -1   5   -0.50    0.90
  11   1   5    0.40    1.00
 -11   1  -5    0.10    0.40
 -11   1  -5   -0.50    0.70
  11   1   5    0.40    0.70
  13  -1   5   23.30    2.30
  13  -1   5   23.70    1.60
 -13  -1  -5   22.20    1.70
 -13  -1  -5   24.00    1.30
  13   1   5   22.80    2.10
  13   1   5   19.30    1.70
 -13   1  -5   21.30    1.90
 -13   1  -5   21.60    1.20
 -15  -1  -5   13.20    1.20
  15  -1   5   13.90    2.00
  15  -1   5   15.40    1.50
  15   1   5   13.50    2.00
  15   1   5   12.40    1.40
 -15   1  -5   14.20    1.80
 -15   1  -5   14.30    0.90
 -22  -2   5    0.30    1.30
  22  -2  -5    0.40    0.60
  22  -2  -5    1.10    1.70
 -22   2   5    0.80    1.50
  22   2  -5    1.40    1.70
  22   2  -5    0.50    1.30
  22   2  -5    0.50    0.90
 -20  -2   5    1.60    1.20
  20  -2  -5    1.50    0.50
 -20  -2   5    1.30    1.20
  20  -2  -5    0.10    1.30
  20   2  -5    1.50    0.70
  20   2  -5    1.50    1.30
 -20   2   5    0.10    1.10
  20   2  -5    0.30    1.20
  18  -2  -5   18.70    0.90
  18  -2  -5   18.50    1.90
 -18  -2   5   18.60    1.60
 -18  -2   5   17.80    1.50
  18   2  -5   16.20    1.20
  18   2  -5   20.80    1.90
  18   2  -5   20.10    1.70
 -18   2   5   18.90    1.60
  16  -2  -5    7.20    1.10
 -16  -2   5    4.60    0.90
  16  -2  -5    6.30    0.50
 -16  -2   5    4.90    0.90
 -16   2   5    6.00    0.90
  16   2  -5    6.50    0.70
 -16   2   5    7.00    1.10
 -16   2   5    7.50    1.00
  16   2  -5    5.60    1.10
  16   2  -5    5.50    0.90
 -14  -2   5  111.99    4.30
  14  -2  -5  109.29    4.40
 -14  -2   5  116.09    4.30
  14  -2  -5  114.39    3.90
  14  -2  -5  112.29    3.90
  14   2  -5  111.29    4.10
 -14   2   5  108.59    4.30
 -14   2   5  117.99    4.40
  14   2  -5  115.99    4.40
 -14   2   5  110.99    4.20
  14   2  -5  108.59    4.40
 -12  -2   5    0.30    0.50
  12  -2  -5    0.20    0.50
  12  -2  -5    0.20    0.50
 -12  -2   5    0.10    0.10
 -12  -2   5    0.30    0.50
 -12  -2   5    0.20    0.20
  12   2  -5    0.00    0.50
 -12   2   5    0.20    0.50
 -12   2   5    0.50    0.60
 -12   2   5    0.00    0.50
  12   2  -5    0.20    0.30
  12   2  -5    0.00    0.60
 -10  -2   5  528.85   18.10
  10  -2  -5  532.65   18.30
 -10  -2   5  535.25   18.40
 -10  -2   5  512.65   18.40
  10  -2  -5  536.55   18.30
 -10  -2   5  555.64   18.10
  10   2  -5  509.95   18.20
 -10   2   5  535.05   18.30
 -10   2   5  545.75   18.40
  10   2  -5  530.95   18.30
  10   2  -5  506.85   18.40
 -10   2   5  549.95   18.30
   8  -2  -5  158.38    5.40
   8  -2  -5  163.28    5.40
   8  -2  -5  155.78    5.60
  -8  -2   5  166.28    5.50
  -8  -2   5  159.88    5.50
  -8  -2   5  158.28    5.70
   8   2  -5  151.58    5.70
   8   2  -5  159.28    5.60
  -8   2   5  159.78    5.60
  -8   2   5  158.58    5.70
  -8   2   5  156.98    5.60
   8   2  -5  153.18    5.50
   6  -2  -5 1639.14   53.19
   6  -2  -5 1513.95   53.09
   6  -2  -5 1521.55   53.29
  -6  -2   5 1556.04   53.19
  -6  -2   5 1509.95   53.29
   6  -2  -5 1619.94   53.09
  -6   2   5 1551.14   53.29
   6   2  -5 1601.44   53.19
  -6   2   5 1633.74   53.19
   6   2  -5 1573.04   53.29
   6   2  -5 1575.64   53.19
   6   2  -5 1501.05   53.19
   4  -2  -5   50.09    1.80
   4  -2  -5   50.19    2.00
  -4  -2   5   47.50    1.90
   4  -2  -5   50.89    1.90
  -4  -2   5   50.49    1.90
  -4  -2   5   46.80    1.90
   4   2  -5   50.79    1.90
   4   2  -5   49.60    1.90
   4   2  -5   51.89    1.90
  -4   2   5   52.69    1.80
  -4   2   5   54.49    1.90
   4   2  -5   48.00    1.90
  -4   2   5   48.80    2.00
  -4   2   5   50.69    1.80
  -2  -2   5  542.45   18.30
   2  -2  -5  546.25   18.30
  -2  -2   5  542.45   18.30
   2  -2  -5  517.45   18.30
  -2  -2   5  537.55   18.30
   2  -2  -5  549.45   18.30
   2  -2  -5  529.55   18.20
  -2   2   5  542.35   18.20
   2   2  -5  546.05   18.30
   2   2  -5  527.35   18.30
   2   2  -5  538.15   18.30
   2   2  -5  548.25   18.30
  -2   2   5  477.95   18.20
   0  -2   5  581.74   20.20
   0  -2   5  603.34   20.20
   0  -2  -5  600.64   20.20
   0  -2  -5  607.54   20.20
   0  -2   5  589.64   20.20
   0  -2  -5  575.84   20.30
   0  -2  -5  590.64   20.20
   0   2  -5  598.04   20.30
   0   2  -5  596.64   20.30
   0   2  -5  582.54   20.30
   0   2   5  578.64   20.20
   0   2   5  584.04   20.20
   0   2  -5  591.34   20.20
   0   2   5  600.84   20.20
   2  -2   5  219.58    7.40
  -2  -2  -5  216.38    7.50
   2  -2   5  220.78    7.50
  -2  -2  -5  218.68    7.60
  -2  -2  -5  212.48    7.60
  -2  -2  -5  210.48    7.50
   2  -2   5  222.48    7.50
   2   2   5  220.08    7.60
  -2   2  -5  205.78    7.50
   2   2   5  214.78    7.50
   2   2   5  202.78    7.50
  -2   2  -5  225.78    7.40
  -2   2  -5  208.78    7.60
  -2   2  -5  213.78    7.50
  -4  -2  -5  179.48    6.60
  -4  -2  -5  184.88    6.50
  -4  -2  -5  186.18    6.50
   4  -2   5  190.98    6.50
   4  -2   5  183.88    6.50
  -4  -2  -5  171.58    6.50
   4  -2   5  191.18    6.70
   4   2   5  192.38    6.60
  -4   2  -5  175.08    6.50
  -4   2  -5  179.88    6.60
  -4   2  -5  180.08    6.60
   4   2   5  185.28    6.50
   4   2   5  187.28    6.50
  -6  -2  -5    2.80    0.50
  -6  -2  -5    3.70    0.60
   6  -2   5    4.20    0.60
   6  -2   5    3.20    0.70
  -6  -2  -5    2.30    0.60
  -6   2  -5    2.50    0.70
   6   2   5    4.00    0.80
   6   2   5    3.30    0.60
  -6   2  -5    3.50    0.50
  -6   2  -5    3.80    0.70
   8  -2   5   83.19    3.20
  -8  -2  -5   80.79    3.10
  -8  -2  -5   79.89    3.30
   8  -2   5   81.39    3.40
  -8   2  -5   82.29    3.50
  -8   2  -5   80.29    3.10
   8   2   5   85.89    3.50
  -8   2  -5   80.09    3.30
   8   2   5   77.29    3.20
 -10  -2  -5    1.40    0.80
  10  -2   5    2.20    1.10
  10  -2   5    1.70    0.70
 -10  -2  -5    1.40    0.60
 -10   2  -5    2.50    0.90
 -10   2  -5    0.40    0.90
  10   2   5    1.30    0.90
 -10   2  -5    1.30    0.50
  10   2   5    1.40    0.70
  12  -2   5   19.00    1.90
 -12  -2  -5   19.60    1.70
 -12  -2  -5   15.00    1.20
  12  -2   5   13.60    1.30
 -12   2  -5   10.80    1.40
  12   2   5   16.50    1.50
  12   2   5   15.60    1.70
 -12   2  -5   15.10    0.90
  14  -2   5    0.30    0.90
 -14  -2  -5   -0.50    0.60
  14  -2   5    0.10    1.40
 -14  -2  -5    0.40    1.20
  14   2   5   -0.10    1.50
 -14   2  -5   -0.10    1.20
 -14   2  -5    0.30    0.40
  14   2   5    0.00    1.00
  16  -2   5   -0.50    1.70
 -16  -2  -5    0.60    0.80
  16  -2   5    0.20    1.10
 -16  -2  -5    0.10    1.30
  16   2   5    0.10    1.30
  16   2   5   -0.30    1.70
  21  -3  -5    1.70    0.50
 -21  -3   5    1.00    1.20
  21  -3  -5    2.20    1.50
 -21  -3   5    1.60    1.30
  21   3  -5    1.00    0.80
  21   3  -5    2.20    1.30
 -21   3   5    1.90    1.40
  21   3  -5    0.80    1.50
  19  -3  -5   68.79    2.50
 -19  -3   5   69.79    3.20
  19  -3  -5   69.69    3.40
  19   3  -5   71.59    2.90
 -19   3   5   69.49    3.20
  19   3  -5   69.49    3.30
  19   3  -5   66.79    3.40
  17  -3  -5    6.00    1.30
 -17  -3   5    7.40    1.10
  17  -3  -5    6.20    0.50
 -17  -3   5    7.20    1.10
  17   3  -5    5.70    0.70
 -17   3   5    6.40    1.30
  17   3  -5    6.20    1.10
  17   3  -5    7.40    1.20
 -17   3   5    6.90    1.10
  15  -3  -5   41.70    2.30
 -15  -3   5   47.00    2.20
 -15  -3   5   46.90    2.20
 -15   3   5   45.10    2.10
 -15   3   5   51.59    2.20
  15   3  -5   50.09    2.40
 -15   3   5   47.30    2.30
  15   3  -5   43.40    1.90
  15   3  -5   41.10    2.20
 -13  -3   5   45.30    2.00
 -13  -3   5   42.70    1.60
 -13  -3   5   41.10    2.00
  13  -3  -5   40.60    1.90
  13  -3  -5   39.90    2.10
  13   3  -5   42.40    2.10
  13   3  -5   40.60    2.00
 -13   3   5   39.80    2.00
 -13   3   5   41.60    1.90
  13   3  -5   43.70    1.80
 -13   3   5   44.10    1.90
 -11  -3   5  292.37   10.40
  11  -3  -5  294.97   10.20
 -11  -3   5  296.67   10.10
 -11  -3   5  291.17   10.30
  11   3  -5  291.07   10.20
 -11   3   5  295.57   10.30
 -11   3   5  295.77   10.30
 -11   3   5  294.67   10.20
  11   3  -5  284.77   10.30
  11   3  -5  290.47   10.30
   9  -3  -5   22.50    0.90
   9  -3  -5   22.90    1.20
  -9  -3   5   21.90    1.20
   9  -3  -5   23.20    1.10
  -9  -3   5   24.60    1.00
   9  -3  -5   24.60    0.90
  -9   3   5   27.70    1.20
  -9   3   5   24.70    1.20
   9   3  -5   24.00    1.20
   9   3  -5   22.60    1.20
   9   3  -5   25.50    1.10
  -9   3   5   23.90    1.20
  -7  -3   5  261.67    9.40
  -7  -3   5  262.17    9.50
   7  -3  -5  272.47    9.50
   7  -3  -5  267.37    9.40
   7  -3  -5  263.27    9.30
   7  -3  -5  277.07    9.30
  -7   3   5  275.97    9.50
   7   3  -5  281.07    9.50
   7   3  -5  282.87    9.50
   7   3  -5  269.77    9.40
   7   3  -5  271.17    9.50
  -7   3   5  280.07    9.50
   5  -3  -5   59.69    2.10
   5  -3  -5   58.69    2.10
  -5  -3   5   57.19    2.20
  -5  -3   5   60.49    2.30
  -5  -3   5   57.39    2.20
   5  -3  -5   55.09    2.10
   5  -3  -5   54.89    2.30
  -5   3   5   60.99    2.20
   5   3  -5   58.69    2.20
   5   3  -5   58.49    2.30
  -5   3   5   59.39    2.00
   5   3  -5   57.09    2.20
  -5   3   5   58.49    2.30
  -5   3   5   59.59    2.00
   5   3  -5   54.59    2.20
   3  -3  -5  993.20   33.70
   3  -3  -5  969.80   33.80
  -3  -3   5 1002.70   33.70
   3  -3  -5 1018.70   33.70
  -3  -3   5  993.30   33.70
  -3  -3   5  961.90   33.70
  -3   3   5 1022.20   33.70
   3   3  -5  968.60   33.70
   3   3  -5  988.40   33.80
  -3   3   5  998.40   33.70
  -3   3   5 1017.60   33.70
   3   3  -5  962.80   33.70
   3   3  -5  976.20   33.70
   1  -3  -5   57.39    2.20
  -1  -3   5   60.79    2.30
   1  -3  -5   60.09    2.30
  -1  -3   5   63.89    2.30
  -1  -3   5   59.69    2.20
   1  -3  -5   60.29    2.30
   1  -3  -5   60.89    2.20
   1   3  -5   60.59    2.30
  -1   3   5   63.29    2.30
   1   3  -5   57.99    2.30
   1   3  -5   56.79    2.30
  -1   3   5   59.59    2.30
   1   3  -5   60.09    2.30
  -1  -3  -5  308.17   10.70
  -1  -3  -5  308.67   10.70
   1  -3   5  323.47   10.60
   1  -3   5  302.57   10.70
   1  -3   5  310.87   10.70
  -1  -3  -5  310.57   10.70
  -1  -3  -5  319.37   10.70
   1   3   5  311.37   10.70
  -1   3  -5  309.77   10.60
  -1   3  -5  299.07   10.70
  -1   3  -5  295.37   10.70
   1   3   5  308.87   10.70
  -1   3  -5  305.27   10.70
   1   3   5  292.87   10.70
  -3  -3  -5   37.20    1.60
  -3  -3  -5   39.30    1.60
  -3  -3  -5   38.90    1.60
  -3  -3  -5   38.60    1.70
   3  -3   5   39.60    1.60
   3  -3   5   37.80    1.60
  -3   3  -5   37.00    1.60
   3   3   5   36.90    1.60
   3   3   5   35.60    1.60
  -3   3  -5   36.80    1.70
   3   3   5   35.50    1.70
  -3   3  -5   35.30    1.70
  -5  -3  -5  278.97    9.60
  -5  -3  -5  265.97    9.50
  -5  -3  -5  266.97    9.60
   5  -3   5  276.77    9.50
  -5   3  -5  270.07    9.50
   5   3   5  282.57    9.70
   5   3   5  270.17    9.50
  -5   3  -5  268.57    9.60
  -5   3  -5  267.67    9.70
  -7  -3  -5   59.79    2.60
   7  -3   5   60.39    2.80
  -7  -3  -5   58.99    2.50
   7  -3   5   61.99    2.50
  -7  -3  -5   58.79    2.50
   7   3   5   65.69    2.80
  -7   3  -5   63.89    2.60
   7   3   5   60.79    2.50
  -7   3  -5   60.19    2.70
  -7   3  -5   61.19    2.40
   9  -3   5   39.90    2.20
  -9  -3  -5   36.80    1.90
  -9  -3  -5   36.00    1.80
  -9   3  -5   37.70    2.00
   9   3   5   42.00    2.00
  -9   3  -5   34.80    2.10
  -9   3  -5   37.60    1.60
   9   3   5   37.70    2.20
  11  -3   5   16.40    1.90
  11  -3   5   16.60    1.40
 -11  -3  -5   18.70    1.30
 -11   3  -5   15.70    1.50
  11   3   5   17.50    1.70
 -11   3  -5   15.70    0.90
 -11   3  -5   19.30    1.90
  11   3   5   17.90    1.50
 -13  -3  -5   39.90    1.90
  13  -3   5   38.10    2.80
  13  -3   5   40.60    2.20
  13   3   5   37.70    2.30
 -13   3  -5   37.40    2.80
 -13   3  -5   39.00    1.50
 -13   3  -5   38.90    2.30
  13   3   5   37.60    2.60
 -15  -3  -5    2.00    1.30
  15  -3   5    2.00    1.70
  15  -3   5    1.60    1.10
 -15  -3  -5    1.00    0.80
  15   3   5    0.40    1.60
  15   3   5    1.70    1.30
 -15   3  -5    0.30    1.20
  20  -4  -5    1.60    1.60
  20  -4  -5    0.90    0.50
 -20  -4   5    2.10    1.20
 -20  -4   5    1.50    1.30
 -20   4   5    0.80    1.40
 -20   4   5   -0.30    1.20
  20   4  -5    0.60    1.50
  20   4  -5    0.70    0.80
  20   4  -5    0.20    1.20
  18  -4  -5   33.50    2.40
 -18  -4   5   33.30    2.20
 -18  -4   5   34.10    2.20
  18  -4  -5   36.00    1.40
 -18   4   5   35.60    2.50
  18   4  -5   33.70    2.30
  18   4  -5   33.70    1.80
  18   4  -5   33.50    2.30
 -18   4   5   38.90    2.20
 -16  -4   5   24.70    1.80
 -16  -4   5   26.80    1.10
 -16  -4   5   27.60    1.80
  16  -4  -5   30.00    2.10
 -16   4   5   25.60    1.70
 -16   4   5   31.20    2.00
  16   4  -5   28.50    2.00
  16   4  -5   27.10    1.50
  16   4  -5   27.90    1.90
 -14  -4   5  122.89    4.40
 -14  -4   5  111.99    4.70
  14  -4  -5  128.99    4.70
 -14  -4   5  122.09    4.80
  14  -4  -5  126.19    4.60
  14   4  -5  115.69    4.50
  14   4  -5  121.79    4.80
  14   4  -5  120.29    4.70
 -14   4   5  128.49    4.70
 -14   4   5  124.39    4.60
 -14   4   5  127.39    4.90
 -12  -4   5    8.80    0.90
  12  -4  -5    8.70    0.90
 -12  -4   5    8.50    0.70
  12  -4  -5    8.50    0.90
 -12  -4   5   10.40    1.00
 -12   4   5    7.90    0.90
  12   4  -5   10.60    0.80
  12   4  -5    9.60    1.10
 -12   4   5    9.90    1.00
 -12   4   5    8.50    1.00
  12   4  -5    8.70    0.90
  10  -4  -5  101.99    3.50
 -10  -4   5  102.19    3.90
 -10  -4   5   95.89    3.70
  10  -4  -5   99.09    3.50
  10  -4  -5  102.19    3.80
  10  -4  -5  100.29    3.90
 -10   4   5  106.99    3.90
 -10   4   5  108.29    3.80
  10   4  -5  103.29    3.90
  10   4  -5  100.49    3.90
 -10   4   5  104.09    3.90
  10   4  -5  104.39    3.80
   8  -4  -5    9.30    0.50
  -8  -4   5   10.40    0.80
   8  -4  -5    9.60    0.80
  -8  -4   5    9.40    0.70
   8  -4  -5    9.50    0.50
   8  -4  -5   10.00    0.70
  -8   4   5   11.20    0.90
   8   4  -5    9.00    0.80
  -8   4   5   10.70    0.80
   8   4  -5    8.60    0.80
   8   4  -5    9.30    0.70
  -6  -4   5  249.68    8.60
   6  -4  -5  241.08    8.70
   6  -4  -5  255.27    8.50
  -6  -4   5  241.48    8.70
   6  -4  -5  249.08    8.50
   6  -4  -5  248.58    8.50
  -6  -4   5  239.28    8.60
   6   4  -5  245.18    8.70
   6   4  -5  245.38    8.60
   6   4  -5  257.47    8.70
   6   4  -5  241.38    8.70
  -6   4   5  256.47    8.70
   4  -4  -5   30.10    1.50
  -4  -4   5   28.60    1.40
  -4  -4   5   32.30    1.40
  -4  -4   5   32.90    1.40
   4  -4  -5   33.20    1.20
   4  -4  -5   31.20    1.30
  -4   4   5   32.10    1.20
  -4   4   5   34.40    1.20
  -4   4   5   33.00    1.40
   4   4  -5   28.70    1.40
   4   4  -5   35.30    1.40
   4   4  -5   29.00    1.40
   4   4  -5   28.50    1.30
  -2  -4   5    1.20    0.40
   2  -4  -5    1.20    0.40
  -2  -4   5    0.50    0.40
   2  -4  -5    1.60    0.30
   2  -4  -5    1.10    0.40
   2  -4  -5    0.90    0.30
  -2  -4   5    0.50    0.40
   2   4  -5    1.00    0.40
   2   4  -5    0.60    0.40
   2   4  -5    1.70    0.50
  -2   4   5    0.60    0.30
  -2   4   5    0.70    0.40
   2   4  -5    1.30    0.40
   0  -4  -5  119.29    4.50
   0  -4   5  119.69    4.40
   0  -4  -5  123.49    4.30
   0  -4  -5  119.59    4.30
   0  -4   5  124.79    4.30
   0  -4   5  124.39    4.40
   0  -4  -5  124.49    4.40
   0   4   5  115.69    4.30
   0   4   5  124.49    4.40
   0   4  -5  119.09    4.40
   0   4  -5  115.19    4.40
   0   4   5  121.49    4.40
   0   4  -5  121.59    4.50
   0   4  -5  115.29    4.30
  -2  -4  -5   19.40    1.10
   2  -4   5   21.80    1.10
  -2  -4  -5   19.20    1.10
  -2  -4  -5   20.60    1.10
  -2  -4  -5   19.50    1.10
   2  -4   5   23.10    1.10
  -2   4  -5   19.10    1.10
   2   4   5   19.60    1.20
  -2   4  -5   20.10    1.20
   2   4   5   19.80    1.10
   2   4   5   19.30    1.10
  -2   4  -5   17.90    1.00
  -4  -4  -5   31.60    1.50
  -4  -4  -5   32.10    1.50
   4  -4   5   33.60    1.50
  -4  -4  -5   36.00    1.60
  -4  -4  -5   33.40    1.60
   4   4   5   30.00    1.60
   4   4   5   33.00    1.70
  -4   4  -5   32.40    1.80
  -4   4  -5   34.90    1.50
   4   4   5   34.90    1.60
  -4   4  -5   31.40    1.60
  -6  -4  -5    0.20    0.50
  -6  -4  -5    0.80    0.50
   6  -4   5    0.60    0.50
  -6  -4  -5    0.90    0.60
  -6   4  -5    0.60    0.40
   6   4   5    1.00    0.60
  -6   4  -5    1.20    0.60
   6   4   5    1.00    0.70
  -6   4  -5    0.30    0.70
   6   4   5    1.00    0.70
  -8  -4  -5   97.99    3.90
   8  -4   5   96.79    3.80
   8  -4   5   99.59    4.20
  -8  -4  -5  103.59    3.90
  -8  -4  -5   97.29    3.80
  -8   4  -5   98.79    4.00
   8   4   5   99.99    3.90
  -8   4  -5  102.59    4.20
  -8   4  -5   98.59    3.60
   8   4   5   91.79    4.10
  10  -4   5   12.80    1.50
  10  -4   5   14.70    1.20
 -10  -4  -5   16.30    1.20
  10   4   5   11.50    1.40
  10   4   5   13.10    1.50
 -10   4  -5   13.80    0.90
 -10   4  -5   13.50    1.60
 -10   4  -5   12.70    1.40
 -12  -4  -5   21.70    1.40
  12  -4   5   20.90    2.00
 -12  -4  -5   20.80    1.70
  12  -4   5   20.30    1.60
 -12   4  -5   20.00    1.70
  12   4   5   18.10    1.90
 -12   4  -5   19.90    0.90
 -12   4  -5   22.70    2.20
  14  -4   5    5.40    1.70
 -14  -4  -5    2.30    0.90
  14  -4   5    3.10    1.10
 -14  -4  -5    2.00    1.20
  14   4   5    2.30    1.70
 -14   4  -5    1.30    1.20
 -14   4  -5    3.50    1.60
 -21  -5   5    0.20    1.40
  21  -5  -5   -0.10    0.60
  21  -5  -5   -0.40    1.70
 -21  -5   5   -0.70    1.30
  21   5  -5    0.40    1.50
 -21   5   5    0.00    1.90
  21   5  -5   -0.40    1.70
  21   5  -5    0.40    1.00
 -19  -5   5    0.10    1.10
 -19  -5   5   -0.20    1.10
  19  -5  -5    0.00    0.40
  19  -5  -5    0.40    1.50
  19   5  -5   -0.30    1.40
 -19   5   5    0.70    1.50
  19   5  -5    0.40    1.20
  19   5  -5    0.10    0.90
 -17  -5   5    6.60    1.20
  17  -5  -5    9.30    0.60
 -17  -5   5   10.80    1.30
  17  -5  -5   10.40    1.50
 -17  -5   5    8.40    0.70
  17   5  -5    9.90    1.00
  17   5  -5    7.10    1.20
  17   5  -5    8.90    1.40
 -17   5   5    9.10    1.40
 -15  -5   5   -0.10    0.40
 -15  -5   5    0.20    0.80
  15  -5  -5    0.20    0.20
 -15  -5   5   -0.30    0.80
  15   5  -5   -0.40    0.60
  15   5  -5   -0.30    1.00
  15   5  -5    0.10    0.90
 -15   5   5    0.50    1.00
  13  -5  -5   -0.10    0.70
 -13  -5   5    0.10    0.70
 -13  -5   5    0.70    0.70
  13  -5  -5    0.20    0.20
 -13  -5   5    0.20    0.40
  13   5  -5    0.40    0.90
 -13   5   5    0.50    0.90
  13   5  -5    0.20    0.50
 -13   5   5    0.30    0.70
  13   5  -5    0.60    0.70
 -11  -5   5   22.00    1.40
 -11  -5   5   19.80    1.10
  11  -5  -5   20.00    1.30
  11  -5  -5   22.30    0.90
  11   5  -5   21.50    1.20
 -11   5   5   21.30    1.40
  11   5  -5   21.50    1.30
 -11   5   5   21.30    1.30
  11   5  -5   19.50    1.50
  -9  -5   5   22.10    1.30
   9  -5  -5   20.50    0.90
  -9  -5   5   21.50    1.10
   9  -5  -5   18.90    1.20
  -9   5   5   21.00    1.30
   9   5  -5   21.10    1.10
   9   5  -5   19.90    1.30
   9   5  -5   20.50    1.20
   7  -5  -5   28.20    1.10
   7  -5  -5   26.90    1.40
  -7  -5   5   28.40    1.30
  -7  -5   5   23.90    1.40
   7   5  -5   30.30    1.40
   7   5  -5   29.30    1.40
   7   5  -5   28.60    1.50
  -7   5   5   29.30    1.40
   7   5  -5   30.70    1.40
   5  -5  -5   14.40    1.00
  -5  -5   5   14.60    0.90
  -5  -5   5   14.50    0.90
  -5  -5   5   16.00    1.00
   5  -5  -5   15.10    0.80
   5   5  -5   13.60    1.00
   5   5  -5   16.20    0.90
  -5   5   5   15.70    0.70
  -5   5   5   16.00    0.70
  -5   5   5   16.20    1.00
   5   5  -5   14.90    1.00
   5   5  -5   16.10    0.90
   3  -5  -5  115.79    4.50
   3  -5  -5  122.99    4.30
  -3  -5   5  123.29    4.40
  -3  -5   5  118.99    4.40
  -3  -5   5  122.59    4.40
  -3   5   5  119.19    4.30
   3   5  -5  124.69    4.40
   3   5  -5  123.89    4.40
  -3   5   5  126.59    4.50
   3   5  -5  118.89    4.50
   3   5  -5  117.49    4.40
   1  -5  -5    0.60    0.40
   1  -5  -5    0.30    0.60
   1  -5  -5    0.50    0.50
  -1  -5   5    0.80    0.40
  -1  -5   5    0.70    0.50
  -1  -5   5    0.00    0.40
   1   5  -5    0.00    0.50
   1   5  -5    1.00    0.50
  -1   5   5    0.40    0.40
   1   5  -5    0.30    0.40
   1   5  -5    0.50    0.40
  -1   5   5    0.50    0.50
  -1  -5  -5    8.60    0.90
  -1  -5  -5    6.00    0.70
  -1  -5  -5    7.70    0.70
  -1  -5  -5    7.10    0.70
   1  -5   5    7.00    0.70
  -1   5  -5    8.20    0.80
  -1   5  -5    7.40    0.80
   1   5   5    8.40    0.80
   1   5   5    5.90    0.60
  -1   5  -5    5.90    0.60
  -3  -5  -5   47.10    1.90
  -3  -5  -5   45.90    2.00
   3  -5   5   48.30    2.00
  -3  -5  -5   50.69    2.10
  -3  -5  -5   49.50    2.10
  -3   5  -5   42.40    2.20
  -3   5  -5   47.90    2.00
  -3   5  -5   48.70    2.10
   3   5   5   45.30    2.20
   3   5   5   46.10    2.00
  -5  -5  -5    2.40    0.60
   5  -5   5    3.20    0.60
  -5  -5  -5    2.20    0.70
  -5  -5  -5    3.50    0.70
  -5   5  -5    3.60    0.50
  -5   5  -5    2.80    0.70
   5   5   5    2.10    0.80
   5   5   5    1.90    0.70
  -5   5  -5    2.70    0.80
  -7  -5  -5    0.50    0.60
  -7  -5  -5    0.60    0.70
   7  -5   5    0.50    0.60
  -7  -5  -5    1.20    0.70
  -7   5  -5    0.60    0.80
   7   5   5    0.60    0.80
  -7   5  -5    0.50    0.80
  -7   5  -5    0.70    0.50
  -9  -5  -5    6.30    1.00
   9  -5   5    6.40    0.90
  -9  -5  -5    5.00    0.80
  -9  -5  -5    5.80    0.90
  -9   5  -5    5.60    0.60
  -9   5  -5    4.20    1.00
   9   5   5    4.00    1.10
  -9   5  -5    5.60    1.20
  11  -5   5    2.40    1.30
 -11  -5  -5    2.90    0.80
  11  -5   5    2.80    0.90
 -11  -5  -5    2.10    1.10
 -11   5  -5    1.30    1.10
 -11   5  -5    1.40    1.20
 -11   5  -5    2.80    0.40
  11   5   5    2.20    1.20
  13  -5   5    0.10    1.00
  13  -5   5    0.90    1.50
 -13  -5  -5    0.10    1.30
 -13  -5  -5    0.60    0.90
 -13   5  -5    1.10    1.30
 -13   5  -5   -0.30    1.50
  13   5   5   -0.10    1.40
  20  -6  -5   19.40    2.30
 -20  -6   5   13.90    1.90
 -20  -6   5   18.40    2.00
  20   6  -5   20.80    1.90
  20   6  -5   16.60    2.10
 -20   6   5   22.00    2.30
  20   6  -5   15.90    2.40
  18  -6  -5    1.50    1.50
 -18  -6   5    3.00    1.20
 -18  -6   5    2.30    1.20
 -18  -6   5    2.40    0.60
  18  -6  -5    3.40    0.50
  18   6  -5    3.10    1.20
  18   6  -5    3.50    1.60
  18   6  -5    1.70    0.90
 -18   6   5    3.00    1.60
 -16  -6   5   21.30    1.70
  16  -6  -5   19.90    0.90
 -16  -6   5   18.20    1.80
 -16  -6   5   19.30    1.20
  16   6  -5   20.90    1.70
  16   6  -5   21.50    2.00
 -16   6   5   20.50    1.80
  16   6  -5   23.70    1.50
 -14  -6   5   29.20    1.90
 -14  -6   5   26.60    1.80
 -14  -6   5   28.80    1.40
  14   6  -5   32.10    2.10
  14   6  -5   28.00    1.60
  14   6  -5   30.60    1.90
 -14   6   5   28.90    2.00
 -12  -6   5  208.38    7.50
 -12  -6   5  199.88    7.80
  12  -6  -5  216.78    7.30
  12  -6  -5  220.18    7.70
  12   6  -5  218.88    7.90
  12   6  -5  213.78    7.70
 -12   6   5  203.08    7.80
  12   6  -5  212.88    7.60
  10  -6  -5    1.50    0.30
 -10  -6   5    1.50    0.50
  10  -6  -5    2.50    0.70
 -10  -6   5    1.90    0.80
  10   6  -5    1.70    0.80
  10   6  -5    1.50    0.60
 -10   6   5    0.90    0.70
  10   6  -5    0.70    0.60
  -8  -6   5  108.99    4.30
   8  -6  -5  115.69    4.00
  -8  -6   5  114.29    4.20
   8  -6  -5  111.99    4.30
   8   6  -5  111.59    4.20
  -8   6   5  112.39    4.40
   8   6  -5  113.19    4.40
   8   6  -5  112.59    4.20
   6  -6  -5    4.30    0.70
  -6  -6   5    4.40    0.60
  -6  -6   5    5.20    0.80
   6  -6  -5    5.60    0.60
  -6   6   5    5.00    0.80
   6   6  -5    7.80    0.80
   6   6  -5    6.20    0.90
   6   6  -5    7.70    0.80
   6   6  -5    9.10    0.90
  -4  -6   5  208.88    7.80
   4  -6  -5  212.78    7.60
  -4  -6   5  222.38    7.70
  -4  -6   5  218.18    7.70
   4  -6  -5  209.98    7.80
  -4   6   5  222.08    7.60
   4   6  -5  224.98    7.70
   4   6  -5  212.48    7.90
   4   6  -5  228.28    7.70
  -4   6   5  221.68    7.80
   4   6  -5  219.28    7.80
  -2  -6   5  357.46   12.00
   2  -6  -5  332.87   12.10
  -2  -6   5  366.36   12.00
  -2  -6   5  345.87   12.00
   2  -6  -5  341.77   12.00
   2   6  -5  330.67   12.10
  -2   6   5  342.17   11.90
   2   6  -5  345.67   12.00
  -2   6   5  346.37   12.10
   2   6  -5  342.07   12.00
   0  -6   5    8.30    0.90
   0  -6  -5    9.60    0.90
   0  -6   5    8.50    0.80
   0  -6  -5    9.90    0.80
   0   6  -5    8.50    0.80
   0   6   5    8.90    0.80
   0   6  -5    9.40    1.10
   0   6   5    9.40    0.90
   0   6  -5    8.20    0.80
  -2  -6  -5  127.59    4.70
   2  -6   5  132.09    4.70
  -2  -6  -5  129.29    4.90
   2   6   5  120.29    4.90
   2   6   5  123.09    4.70
  -2   6  -5  131.59    5.00
  -2   6  -5  128.89    4.70
  -2   6  -5  130.19    4.70
   4  -6   5    8.20    0.80
  -4  -6  -5    8.20    0.90
  -4  -6  -5    7.30    0.90
   4   6   5    7.40    1.00
  -4   6  -5    5.70    1.00
   4   6   5    8.50    0.90
  -4   6  -5    7.50    0.70
  -4   6  -5    8.10    0.90
  -6  -6  -5  152.18    5.40
   6  -6   5  146.69    5.40
  -6  -6  -5  141.09    5.50
  -6   6  -5  142.79    5.70
  -6   6  -5  139.99    5.20
  -6   6  -5  146.59    5.50
   6   6   5  148.69    5.70
   6   6   5  148.79    5.50
  -8  -6  -5   49.80    2.30
  -8  -6  -5   49.50    2.40
   8  -6   5   48.80    2.20
  -8   6  -5   47.50    2.30
   8   6   5   46.10    2.60
  -8   6  -5   43.30    2.50
  -8   6  -5   46.90    1.90
 -10  -6  -5   13.20    1.40
 -10  -6  -5   14.10    1.40
  10  -6   5   11.30    1.10
  10   6   5    9.90    1.50
 -10   6  -5   14.80    1.50
 -10   6  -5   12.70    1.70
 -10   6  -5   11.10    0.80
 -12  -6  -5    6.10    1.10
  12  -6   5    7.30    1.10
  12  -6   5    5.90    1.70
 -12   6  -5    5.30    1.40
 -12   6  -5    6.80    1.70
  12   6   5    6.90    1.70
  14  -6   5    8.00    2.60
 -14   6  -5    8.30    2.30
 -14   6  -5    5.00    1.50
  14   6   5    5.10    2.10
  19  -7  -5   28.60    1.40
 -19  -7   5   26.70    2.50
  19  -7  -5   30.90    3.10
 -19  -7   5   27.50    2.40
 -19  -7   5   27.30    1.60
 -19   7   5   24.90    2.90
  19   7  -5   28.30    2.40
  19   7  -5   27.00    2.70
  19   7  -5   29.50    2.20
 -17  -7   5    0.00    0.60
  17  -7  -5   -0.10    0.50
 -17  -7   5    0.00    1.10
 -17  -7   5   -0.40    1.20
  17   7  -5   -0.10    1.40
  17   7  -5    0.90    1.00
 -17   7   5    0.00    1.30
  17   7  -5    0.90    1.30
 -15  -7   5   36.90    2.40
  15  -7  -5   40.50    1.70
 -15  -7   5   40.00    1.90
  15   7  -5   45.80    2.70
  15   7  -5   40.50    2.10
 -15   7   5   40.20    2.60
  15   7  -5   46.50    2.30
  13  -7  -5   21.20    1.10
 -13  -7   5   23.70    1.70
 -13  -7   5   21.60    1.30
 -13   7   5   21.20    1.90
  13   7  -5   25.40    1.80
  13   7  -5   22.10    1.60
  13   7  -5   21.50    1.60
  11  -7  -5  474.45   16.50
  11  -7  -5  477.15   16.20
 -11  -7   5  467.95   16.40
 -11  -7   5  450.55   16.60
  11   7  -5  487.85   16.70
 -11   7   5  464.35   16.60
  11   7  -5  464.45   16.50
  11   7  -5  487.35   16.40
   9  -7  -5    1.20    0.70
  -9  -7   5    2.50    0.80
   9  -7  -5    1.90    0.40
  -9  -7   5    1.40    0.60
   9   7  -5    2.10    0.70
   9   7  -5    1.10    0.80
   9   7  -5    1.40    0.70
  -9   7   5    1.70    0.80
  -7  -7   5  674.53   22.60
  -7  -7   5  656.33   22.80
   7  -7  -5  658.33   22.50
   7  -7  -5  656.33   22.80
   7   7  -5  653.43   22.80
   7   7  -5  654.83   22.60
  -7   7   5  652.73   22.80
   7   7  -5  651.63   22.90
  -5  -7   5   27.00    1.50
  -5  -7   5   31.10    1.60
   5  -7  -5   32.50    1.60
   5  -7  -5   27.30    1.30
   5   7  -5   30.00    1.40
   5   7  -5   25.50    1.60
  -5   7   5   26.00    1.70
   5   7  -5   28.00    1.70
  -5   7   5   30.90    1.20
  -3  -7   5 1622.24   53.99
  -3  -7   5 1626.24   53.89
  -3  -7   5 1602.04   53.89
   3  -7  -5 1538.65   53.99
   3  -7  -5 1572.64   53.79
   3   7  -5 1579.04   53.89
   3   7  -5 1607.64   53.89
   3   7  -5 1596.44   54.09
  -3   7   5 1534.15   53.99
  -3   7   5 1537.45   53.79
  -1  -7   5   -0.10    0.60
   1  -7  -5    0.30    0.60
   1  -7  -5    0.60    0.50
  -1  -7   5    0.10    0.60
  -1   7   5   -0.20    0.40
  -1   7   5    0.50    0.70
   1   7  -5    0.10    0.70
   1   7  -5   -0.30    0.60
   1   7  -5    0.20    0.50
   1  -7   5  647.84   22.20
  -1  -7  -5  643.64   22.20
  -1  -7  -5  639.24   22.40
  -1   7  -5  650.53   22.20
   1   7   5  636.44   22.20
  -1   7  -5  633.04   22.20
  -1   7  -5  661.93   22.40
   1   7   5  642.04   22.40
   3  -7   5    8.50    0.90
  -3  -7  -5    7.30    1.00
  -3  -7  -5    9.70    1.00
  -3   7  -5    7.40    0.80
   3   7   5    9.70    1.00
   3   7   5    9.40    1.10
  -3   7  -5    7.50    0.90
   5  -7   5  452.75   15.80
  -5  -7  -5  448.56   16.00
   5   7   5  430.46   16.00
  -5   7  -5  466.35   15.70
   5   7   5  461.15   15.90
  -5   7  -5  470.35   16.20
  -5   7  -5  444.56   15.80
  -7  -7  -5    3.20    1.10
   7  -7   5    3.00    0.80
  -7  -7  -5    2.90    0.90
  -7   7  -5    2.90    0.60
   7   7   5    2.60    1.20
  -7   7  -5    2.70    1.00
  -7   7  -5    2.90    1.20
   9  -7   5   29.60    1.70
  -9  -7  -5   28.60    1.80
  -9  -7  -5   30.50    2.10
  -9   7  -5   27.10    2.00
   9   7   5   24.40    2.20
  -9   7  -5   25.00    1.20
  -9   7  -5   28.10    2.30
 -11  -7  -5    0.30    1.30
  11  -7   5    0.90    1.00
 -11  -7  -5    1.00    1.00
  11   7   5    0.50    1.40
 -11   7  -5    1.30    1.30
 -11   7  -5    0.40    1.40
  13  -7   5   19.50    2.50
  13  -7   5   20.20    2.00
 -13  -7  -5   21.70    1.90
 -13   7  -5   22.00    2.50
  13   7   5   21.10    2.40
 -18  -8   5   10.50    1.50
  18  -8  -5   12.90    1.10
 -18  -8   5   11.20    1.80
  18   8  -5   12.90    2.10
 -18   8   5   15.80    2.30
 -16  -8   5    0.40    1.30
  16  -8  -5    0.10    0.50
 -16  -8   5    0.30    0.70
  16   8  -5   -0.70    1.50
  16   8  -5    0.00    1.30
 -16   8   5    1.10    1.50
 -14  -8   5   19.40    1.80
 -14  -8   5   20.00    1.50
  14  -8  -5   21.80    1.20
 -14   8   5   19.70    2.10
  14   8  -5   21.00    1.80
  14   8  -5   18.30    1.90
  12  -8  -5   31.50    1.50
 -12  -8   5   33.30    2.10
 -12  -8   5   31.50    1.70
  12   8  -5   31.20    1.90
 -12   8   5   33.30    2.10
  12   8  -5   33.70    2.30
  10  -8  -5  222.18    7.80
 -10  -8   5  215.78    8.20
 -10  -8   5  223.58    8.00
  10  -8  -5  231.98    8.20
  10   8  -5  224.68    8.10
  10   8  -5  226.18    8.40
 -10   8   5  217.38    8.30
  -8  -8   5   53.49    2.50
   8  -8  -5   54.29    2.60
  -8  -8   5   56.89    2.40
   8  -8  -5   52.59    2.20
   8   8  -5   55.79    2.60
   8   8  -5   54.99    2.80
  -8   8   5   53.29    2.60
  -6  -8   5  211.48    7.80
   6  -8  -5  210.78    7.80
   6  -8  -5  211.18    7.60
  -6  -8   5  216.88    7.70
   6   8  -5  219.18    8.00
  -6   8   5  202.88    7.90
   6   8  -5  225.68    7.80
  -4  -8   5  252.67    8.80
   4  -8  -5  234.38    8.60
   4  -8  -5  238.18    8.80
   4   8  -5  248.58    9.00
   4   8  -5  257.57    8.80
  -4   8   5  234.28    8.50
  -4   8   5  244.78    8.90
   2  -8  -5  438.16   15.70
  -2  -8   5  472.15   15.60
   2  -8  -5  427.56   15.50
  -2  -8   5  449.46   15.60
  -2   8   5  438.06   15.40
   2   8  -5  451.25   15.80
   2   8  -5  459.45   15.50
  -2   8   5  432.06   15.70
   0  -8  -5   92.99    4.00
   0  -8  -5  100.29    3.90
   0  -8   5  108.19    3.90
   0   8  -5  107.89    4.20
   0   8   5  102.39    3.80
   0   8   5   90.59    4.00
   0   8  -5   97.39    3.80
   2  -8   5   97.29    3.90
  -2  -8  -5   99.99    3.90
  -2  -8  -5  102.29    4.10
   2   8   5   92.09    4.10
  -2   8  -5   97.99    3.80
   2   8   5  105.39    3.90
  -2   8  -5  102.99    4.30
   4  -8   5   97.29    3.80
  -4  -8  -5   94.29    4.00
   4   8   5   91.69    4.00
   4   8   5   87.19    3.80
  -4   8  -5   96.59    3.60
  -4   8  -5   94.29    4.10
  -6  -8  -5   41.50    2.40
   6  -8   5   47.20    2.20
  -6   8  -5   40.20    2.50
   6   8   5   47.90    2.40
  -6   8  -5   43.50    1.90
   6   8   5   45.20    2.60
  -8  -8  -5   11.20    1.40
   8  -8   5    9.50    1.10
  -8   8  -5    9.80    1.70
  -8   8  -5    9.80    0.90
   8   8   5    7.60    1.50
 -10  -8  -5   -0.30    1.00
  10  -8   5    0.20    1.00
 -10  -8  -5   -0.40    1.10
 -10   8  -5   -0.10    1.40
  10   8   5   -0.40    1.60
  12  -8   5    3.20    1.90
 -12  -8  -5    4.70    1.80
 -12  -8  -5    3.40    1.30
  12   8   5    6.00    2.20
 -15  -9   5   27.30    2.30
 -15  -9   5   31.80    2.00
  15  -9  -5   30.90    1.60
 -15   9   5   32.70    2.80
  15   9  -5   37.20    2.70
 -13  -9   5   11.80    1.20
  13  -9  -5   10.90    0.90
 -13  -9   5   11.50    1.50
 -13   9   5    9.70    1.70
  13   9  -5    9.30    1.60
 -11  -9   5    0.00    0.80
  11  -9  -5   -0.30    0.60
 -11  -9   5    0.20    1.10
  11   9  -5    0.20    1.20
 -11   9   5    0.40    1.20
   9  -9  -5   24.20    1.80
  -9  -9   5   19.50    1.80
  -9  -9   5   23.00    1.60
   9  -9  -5   22.60    1.30
  -9   9   5   22.60    1.80
   9   9  -5   20.70    1.80
  -7  -9   5   24.90    1.80
   7  -9  -5   28.90    1.90
   7  -9  -5   26.00    1.40
  -7  -9   5   27.80    1.70
  -7   9   5   26.60    1.90
   7   9  -5   26.40    1.90
  -5  -9   5    7.50    1.10
   5  -9  -5    6.10    0.80
   5  -9  -5    7.40    1.10
  -5   9   5    6.40    1.10
   5   9  -5    6.40    1.30
   5   9  -5    6.10    1.00
  -5   9   5    6.00    0.50
  -3  -9   5   13.50    1.30
   3  -9  -5   12.80    1.10
   3  -9  -5   12.40    1.30
   3   9  -5   11.80    1.20
  -3   9   5   11.30    1.30
  -3   9   5   11.50    1.00
   3   9  -5   10.20    1.40
   1  -9  -5    0.60    0.80
  -1  -9   5    2.20    0.90
   1  -9  -5    1.20    0.70
  -1   9   5    0.60    0.60
   1   9  -5    2.40    0.80
  -1   9   5   -0.20    0.90
   1   9  -5    1.60    1.10
  -1  -9  -5   15.40    1.40
  -1  -9  -5   17.30    1.60
   1  -9   5   15.40    1.40
  -1   9  -5   16.90    1.30
   1   9   5   11.10    1.50
  -1   9  -5   13.80    1.60
   1   9   5   14.90    1.30
   3  -9   5   20.00    1.50
  -3  -9  -5   16.40    1.60
  -3   9  -5   18.40    1.30
   3   9   5   19.80    1.50
   3   9   5   20.00    1.80
  -3   9  -5   19.00    2.00
  -5  -9  -5    0.60    1.00
   5  -9   5    1.10    0.90
  -5   9  -5    0.90    0.60
   5   9   5    0.10    1.20
  -5   9  -5    0.70    1.10
   5   9   5    1.80    1.00
   7  -9   5   11.20    1.30
  -7  -9  -5   10.60    1.50
   7   9   5   12.70    1.80
  -7   9  -5   11.50    1.00
  -7   9  -5    8.70    1.60
   9  -9   5   22.40    1.80
  -9  -9  -5   22.10    2.10
  -9   9  -5   19.80    2.40
   9   9   5   20.00    2.30
 -14 -10   5    3.80    1.50
 -14 -10   5    4.40    1.20
  14 -10  -5    5.60    0.90
 -14  10   5    5.30    1.90
  14  10  -5    4.20    1.90
 -12 -10   5   61.19    3.20
 -12 -10   5   63.79    3.00
  12 -10  -5   65.09    2.70
 -12  10   5   61.99    3.50
  12  10  -5   59.59    3.40
 -10 -10   5   -0.20    1.00
  10 -10  -5   -0.20    0.70
 -10 -10   5    0.00    0.90
 -10  10   5   -0.60    1.30
  10  10  -5    0.20    1.20
   8 -10  -5   69.99    2.90
  -8 -10   5   70.79    3.40
   8 -10  -5   71.59    3.30
  -8  10   5   70.89    3.40
   8  10  -5   69.69    3.50
   6 -10  -5   28.60    2.00
   6 -10  -5   25.40    1.60
  -6 -10   5   31.40    1.90
  -6  10   5   25.80    2.20
   6  10  -5   25.70    1.90
   6  10  -5   27.40    2.30
  -4 -10   5   27.10    1.90
   4 -10  -5   26.00    1.60
   4 -10  -5   25.00    2.00
   4  10  -5   25.10    1.80
  -4  10   5   23.90    1.30
   4  10  -5   27.50    2.10
  -4  10   5   25.10    1.90
   2 -10  -5   23.50    1.60
   2 -10  -5   24.90    1.90
  -2  10   5   21.80    1.90
  -2  10   5   24.10    1.40
   2  10  -5   21.30    1.90
   0 -10  -5    6.70    1.30
   0 -10  -5    7.20    1.10
   0  10   5    6.90    0.90
   0  10  -5    7.00    1.00
   0  10   5    8.60    1.40
   0  10  -5    7.70    1.50
  -2 -10  -5   67.09    3.30
   2 -10   5   76.79    3.20
   2  10   5   71.89    3.10
  -2  10  -5   69.89    3.00
  -2  10  -5   71.09    3.50
   2  10   5   64.59    3.40
   4 -10   5    0.70    1.00
  -4 -10  -5    0.40    1.10
   4  10   5    0.90    1.20
   4  10   5    0.60    1.00
  -4  10  -5    1.20    1.30
  -4  10  -5    1.10    0.70
   6 -10   5   49.00    2.60
  -6 -10  -5   44.70    2.90
   6  10   5   48.40    2.70
  -6  10  -5   42.50    2.00
   6  10   5   44.40    3.10
  -6  10  -5   49.20    3.00
   8 -10   5   -0.60    1.20
  -8 -10  -5   -0.50    1.50
  -8  10  -5   -0.30    0.50
  -8  10  -5    0.10    1.70
   8  10   5   -0.50    1.80
  11 -11  -5   21.70    1.70
 -11 -11   5   24.30    2.00
 -11 -11   5   14.60    1.90
  11  11  -5   24.90    2.50
 -11  11   5   24.20    2.70
  -9 -11   5   19.90    2.20
   9 -11  -5   18.80    1.60
   9  11  -5   21.00    2.30
  -9  11   5   22.10    2.30
   7 -11  -5   77.09    3.50
   7 -11  -5   64.29    3.00
  -7 -11   5   63.59    3.30
   7  11  -5   64.79    3.50
  -7  11   5   63.09    3.40
  -5 -11   5   29.50    2.00
   5 -11  -5   23.50    2.00
   5 -11  -5   28.60    1.80
  -5  11   5   28.10    2.30
   5  11  -5   31.20    2.40
   5  11  -5   28.40    2.10
   3 -11  -5   19.50    1.60
   3 -11  -5   18.10    1.80
   3  11  -5   20.80    1.80
  -3  11   5   21.60    2.10
  -3  11   5   21.70    1.30
   3  11  -5   18.90    2.10
   1 -11  -5    7.90    1.50
   1 -11  -5   10.80    1.30
  -1  11   5    7.20    1.00
   1  11  -5    7.30    1.80
  -1  11   5    4.90    1.50
   1  11  -5    7.60    1.10
  -1 -11  -5   67.19    3.40
   1  11   5   63.29    3.40
  -1  11  -5   65.89    3.60
   1  11   5   65.29    2.90
  -1  11  -5   62.49    2.90
  -3 -11  -5   10.90    1.70
   3 -11   5   10.10    1.40
  -3  11  -5    5.80    1.00
   3  11   5    7.70    1.30
   3  11   5    7.90    1.70
  -3  11  -5    9.80    1.80
   5 -11   5   23.80    2.10
  -5 -11  -5   23.50    2.30
  -5  11  -5   25.90    2.60
   5  11   5   25.60    2.50
  -5  11  -5   24.30    1.60
   5  11   5   22.90    2.30
   8 -12  -5   19.40    1.80
  -8 -12   5   18.50    2.20
   8  12  -5   18.50    2.40
  -8  12   5   21.50    2.50
   6 -12  -5   20.30    2.00
  -6 -12   5   20.30    2.10
   6 -12  -5   20.50    2.10
   6  12  -5   16.10    2.30
  -6  12   5   19.30    2.20
   6  12  -5   22.80    2.30
   4 -12  -5   20.50    2.00
   4 -12  -5   18.60    2.10
  -4  12   5   19.30    1.20
  -4  12   5   15.30    2.10
   4  12  -5   19.30    1.80
   4  12  -5   19.00    2.30
   2 -12  -5   40.70    2.50
   2 -12  -5   37.70    2.60
  -2  12   5   36.00    2.00
   2  12  -5   39.40    2.50
   2  12  -5   39.00    3.00
  -2  12   5   41.00    3.10
   0 -12  -5    1.70    1.60
   0  12   5    2.60    1.00
   0  12  -5    2.40    1.90
   0  12  -5    1.50    1.10
   0  12   5    1.50    1.70
   2  12   5   26.00    2.30
   2  12   5   27.70    3.00
  -2  12  -5   30.20    2.90
 -22   0   6  201.38    7.80
  22   0  -6  200.68    7.80
  22   0  -6  198.28    7.10
 -20   0   6    6.40    1.20
  20   0  -6    8.00    0.80
  20   0  -6    7.00    1.30
  20   0  -6    8.50    1.50
 -20   0   6    8.10    1.30
  18   0  -6  226.98    8.40
  18   0  -6  219.68    8.30
  18   0  -6  223.58    7.80
 -18   0   6  219.48    8.20
 -18   0   6  228.28    8.20
  16   0  -6    2.30    0.80
 -16   0   6    2.90    0.80
  16   0  -6    1.60    0.40
  16   0  -6    1.70    0.90
 -16   0   6    0.90    0.70
  14   0  -6  332.57   11.90
  14   0  -6  346.67   11.90
 -14   0   6  335.67   11.90
 -14   0   6  340.17   11.90
  14   0  -6  334.57   11.60
 -12   0   6    0.10    0.50
  12   0  -6    0.30    0.50
  12   0  -6    0.30    0.50
 -12   0   6    0.20    0.50
  12   0  -6    0.20    0.20
  10   0  -6  204.68    6.90
  10   0  -6  198.08    6.90
  10   0  -6  194.78    7.10
  10   0  -6  197.68    7.00
 -10   0   6  201.38    7.20
 -10   0   6  202.48    7.10
  -8   0   6   25.00    0.80
   8   0  -6   22.30    1.10
   8   0  -6   23.50    1.00
  -8   0   6   24.40    0.80
   8   0  -6   23.50    1.00
  -8   0   6   21.40    1.10
   8   0  -6   20.50    0.90
  -6   0   6    3.80    0.30
  -6   0   6    3.30    0.30
   6   0  -6    2.60    0.40
   6   0  -6    3.40    0.30
  -6   0   6    2.50    0.40
   4   0  -6   -0.10    0.30
   4   0  -6    0.00    0.30
  -4   0   6    0.40    0.30
   4   0  -6    0.10    0.20
  -4   0   6    0.00    0.20
   2   0  -6    7.00    0.60
   2   0  -6    5.10    0.50
   2   0  -6    5.10    0.50
   2   0  -6    5.40    0.50
  -2   0   6    5.80    0.50
  -2   0   6    6.60    0.40
  -2   0   6    4.60    0.50
   0   0   6    0.00    0.30
   0   0  -6    0.10    0.30
   0   0   6   -0.10    0.40
   0   0  -6    0.00    0.30
   0   0   6    0.00    0.30
   0   0   6    0.00    0.30
   0   0  -6    0.10    0.30
   0   0  -6    0.20    0.30
   2   0   6   42.80    1.80
  -2   0  -6   41.30    1.70
  -2   0  -6   40.50    1.70
  -2   0  -6   38.70    1.80
   2   0   6   41.00    1.70
  -2   0  -6   41.00    1.60
   2   0   6   42.30    1.70
   4   0   6   37.90    1.70
  -4   0  -6   35.80    1.60
  -4   0  -6   33.20    1.70
   4   0   6   36.30    1.70
   4   0   6   35.40    1.70
  -4   0  -6   38.20    1.50
  -6   0  -6   34.20    1.50
  -6   0  -6   32.10    1.70
   6   0   6   32.00    1.80
   6   0   6   34.20    1.70
  -8   0  -6    2.30    0.60
   8   0   6    3.00    1.00
  -8   0  -6    2.60    0.80
   8   0   6    2.70    0.70
  10   0   6    2.60    1.20
  10   0   6    0.80    0.70
 -10   0  -6    2.50    0.90
 -10   0  -6    1.70    0.60
 -12   0  -6    0.30    0.60
 -12   0  -6   -0.30    0.90
  12   0   6   -0.20    0.90
  12   0   6    0.00    1.30
  14   0   6   21.30    2.40
 -14   0  -6   20.50    1.30
 -14   0  -6   19.80    2.00
  14   0   6   18.90    1.90
  23  -1  -6   10.50    1.50
  23  -1  -6   10.70    2.00
 -21  -1   6    6.40    1.40
  21  -1  -6    9.20    1.50
  21  -1  -6    8.00    0.80
 -21   1   6    6.70    1.50
  21   1  -6    6.90    0.90
  21   1  -6    8.30    1.50
  19  -1  -6   28.10    1.30
 -19  -1   6   25.40    1.90
  19  -1  -6   29.10    2.30
 -19  -1   6   27.40    1.90
  19  -1  -6   26.50    1.80
 -19   1   6   28.90    1.90
  19   1  -6   26.70    1.90
 -19   1   6   25.00    1.80
  19   1  -6   29.70    2.20
  19   1  -6   28.70    1.40
  17  -1  -6    3.40    1.10
  17  -1  -6    5.90    1.00
  17  -1  -6    4.30    0.50
 -17  -1   6    4.10    0.90
 -17  -1   6    3.20    0.90
  17   1  -6    4.90    1.00
 -17   1   6    4.20    1.00
 -17   1   6    2.90    0.90
  17   1  -6    3.40    0.50
  17   1  -6    4.50    1.10
  15  -1  -6  102.19    4.20
  15  -1  -6  107.99    3.80
  15  -1  -6  110.49    4.20
 -15  -1   6  108.79    4.20
 -15  -1   6  110.29    4.20
  15   1  -6  104.59    4.20
  15   1  -6  107.39    3.80
 -15   1   6  110.49    4.20
 -15   1   6  100.19    4.10
  15   1  -6  104.29    4.20
 -13  -1   6   44.40    2.00
  13  -1  -6   41.10    2.00
  13  -1  -6   45.20    1.60
  13  -1  -6   46.90    2.00
 -13  -1   6   45.70    2.00
 -13   1   6   46.00    2.00
  13   1  -6   44.30    1.70
  13   1  -6   43.20    2.00
 -13   1   6   44.40    2.00
  13   1  -6   44.30    2.00
 -11  -1   6  121.19    4.50
  11  -1  -6  123.39    4.40
  11  -1  -6  118.19    4.20
  11  -1  -6  115.99    4.40
  11  -1  -6  120.29    4.20
 -11  -1   6  121.79    4.50
  11   1  -6  116.59    4.50
  11   1  -6  123.29    4.40
  11   1  -6  117.69    4.30
 -11   1   6  123.79    4.50
 -11   1   6  124.69    4.50
  -9  -1   6   43.80    1.50
   9  -1  -6   40.30    1.80
  -9  -1   6   42.70    1.50
   9  -1  -6   40.70    1.60
  -9  -1   6   41.60    1.80
   9  -1  -6   42.70    1.70
   9  -1  -6   40.80    1.50
   9   1  -6   42.40    1.80
   9   1  -6   41.20    1.90
  -9   1   6   41.90    1.80
  -9   1   6   44.30    1.70
   9   1  -6   41.50    1.70
   9   1  -6   41.10    1.60
   7  -1  -6  350.36   11.70
   7  -1  -6  343.07   11.80
  -7  -1   6  338.77   11.90
  -7  -1   6  336.67   11.70
   7  -1  -6  349.67   11.90
   7  -1  -6  329.47   11.70
  -7  -1   6  357.36   11.80
  -7   1   6  327.27   11.90
   7   1  -6  317.97   11.90
  -7   1   6  362.96   11.70
   7   1  -6  339.37   11.80
   7   1  -6  359.86   11.70
  -5  -1   6  287.57   10.00
   5  -1  -6  293.57   10.10
   5  -1  -6  291.97   10.00
  -5  -1   6  280.57   10.10
  -5   1   6  274.37   10.10
   5   1  -6  311.37    9.90
  -5   1   6  282.67    9.90
   5   1  -6  294.87   10.00
   5   1  -6  284.07   10.00
  -5   1   6  302.27    9.90
   5   1  -6  281.87   10.10
   3  -1  -6   12.40    0.70
   3  -1  -6   12.30    0.80
  -3  -1   6   10.60    0.70
   3  -1  -6   11.70    0.70
  -3  -1   6   11.40    0.70
   3  -1  -6   10.90    0.60
  -3  -1   6   10.10    0.60
   3   1  -6   11.70    0.60
   3   1  -6   11.90    0.70
  -3   1   6   13.70    0.50
   3   1  -6    9.80    0.70
  -3   1   6   10.40    0.70
  -3   1   6   11.40    0.60
   3   1  -6   10.80    0.60
  -1  -1   6  207.28    7.10
  -1  -1   6  200.18    7.10
  -1  -1   6  207.18    7.10
   1  -1  -6  204.58    7.10
   1  -1  -6  205.48    7.10
   1  -1  -6  202.68    7.10
   1  -1  -6  199.18    7.10
  -1  -1   6  204.28    7.10
   1   1  -6  201.88    7.10
  -1   1   6  207.78    7.10
  -1   1   6  200.28    7.10
   1   1  -6  196.88    7.20
  -1   1   6  209.48    7.10
   1   1  -6  195.88    7.10
   1   1  -6  203.58    7.10
   1  -1   6   21.10    1.00
  -1  -1  -6   19.30    0.90
   1  -1   6   18.90    1.00
   1  -1   6   18.80    0.90
  -1  -1  -6   16.40    1.00
  -1  -1  -6   19.40    1.00
  -1  -1  -6   18.40    1.00
  -1   1  -6   18.70    0.90
  -1   1  -6   22.30    1.00
  -1   1  -6   17.00    1.00
   1   1   6   19.80    1.00
   1   1   6   17.70    1.00
  -1   1  -6   17.80    1.00
   1   1   6   18.20    1.00
  -1   1  -6   18.60    1.00
  -3  -1  -6  237.98    8.10
   3  -1   6  233.08    8.10
  -3  -1  -6  218.88    8.20
  -3  -1  -6  237.98    8.10
   3  -1   6  233.08    8.20
  -3  -1  -6  229.58    8.10
   3   1   6  228.58    8.10
  -3   1  -6  223.48    8.20
  -3   1  -6  226.08    8.20
  -3   1  -6  223.18    8.10
  -3   1  -6  237.18    8.00
   3   1   6  226.58    8.20
   3   1   6  231.98    8.10
  -5  -1  -6   10.50    0.80
  -5  -1  -6   10.10    0.90
  -5  -1  -6   11.00    0.80
   5  -1   6    9.10    0.90
   5  -1   6   10.30    1.10
  -5   1  -6    9.70    0.80
  -5   1  -6    9.10    1.00
   5   1   6   10.50    0.90
  -5   1  -6    9.20    0.90
   5   1   6   12.40    1.20
   5   1   6    8.30    0.90
   7  -1   6   92.59    3.50
   7  -1   6   93.09    3.70
  -7  -1  -6   90.39    3.70
  -7  -1  -6   87.09    3.50
   7   1   6   92.49    3.60
   7   1   6   89.59    3.70
  -7   1  -6   85.89    3.40
  -7   1  -6   94.89    3.70
   9  -1   6    3.00    1.10
  -9  -1  -6    2.50    0.60
   9  -1   6    3.90    0.80
  -9  -1  -6    2.90    0.90
   9   1   6    2.90    1.00
  -9   1  -6    2.20    0.60
   9   1   6    2.90    0.80
  -9   1  -6    2.50    0.80
 -11  -1  -6   41.80    2.30
 -11  -1  -6   35.90    1.80
  11  -1   6   40.30    2.10
  11  -1   6   40.10    2.60
 -11   1  -6   40.20    2.20
 -11   1  -6   36.30    1.80
  11   1   6   41.70    2.20
  11   1   6   42.60    2.50
 -13  -1  -6    0.40    0.70
 -13  -1  -6    0.60    1.10
  13  -1   6    0.20    1.30
  13  -1   6    1.20    1.00
  13   1   6    0.60    1.00
 -13   1  -6    0.60    1.10
  13   1   6    2.50    1.60
 -13   1  -6    0.90    0.60
 -15  -1  -6   10.10    1.00
  15  -1   6   12.50    1.60
  15  -1   6   11.00    2.10
  15   1   6   11.80    2.30
  15   1   6   12.10    1.60
 -15   1  -6   12.40    2.20
 -15   1  -6   10.80    1.00
  22  -2  -6    8.90    0.80
  22  -2  -6    7.50    1.70
 -22  -2   6    8.80    1.60
 -22   2   6    8.20    1.70
  22   2  -6    8.50    1.00
  22   2  -6    7.80    1.60
  20  -2  -6   -0.50    1.50
  20  -2  -6    0.60    1.10
  20  -2  -6   -0.10    0.40
 -20  -2   6    0.40    1.10
 -20  -2   6    0.00    1.00
  20   2  -6    0.00    1.10
  20   2  -6   -0.60    1.40
 -20   2   6    0.00    1.10
  20   2  -6   -0.40    0.60
  18  -2  -6    2.40    0.40
 -18  -2   6    2.30    1.00
 -18  -2   6    2.80    0.90
  18  -2  -6    2.20    1.00
  18  -2  -6    1.40    0.90
 -18   2   6    3.00    0.90
 -18   2   6    2.80    1.00
  18   2  -6    2.50    0.60
  18   2  -6    2.20    1.20
  18   2  -6    1.30    0.90
 -16  -2   6    2.50    0.80
  16  -2  -6    2.60    0.90
 -16  -2   6    3.60    0.80
  16  -2  -6    4.30    0.90
  16  -2  -6    3.10    0.30
  16   2  -6    2.90    0.50
 -16   2   6    3.30    0.90
  16   2  -6    2.80    0.80
 -16   2   6    2.50    0.80
  16   2  -6    3.70    1.00
 -14  -2   6   57.39    2.40
  14  -2  -6   50.79    2.40
 -14  -2   6   50.89    2.40
  14  -2  -6   53.59    2.30
  14  -2  -6   55.59    1.90
  14  -2  -6   53.59    1.90
  14   2  -6   52.29    2.40
  14   2  -6   49.10    2.30
 -14   2   6   52.99    2.30
 -14   2   6   52.49    2.40
 -14   2   6   53.89    2.30
  14   2  -6   51.09    2.10
  12  -2  -6   25.20    1.40
 -12  -2   6   25.80    1.40
  12  -2  -6   24.80    1.40
 -12  -2   6   26.80    1.00
 -12  -2   6   28.20    1.40
  12  -2  -6   22.90    0.90
 -12  -2   6   26.50    1.00
  12   2  -6   24.40    1.40
 -12   2   6   27.50    1.40
 -12   2   6   28.50    1.40
  12   2  -6   26.70    1.40
  12   2  -6   26.80    1.20
 -12   2   6   26.70    1.40
 -10  -2   6  264.67    9.00
  10  -2  -6  266.27    9.00
  10  -2  -6  262.77    9.00
  10  -2  -6  261.37    9.20
  10  -2  -6  260.47    9.20
 -10  -2   6  265.17    9.30
 -10  -2   6  264.97    9.00
 -10   2   6  256.67    9.30
  10   2  -6  268.57    9.20
  10   2  -6  260.27    9.10
 -10   2   6  257.47    9.20
 -10   2   6  273.57    9.20
  10   2  -6  247.18    9.30
   8  -2  -6  109.09    3.80
  -8  -2   6   99.99    4.00
   8  -2  -6  106.59    4.00
   8  -2  -6  107.49    3.80
  -8  -2   6  115.69    3.90
  -8  -2   6  107.19    3.80
  -8   2   6  116.19    3.90
   8   2  -6  107.39    3.90
  -8   2   6  107.89    4.00
   8   2  -6  103.49    4.00
   8   2  -6  114.49    3.90
   6  -2  -6 1036.90   34.20
  -6  -2   6 1022.20   34.30
   6  -2  -6  973.20   34.20
   6  -2  -6  994.80   34.30
  -6  -2   6  966.50   34.20
   6  -2  -6 1021.00   34.30
   6   2  -6 1038.00   34.30
  -6   2   6 1007.40   34.10
  -6   2   6  942.41   34.30
   6   2  -6 1051.19   34.20
  -6   2   6 1022.90   34.10
   6   2  -6  977.70   34.20
  -6   2   6 1031.30   34.20
   6   2  -6  987.70   34.30
   4  -2  -6   62.09    2.30
  -4  -2   6   62.89    2.30
   4  -2  -6   63.39    2.40
  -4  -2   6   59.79    2.40
   4  -2  -6   60.19    2.30
  -4  -2   6   65.29    2.40
   4   2  -6   62.59    2.30
  -4   2   6   66.39    2.30
   4   2  -6   63.19    2.40
  -4   2   6   66.09    2.30
   4   2  -6   59.49    2.30
  -4   2   6   55.89    2.40
  -4   2   6   63.69    2.30
   2  -2  -6  549.85   18.60
   2  -2  -6  538.55   18.60
   2  -2  -6  532.75   18.70
  -2  -2   6  550.14   18.70
   2  -2  -6  543.85   18.60
  -2  -2   6  550.74   18.60
  -2  -2   6  524.55   18.60
   2   2  -6  526.85   18.70
   2   2  -6  546.55   18.60
   2   2  -6  556.94   18.70
   2   2  -6  554.04   18.60
  -2   2   6  538.65   18.60
  -2   2   6  557.64   18.60
   0  -2   6   46.50    1.80
   0  -2  -6   47.50    1.90
   0  -2  -6   43.70    1.90
   0  -2  -6   47.90    1.90
   0  -2   6   50.39    1.90
   0  -2   6   49.70    1.90
   0  -2  -6   48.60    1.90
   0   2   6   48.80    1.90
   0   2   6   48.60    1.90
   0   2  -6   47.60    1.90
   0   2  -6   46.80    2.00
   0   2  -6   48.10    1.90
   0   2  -6   46.20    1.90
   0   2   6   46.40    1.90
  -2  -2  -6  153.58    5.50
   2  -2   6  151.48    5.50
  -2  -2  -6  156.68    5.50
   2  -2   6  151.58    5.50
  -2  -2  -6  160.68    5.50
  -2  -2  -6  148.59    5.50
  -2   2  -6  153.78    5.60
   2   2   6  158.88    5.50
   2   2   6  154.38    5.50
  -2   2  -6  150.08    5.50
  -2   2  -6  146.69    5.60
  -2   2  -6  163.78    5.40
   2   2   6  153.28    5.60
  -2   2  -6  150.68    5.50
  -4  -2  -6    0.40    0.50
  -4  -2  -6   -0.10    0.50
   4  -2   6    0.00    0.60
  -4  -2  -6   -0.20    0.40
   4  -2   6    0.10    0.40
   4   2   6    0.00    0.60
   4   2   6   -0.10    0.50
  -4   2  -6    0.00    0.60
  -4   2  -6    0.00    0.40
  -4   2  -6    0.00    0.50
   4   2   6   -0.30    0.50
  -6  -2  -6    3.80    0.70
   6  -2   6    4.30    0.70
  -6  -2  -6    4.00    0.70
  -6  -2  -6    3.20    0.60
   6  -2   6    3.30    0.90
   6   2   6    4.60    0.80
  -6   2  -6    3.50    0.70
   6   2   6    3.70    0.70
  -6   2  -6    3.00    0.90
  -6   2  -6    4.40    0.60
  -8  -2  -6   13.00    1.20
  -8  -2  -6   10.50    1.00
   8  -2   6    9.60    1.20
   8  -2   6   12.00    1.00
  -8   2  -6    9.40    1.10
   8   2   6   13.60    1.20
  -8   2  -6   12.50    1.30
  -8   2  -6   11.70    0.90
   8   2   6   13.10    1.50
  10  -2   6    5.50    0.90
 -10  -2  -6    4.40    1.00
 -10  -2  -6    5.90    0.80
  10  -2   6    4.50    1.20
 -10   2  -6    5.10    0.70
  10   2   6    4.50    1.20
 -10   2  -6    3.10    0.90
  10   2   6    4.70    0.90
 -12  -2  -6    0.90    0.70
  12  -2   6    0.80    1.00
  12  -2   6    1.20    1.40
 -12  -2  -6    1.00    1.10
 -12   2  -6    1.30    1.00
  12   2   6    1.50    1.20
  12   2   6    1.60    1.00
 -12   2  -6    1.60    0.60
  14  -2   6    8.20    1.90
  14  -2   6    7.40    1.30
 -14  -2  -6    6.50    1.40
 -14  -2  -6    7.50    1.00
 -14   2  -6    8.50    1.70
  14   2   6   10.00    1.40
 -14   2  -6    9.00    0.90
  14   2   6   10.40    2.10
 -21  -3   6   83.49    3.90
  21  -3  -6   85.49    3.80
  21  -3  -6   81.29    3.00
 -21  -3   6   78.99    3.80
 -21   3   6   75.39    3.70
  21   3  -6   81.19    3.80
  21   3  -6   78.59    3.30
 -19  -3   6    3.40    1.00
  19  -3  -6    3.90    0.40
  19  -3  -6    2.50    1.00
  19  -3  -6    4.10    1.30
 -19  -3   6    4.30    1.20
  19   3  -6    2.60    1.30
 -19   3   6    3.90    1.10
  19   3  -6    2.50    0.70
  19   3  -6    3.30    1.10
 -17  -3   6   64.99    3.10
  17  -3  -6   70.99    2.50
  17  -3  -6   74.99    3.30
 -17  -3   6   67.09    3.10
  17  -3  -6   72.99    3.10
  17   3  -6   67.29    3.10
  17   3  -6   72.59    3.30
 -17   3   6   70.19    3.10
  17   3  -6   72.99    2.80
 -17   3   6   70.19    3.10
 -17   3   6   69.39    3.30
  15  -3  -6   54.09    2.40
  15  -3  -6   53.49    2.50
 -15  -3   6   52.29    2.50
 -15  -3   6   51.09    2.50
 -15   3   6   59.99    2.60
 -15   3   6   50.59    2.40
  15   3  -6   50.39    2.20
  15   3  -6   57.59    2.60
 -15   3   6   56.09    2.40
  15   3  -6   50.89    2.50
  13  -3  -6  374.96   12.90
 -13  -3   6  359.86   12.90
 -13  -3   6  355.56   13.00
  13  -3  -6  371.96   12.90
 -13  -3   6  368.16   12.60
 -13   3   6  373.46   12.90
  13   3  -6  362.06   12.90
 -13   3   6  372.36   12.90
  13   3  -6  356.66   12.70
  13   3  -6  373.26   12.90
 -13   3   6  375.86   12.90
 -11  -3   6    2.50    0.60
  11  -3  -6    2.30    0.20
  11  -3  -6    2.50    0.20
  11  -3  -6    2.00    0.60
 -11  -3   6    3.50    0.40
  11  -3  -6    2.00    0.60
  11   3  -6    2.40    0.60
 -11   3   6    3.00    0.70
  11   3  -6    2.20    0.40
 -11   3   6    1.50    0.50
  11   3  -6    2.90    0.60
 -11   3   6    2.60    0.60
  -9  -3   6  113.99    4.50
   9  -3  -6  128.39    4.30
   9  -3  -6  121.39    4.50
   9  -3  -6  126.99    4.40
   9  -3  -6  117.19    4.20
  -9  -3   6  119.29    4.30
  -9   3   6  126.39    4.50
   9   3  -6  120.49    4.50
   9   3  -6  125.89    4.40
  -9   3   6  127.39    4.60
   9   3  -6  117.49    4.50
  -7  -3   6    1.00    0.30
  -7  -3   6    0.90    0.40
   7  -3  -6    1.00    0.30
   7  -3  -6    0.80    0.20
   7  -3  -6    1.40    0.40
   7  -3  -6    0.90    0.40
  -7   3   6    1.20    0.40
   7   3  -6    0.80    0.50
   7   3  -6    1.40    0.40
   7   3  -6    1.20    0.30
  -7   3   6    0.90    0.40
   7   3  -6    0.80    0.40
  -5  -3   6  218.78    7.80
   5  -3  -6  222.58    7.80
  -5  -3   6  214.68    7.70
   5  -3  -6  225.78    7.70
   5  -3  -6  215.18    7.60
  -5  -3   6  230.68    7.70
   5   3  -6  217.58    7.70
   5   3  -6  219.58    7.70
   5   3  -6  214.18    7.70
  -5   3   6  226.58    7.60
  -5   3   6  219.78    7.60
  -5   3   6  214.28    7.80
  -5   3   6  232.68    7.70
   5   3  -6  212.78    7.80
   3  -3  -6  728.03   23.70
   3  -3  -6  700.33   23.70
  -3  -3   6  703.83   23.70
  -3  -3   6  678.03   23.70
   3  -3  -6  711.33   23.60
  -3  -3   6  664.43   23.60
   3  -3  -6  680.83   23.60
  -3   3   6  701.73   23.90
  -3   3   6  669.53   23.60
   3   3  -6  686.43   23.70
   3   3  -6  684.93   23.60
  -3   3   6  701.03   23.60
   3   3  -6  681.83   23.70
   3   3  -6  692.63   23.60
  -1  -3   6    7.90    0.60
  -1  -3   6    7.30    0.70
   1  -3  -6    8.10    0.70
   1  -3  -6    8.90    0.60
   1  -3  -6    7.30    0.70
   1  -3  -6    7.20    0.60
   1   3  -6    6.30    0.70
   1   3  -6    8.20    0.60
  -1   3   6    6.80    0.60
   1   3  -6    7.00    0.60
  -1   3   6    8.40    0.80
  -1   3   6    7.30    0.70
   1   3  -6    6.90    0.70
   1  -3   6  147.49    5.00
  -1  -3  -6  139.49    5.10
   1  -3   6  146.89    5.10
  -1  -3  -6  146.99    5.10
  -1  -3  -6  145.39    5.20
   1  -3   6  143.09    5.10
  -1  -3  -6  142.09    5.20
  -1   3  -6  148.69    5.10
  -1   3  -6  141.39    5.10
   1   3   6  141.29    5.20
  -1   3  -6  138.19    5.20
   1   3   6  134.09    5.10
  -1   3  -6  139.79    5.20
  -3  -3  -6   17.50    1.10
  -3  -3  -6   17.80    1.00
   3  -3   6   18.40    1.10
  -3  -3  -6   17.40    1.10
  -3  -3  -6   18.60    1.10
  -3   3  -6   14.50    1.00
  -3   3  -6   17.00    1.20
   3   3   6   18.20    1.10
   3   3   6   18.00    1.10
   3   3   6   17.50    1.10
  -3   3  -6   16.80    1.10
  -5  -3  -6  294.17   10.30
  -5  -3  -6  304.97   10.30
   5  -3   6  295.37   10.20
  -5  -3  -6  295.07   10.30
   5  -3   6  290.07   10.40
  -5   3  -6  292.67   10.40
  -5   3  -6  289.67   10.40
   5   3   6  289.67   10.30
  -5   3  -6  286.97   10.20
   5   3   6  288.17   10.30
   5   3   6  279.37   10.40
  -7  -3  -6    8.40    0.80
   7  -3   6    6.60    1.10
  -7  -3  -6    7.40    0.90
   7  -3   6    9.70    0.90
  -7  -3  -6    9.40    1.10
  -7   3  -6    8.70    1.10
   7   3   6    7.30    1.10
  -7   3  -6    6.90    1.00
  -7   3  -6    7.00    0.70
  -9  -3  -6    1.40    0.60
   9  -3   6    2.60    1.00
  -9  -3  -6    2.60    0.90
   9  -3   6    1.00    0.80
   9   3   6    1.90    0.90
  -9   3  -6    1.40    1.00
  -9   3  -6    2.40    0.80
   9   3   6    2.10    1.00
  -9   3  -6    1.40    0.50
  11  -3   6   17.00    1.80
 -11  -3  -6   15.00    1.30
  11  -3   6   14.40    1.40
 -11  -3  -6   11.70    1.50
 -11   3  -6   14.10    1.70
 -11   3  -6   14.80    1.60
  11   3   6   13.10    1.80
 -11   3  -6   16.40    1.00
  13  -3   6    8.30    1.90
  13  -3   6    5.30    1.20
 -13  -3  -6    5.20    1.30
 -13  -3  -6    7.20    1.00
 -13   3  -6    7.40    1.40
  13   3   6    6.20    1.70
 -13   3  -6    6.50    0.70
  22  -4  -6   14.90    1.00
  20  -4  -6   14.00    1.60
  20  -4  -6   15.40    0.80
 -20  -4   6   15.10    1.70
 -20  -4   6   15.50    1.70
 -20   4   6   14.00    1.60
  20   4  -6   17.50    2.00
 -20   4   6   16.50    2.80
  20   4  -6   15.10    1.40
  20   4  -6   13.30    1.80
  18  -4  -6   36.30    2.20
  18  -4  -6   39.00    2.30
 -18  -4   6   32.00    2.20
 -18  -4   6   35.10    2.10
  18   4  -6   38.20    2.20
 -18   4   6   35.50    2.10
  18   4  -6   38.00    2.40
  18   4  -6   34.50    1.80
 -18   4   6   35.00    2.30
 -16  -4   6   11.60    0.70
  16  -4  -6   12.50    1.20
  16  -4  -6   12.90    1.50
 -16  -4   6    9.20    1.20
 -16  -4   6   11.50    1.30
  16  -4  -6   12.20    1.20
  16   4  -6   10.80    1.20
 -16   4   6   12.70    1.30
  16   4  -6   12.80    1.40
 -16   4   6   11.60    1.20
 -16   4   6   11.30    1.40
  16   4  -6   11.30    1.00
 -14  -4   6   74.39    3.20
 -14  -4   6   70.39    2.80
 -14  -4   6   75.09    3.20
  14  -4  -6   77.49    3.10
  14  -4  -6   80.89    3.10
  14   4  -6   73.39    3.20
  14   4  -6   79.39    3.30
 -14   4   6   75.29    3.10
 -14   4   6   74.29    3.10
  14   4  -6   77.89    3.00
 -14   4   6   80.99    3.30
  12  -4  -6    1.40    0.20
  12  -4  -6    1.20    0.20
  12  -4  -6    0.90    0.60
  12  -4  -6    0.30    0.60
 -12  -4   6    0.70    0.60
 -12  -4   6    0.70    0.40
 -12   4   6    0.90    0.60
 -12   4   6    1.60    0.70
  12   4  -6    1.20    0.70
  12   4  -6    1.20    0.50
 -12   4   6    1.30    0.70
  12   4  -6    1.40    0.70
  10  -4  -6   44.60    1.60
  10  -4  -6   46.30    1.70
  10  -4  -6   47.10    1.90
 -10  -4   6   46.80    2.10
  10  -4  -6   41.40    2.00
 -10  -4   6   47.00    1.80
  10   4  -6   40.90    2.00
 -10   4   6   46.60    2.10
 -10   4   6   48.30    2.00
  10   4  -6   45.40    1.90
  10   4  -6   42.80    2.00
   8  -4  -6   20.30    1.20
  -8  -4   6   24.60    1.30
  -8  -4   6   20.60    1.10
   8  -4  -6   21.30    0.90
   8  -4  -6   24.00    1.10
  -8   4   6   21.70    1.20
  -8   4   6   23.80    1.20
   8   4  -6   22.80    1.30
   8   4  -6   21.90    1.10
   8   4  -6   22.90    1.20
  -6  -4   6   82.39    3.10
  -6  -4   6   87.09    3.30
   6  -4  -6   81.79    3.00
   6  -4  -6   85.89    3.10
   6  -4  -6   81.69    3.30
  -6   4   6   92.09    3.20
   6   4  -6   82.89    3.20
   6   4  -6   83.89    3.20
   6   4  -6   82.89    3.20
   6   4  -6   86.99    3.20
   4  -4  -6  164.98    6.00
   4  -4  -6  173.58    5.80
  -4  -4   6  164.18    5.90
   4  -4  -6  162.58    5.80
  -4  -4   6  163.88    5.90
  -4  -4   6  171.18    5.90
   4   4  -6  156.38    5.90
   4   4  -6  156.98    5.90
   4   4  -6  160.78    5.80
  -4   4   6  171.08    5.90
  -4   4   6  169.68    5.80
  -4   4   6  164.78    5.70
   4   4  -6  162.28    5.90
  -2  -4   6   53.49    2.10
   2  -4  -6   53.69    2.00
   2  -4  -6   51.59    2.00
   2  -4  -6   52.69    2.20
  -2  -4   6   52.69    2.10
  -2  -4   6   52.79    2.10
  -2   4   6   50.99    2.00
   2   4  -6   50.79    2.10
  -2   4   6   55.09    2.10
   2   4  -6   49.50    2.10
   2   4  -6   47.50    2.10
   0  -4  -6  132.29    4.70
   0  -4  -6  124.89    4.80
   0  -4  -6  135.79    4.70
   0  -4   6  131.49    4.60
   0  -4  -6  136.49    4.70
   0  -4   6  131.59    4.70
   0  -4   6  128.89    4.70
   0   4  -6  128.39    4.70
   0   4   6  117.29    4.70
   0   4  -6  130.79    4.80
   0   4  -6  125.69    4.80
   0   4   6  129.09    4.70
   2  -4   6   32.30    1.40
  -2  -4  -6   27.90    1.40
  -2  -4  -6   28.50    1.40
  -2  -4  -6   27.90    1.40
  -2  -4  -6   27.70    1.40
  -2   4  -6   27.70    1.50
   2   4   6   29.00    1.50
  -2   4  -6   31.00    1.50
   2   4   6   25.10    1.40
  -2   4  -6   29.70    1.40
  -4  -4  -6  104.29    3.90
  -4  -4  -6  102.89    3.90
   4  -4   6  101.09    3.90
  -4  -4  -6  105.59    3.90
   4   4   6  104.39    4.00
   4   4   6   96.89    3.90
  -4   4  -6   98.99    3.80
  -4   4  -6  102.39    3.90
  -4   4  -6   99.69    4.00
  -6  -4  -6   10.70    1.10
   6  -4   6    9.70    0.90
  -6  -4  -6   11.10    1.10
  -6  -4  -6   10.40    1.00
  -6   4  -6    9.90    1.20
   6   4   6    9.30    1.10
  -6   4  -6   10.40    0.90
  -6   4  -6    8.50    1.00
   8  -4   6    7.30    1.20
  -8  -4  -6    5.80    0.80
   8  -4   6    6.60    0.90
  -8  -4  -6    5.10    1.00
  -8  -4  -6    5.40    1.00
   8   4   6    5.70    1.10
  -8   4  -6    5.90    1.20
  -8   4  -6    5.10    1.00
  -8   4  -6    5.80    0.70
 -10  -4  -6   23.00    1.50
  10  -4   6   22.80    2.00
 -10   4  -6   23.00    1.70
 -10   4  -6   22.50    1.20
 -10   4  -6   23.40    2.20
  10   4   6   23.80    1.90
 -12  -4  -6   12.90    1.20
  12  -4   6   10.40    1.80
  12  -4   6   10.30    1.30
 -12   4  -6   10.90    0.80
 -12   4  -6   10.30    1.70
  12   4   6    8.10    1.60
 -12   4  -6   10.60    1.50
 -14  -4  -6    2.60    1.00
  14  -4   6    1.60    1.80
  14  -4   6    1.80    1.20
 -14  -4  -6    2.00    1.40
 -14   4  -6    1.40    1.40
  14   4   6    1.90    1.70
 -21  -5   6   15.90    2.00
 -21  -5   6   20.50    2.10
  21   5  -6   18.20    2.00
  21   5  -6   19.80    1.80
 -19  -5   6    6.70    1.50
 -19  -5   6    4.60    1.20
  19   5  -6    5.20    1.40
 -19   5   6    7.30    1.70
  19   5  -6    6.10    1.00
  19   5  -6    8.60    1.70
  17  -5  -6    1.90    1.30
 -17  -5   6    1.30    0.40
 -17  -5   6    2.00    1.00
 -17  -5   6    0.80    0.90
 -17   5   6    2.30    1.10
  17   5  -6    1.80    1.00
  17   5  -6    1.30    1.10
  17   5  -6    1.50    0.70
  15  -5  -6    7.10    1.00
 -15  -5   6    6.60    0.60
 -15  -5   6    6.30    1.00
 -15  -5   6    5.40    1.00
 -15   5   6    7.70    1.10
  15   5  -6    5.80    0.80
  15   5  -6    5.60    1.00
  15   5  -6    5.20    1.20
 -15   5   6    7.90    1.20
  13  -5  -6   53.39    1.90
 -13  -5   6   51.79    2.10
  13  -5  -6   52.59    2.40
 -13  -5   6   52.49    2.40
 -13   5   6   53.09    2.50
  13   5  -6   51.59    2.20
  13   5  -6   50.99    2.40
  13   5  -6   53.49    2.60
 -13   5   6   52.29    2.40
 -11  -5   6    0.00    0.70
 -11  -5   6    0.10    0.40
  11  -5  -6   -0.20    0.60
  11  -5  -6    0.00    0.20
 -11   5   6   -0.20    0.70
 -11   5   6    0.10    0.60
  11   5  -6   -0.30    0.70
  11   5  -6    0.10    0.50
  11   5  -6   -0.10    0.60
   9  -5  -6    0.70    0.30
   9  -5  -6    1.40    0.60
  -9  -5   6    0.30    0.40
  -9  -5   6    0.60    0.60
   9   5  -6    0.80    0.40
   9   5  -6    0.90    0.50
   9   5  -6    0.80    0.70
  -9   5   6    0.70    0.60
  -7  -5   6   47.40    2.10
   7  -5  -6   50.99    2.20
  -7  -5   6   48.10    2.00
   7  -5  -6   50.89    1.90
   7   5  -6   50.69    2.10
   7   5  -6   49.99    2.10
   7   5  -6   47.30    2.20
  -7   5   6   51.49    2.10
   5  -5  -6   20.50    1.00
  -5  -5   6   18.60    1.20
   5  -5  -6   21.50    1.20
  -5  -5   6   19.00    1.10
  -5   5   6   22.70    0.90
   5   5  -6   21.10    1.20
   5   5  -6   23.10    1.20
  -5   5   6   19.30    0.90
  -5   5   6   21.10    1.20
   5   5  -6   20.30    1.20
   5   5  -6   22.00    1.20
  -3  -5   6   21.80    1.20
  -3  -5   6   20.70    1.10
   3  -5  -6   21.50    1.20
   3  -5  -6   22.10    1.00
  -3  -5   6   20.60    1.20
   3   5  -6   19.90    1.30
   3   5  -6   24.10    1.20
  -3   5   6   22.90    1.20
   3   5  -6   22.90    1.20
  -3   5   6   18.40    1.00
   1  -5  -6  122.29    4.70
  -1  -5   6  129.89    4.60
   1  -5  -6  123.99    4.60
  -1  -5   6  125.49    4.60
  -1  -5   6  126.49    4.50
   1   5  -6  125.29    4.70
  -1   5   6  122.79    4.50
   1   5  -6  126.99    4.60
  -1   5   6  125.59    4.70
   1   5  -6  127.99    4.60
  -1  -5  -6    0.30    0.50
  -1  -5  -6    0.80    0.60
   1  -5   6    0.10    0.50
  -1  -5  -6    0.00    0.50
  -1   5  -6    0.10    0.50
   1   5   6    0.10    0.50
   1   5   6   -0.10    0.50
  -1   5  -6    0.00    0.60
  -1   5  -6   -0.20    0.40
   3  -5   6   77.39    3.00
  -3  -5  -6   78.99    3.20
  -3  -5  -6   75.09    3.00
  -3  -5  -6   73.29    3.00
  -3  -5  -6   77.29    3.10
  -3   5  -6   84.89    3.30
  -3   5  -6   77.29    3.00
  -3   5  -6   74.99    3.10
   3   5   6   74.29    3.00
   3   5   6   78.79    3.20
  -5  -5  -6  131.79    4.90
  -5  -5  -6  131.99    5.00
   5  -5   6  128.19    4.80
  -5  -5  -6  127.49    4.80
  -5   5  -6  125.59    4.90
   5   5   6  128.89    4.90
   5   5   6  126.59    5.00
  -5   5  -6  127.49    4.70
  -5   5  -6  137.89    5.10
  -7  -5  -6   22.30    1.50
  -7  -5  -6   19.70    1.40
   7  -5   6   18.80    1.40
  -7  -5  -6   21.00    1.50
  -7   5  -6   21.40    1.70
  -7   5  -6   18.40    1.20
  -7   5  -6   17.00    1.40
   7   5   6   20.30    1.80
  -9  -5  -6    0.80    0.70
  -9  -5  -6    0.60    1.00
   9  -5   6    0.60    1.30
   9  -5   6    0.70    0.80
  -9   5  -6    0.10    0.50
  -9   5  -6    0.40    1.00
  -9   5  -6   -0.10    1.10
   9   5   6    0.20    1.00
  11  -5   6   10.30    1.20
 -11  -5  -6    9.00    1.40
  11  -5   6    6.80    1.80
 -11  -5  -6    6.00    1.00
 -11   5  -6    8.30    1.40
  11   5   6    8.70    1.70
 -11   5  -6    7.80    0.80
 -11   5  -6    7.70    1.70
 -13  -5  -6   21.50    2.30
 -13  -5  -6   18.10    1.70
  13  -5   6   17.70    2.40
  13  -5   6   15.20    1.60
  13   5   6   18.10    2.20
 -13   5  -6   19.60    2.10
 -13   5  -6   22.90    2.60
 -20  -6   6    1.00    1.50
 -20  -6   6    2.00    1.50
  20   6  -6    0.20    1.40
  20   6  -6    2.00    1.20
 -18  -6   6    5.80    0.70
 -18  -6   6    6.20    1.50
  18  -6  -6    4.90    1.70
  18  -6  -6    5.60    0.50
 -18  -6   6    3.80    1.30
  18   6  -6    5.50    1.50
  18   6  -6    4.50    1.40
 -18   6   6    5.60    1.40
  18   6  -6    6.40    1.10
 -16  -6   6    0.10    0.50
  16  -6  -6   -0.10    0.30
 -16  -6   6    0.10    1.00
 -16   6   6   -0.30    1.10
  16   6  -6   -0.40    1.00
  16   6  -6    0.30    1.10
  16   6  -6   -0.40    0.70
 -14  -6   6   33.70    2.10
  14  -6  -6   35.80    1.40
  14  -6  -6   36.40    2.00
 -14  -6   6   33.00    1.60
  14   6  -6   34.00    1.80
  14   6  -6   38.90    2.30
  14   6  -6   37.30    2.00
 -14   6   6   36.10    2.20
 -12  -6   6    2.60    0.80
  12  -6  -6    2.50    0.80
 -12  -6   6    1.90    0.50
  12  -6  -6    2.40    0.40
  12   6  -6    2.10    0.70
 -12   6   6    2.90    0.90
  12   6  -6    2.20    1.00
  12   6  -6    2.30    0.70
  10  -6  -6  192.98    6.80
 -10  -6   6  194.68    7.20
  10  -6  -6  200.88    7.20
 -10  -6   6  190.28    7.00
  10   6  -6  196.48    7.00
  10   6  -6  190.08    7.10
  10   6  -6  193.88    7.20
 -10   6   6  204.48    7.20
   8  -6  -6   11.10    0.70
  -8  -6   6    9.80    0.90
   8  -6  -6    9.60    1.00
  -8  -6   6    9.80    1.00
   8   6  -6   10.50    0.90
   8   6  -6   10.20    0.90
   8   6  -6   11.70    1.20
  -8   6   6   11.20    1.20
   6  -6  -6  382.26   13.70
   6  -6  -6  387.36   13.50
  -6  -6   6  393.66   13.70
  -6  -6   6  376.46   13.60
   6   6  -6  406.96   13.60
   6   6  -6  394.76   13.70
   6   6  -6  390.76   13.60
  -6   6   6  405.26   13.70
   6   6  -6  381.66   13.60
   4  -6  -6   25.00    1.20
  -4  -6   6   26.20    1.30
   4  -6  -6   26.90    1.40
  -4  -6   6   23.00    1.40
  -4   6   6   26.60    1.10
  -4   6   6   24.10    1.40
   4   6  -6   26.70    1.30
   4   6  -6   24.80    1.50
   4   6  -6   24.20    1.40
  -2  -6   6  354.86   12.30
  -2  -6   6  363.06   12.30
   2  -6  -6  353.66   12.20
   2  -6  -6  343.67   12.40
  -2  -6   6  353.86   12.20
   2   6  -6  350.86   12.40
  -2   6   6  347.97   12.20
  -2   6   6  352.96   12.40
   2   6  -6  349.27   12.30
   2   6  -6  345.07   12.30
   0  -6   6   10.00    0.90
   0  -6  -6   10.90    1.00
   0  -6  -6    9.80    0.90
   0   6   6   10.40    0.90
   0   6  -6   10.40    1.00
   0   6   6    9.60    1.00
   0   6  -6   11.60    1.20
   0   6  -6   10.20    0.90
  -2  -6  -6  161.48    6.10
  -2  -6  -6  167.78    5.90
   2  -6   6  158.48    5.90
   2   6   6  161.58    5.90
   2   6   6  158.38    6.10
  -2   6  -6  160.58    6.00
  -2   6  -6  160.58    5.90
  -2   6  -6  174.08    6.20
  -4  -6  -6    7.80    1.00
   4  -6   6   10.90    1.00
  -4   6  -6    8.60    1.10
   4   6   6    9.60    1.00
  -4   6  -6    9.80    1.10
  -4   6  -6    9.40    0.90
   4   6   6    7.90    1.10
  -6  -6  -6   28.20    1.60
   6  -6   6   22.70    1.50
  -6  -6  -6   24.80    1.60
  -6   6  -6   24.70    1.30
   6   6   6   21.30    1.90
   6   6   6   26.00    1.80
  -6   6  -6   25.40    1.70
  -6   6  -6   25.20    2.00
  -8  -6  -6    0.00    0.80
   8  -6   6    0.20    0.80
  -8  -6  -6   -0.20    0.90
  -8   6  -6   -0.50    0.80
  -8   6  -6    0.10    0.50
  -8   6  -6    0.60    1.20
   8   6   6    0.20    1.00
  10  -6   6    6.00    1.10
  10  -6   6    7.60    1.60
 -10  -6  -6    6.10    1.10
 -10   6  -6    4.80    1.20
 -10   6  -6    5.30    0.60
 -10   6  -6    4.60    1.50
  10   6   6    7.60    1.50
  12  -6   6   -0.40    1.10
  12  -6   6   -0.10    1.70
 -12  -6  -6    0.20    1.00
 -12   6  -6    0.50    1.60
 -12   6  -6   -0.90    1.30
  12   6   6    0.10    1.50
 -19  -7   6    2.30    1.40
  19  -7  -6    1.50    0.50
 -19  -7   6    1.40    0.70
  19   7  -6    1.10    1.90
  19   7  -6    1.40    1.20
  19   7  -6    1.40    1.60
 -17  -7   6    2.00    1.20
 -17  -7   6    2.10    0.70
  17  -7  -6    2.00    0.50
  17   7  -6    2.60    1.20
 -17   7   6    2.40    1.40
  17   7  -6    1.10    1.00
  17   7  -6    2.30    1.40
  15  -7  -6   22.50    1.10
 -15  -7   6   20.40    1.90
 -15  -7   6   20.60    1.30
 -15   7   6   22.40    2.10
  15   7  -6   25.10    1.70
  15   7  -6   21.30    1.80
  15   7  -6   25.70    2.00
  13  -7  -6    3.30    0.90
 -13  -7   6    2.40    0.90
  13  -7  -6    3.00    0.50
 -13  -7   6    2.40    0.60
  13   7  -6    2.60    1.20
  13   7  -6    3.20    1.00
  13   7  -6    2.20    0.80
 -13   7   6    3.90    1.10
 -11  -7   6  117.59    4.60
  11  -7  -6  116.69    4.60
 -11  -7   6  112.19    4.40
  11  -7  -6  117.09    4.20
  11   7  -6  122.29    4.60
 -11   7   6  112.19    4.60
  11   7  -6  116.59    4.70
  11   7  -6  114.99    4.40
   9  -7  -6   17.40    1.00
   9  -7  -6   18.40    1.30
  -9  -7   6   18.50    1.20
  -9  -7   6   20.70    1.40
   9   7  -6   21.10    1.60
   9   7  -6   16.90    1.30
  -9   7   6   18.50    1.50
   9   7  -6   17.70    1.30
  -7  -7   6  331.67   11.60
   7  -7  -6  321.47   11.60
   7  -7  -6  321.97   11.30
  -7  -7   6  326.67   11.50
  -7   7   6  325.87   11.60
   7   7  -6  335.77   11.70
   7   7  -6  322.77   11.50
   5  -7  -6   83.79    3.10
   5  -7  -6   81.49    3.40
  -5  -7   6   87.69    3.40
  -5  -7   6   80.29    3.20
   5   7  -6   82.99    3.40
  -5   7   6   76.09    3.30
   5   7  -6   85.39    3.30
   5   7  -6   84.09    3.30
  -5   7   6   81.89    3.00
   3  -7  -6  217.48    7.90
  -3  -7   6  215.48    7.80
   3  -7  -6  217.08    7.70
   3   7  -6  212.18    7.80
   3   7  -6  213.28    7.70
  -3   7   6  217.38    7.60
   3   7  -6  222.58    7.90
  -3   7   6  218.18    7.90
  -1  -7   6   61.09    2.50
   1  -7  -6   56.29    2.40
   1  -7  -6   60.09    2.70
   1   7  -6   59.19    2.70
   1   7  -6   61.39    2.50
  -1   7   6   57.69    2.60
  -1   7   6   58.39    2.40
   1   7  -6   55.59    2.50
   1  -7   6  160.28    5.90
  -1  -7  -6  164.38    5.90
  -1  -7  -6  162.78    6.10
   1   7   6  156.08    6.10
  -1   7  -6  169.18    6.20
  -1   7  -6  159.98    5.90
  -1   7  -6  162.88    5.90
   1   7   6  153.88    5.90
  -3  -7  -6   75.19    3.20
   3  -7   6   71.59    3.00
  -3   7  -6   73.59    3.30
   3   7   6   72.19    3.00
   3   7   6   69.39    3.20
  -3   7  -6   72.39    3.10
  -3   7  -6   72.69    2.90
   5  -7   6    2.10    0.80
  -5  -7  -6    3.60    1.00
  -5   7  -6    2.10    0.60
  -5   7  -6    3.10    1.00
   5   7   6    2.10    1.10
   5   7   6    2.60    0.90
  -5   7  -6    3.20    1.20
   7  -7   6    2.30    0.90
  -7  -7  -6    2.20    1.10
  -7   7  -6    1.40    1.10
   7   7   6    2.20    1.30
  -7   7  -6    1.40    0.60
  -7   7  -6    2.00    1.10
  -9  -7  -6    7.30    1.30
   9  -7   6    8.60    1.20
  -9  -7  -6   12.20    1.30
  -9   7  -6   10.20    1.80
  -9   7  -6    8.50    1.30
   9   7   6    9.60    1.60
  -9   7  -6    8.50    0.80
  11  -7   6   12.10    1.40
  11  -7   6   10.60    2.10
 -11  -7  -6   12.20    1.50
  11   7   6   10.40    1.90
 -11   7  -6   11.40    1.70
 -11   7  -6   10.40    2.00
 -18  -8   6    0.50    1.00
  18  -8  -6    0.40    0.60
 -18  -8   6   -0.20    1.50
  18   8  -6    0.90    1.50
  18   8  -6   -0.40    2.00
 -16  -8   6    0.50    0.70
 -16  -8   6   -1.00    1.10
  16  -8  -6   -0.10    0.50
  16   8  -6   -0.10    1.10
  16   8  -6    0.10    1.60
 -16   8   6   -0.20    1.30
 -14  -8   6    2.00    1.10
  14  -8  -6    2.00    0.50
 -14  -8   6    2.40    0.70
  14   8  -6    1.70    1.20
  14   8  -6    2.30    1.10
 -14   8   6    2.60    1.30
 -12  -8   6    2.30    0.70
  12  -8  -6    2.50    1.00
 -12  -8   6    2.00    1.00
  12  -8  -6    2.00    0.50
  12   8  -6    1.10    1.20
 -12   8   6    2.80    1.10
  12   8  -6    2.30    1.00
 -10  -8   6   57.29    2.60
 -10  -8   6   57.69    2.80
  10  -8  -6   64.29    2.80
  10  -8  -6   58.59    2.30
  10   8  -6   58.59    2.70
 -10   8   6   56.49    2.90
  10   8  -6   58.09    2.90
  -8  -8   6   38.20    2.00
   8  -8  -6   34.70    1.70
  -8  -8   6   37.70    1.90
   8  -8  -6   39.70    2.10
   8   8  -6   38.10    2.00
  -8   8   6   38.70    2.20
   8   8  -6   42.60    2.20
   6  -8  -6  133.49    5.10
   6  -8  -6  141.19    5.40
  -6  -8   6  142.69    5.40
  -6  -8   6  144.99    5.30
   6   8  -6  137.29    5.30
  -6   8   6  137.09    5.40
   6   8  -6  146.49    5.50
   6   8  -6  141.79    5.20
   4  -8  -6  101.99    4.00
   4  -8  -6  105.49    4.20
  -4  -8   6  111.29    4.20
   4   8  -6  106.39    4.10
   4   8  -6  110.29    4.20
   4   8  -6  101.89    4.30
  -4   8   6  105.39    4.30
  -4   8   6  102.99    3.80
   2  -8  -6   95.59    3.70
   2  -8  -6   94.89    3.90
   2   8  -6   98.09    3.80
   2   8  -6   98.39    3.80
  -2   8   6   94.09    3.60
  -2   8   6   93.89    4.00
   2   8  -6  101.19    4.10
   0  -8  -6  110.99    4.40
   0  -8   6  110.19    4.30
   0  -8  -6  113.79    4.20
   0   8   6  102.29    4.10
   0   8  -6  111.49    4.60
   0   8   6  108.09    4.50
   0   8  -6  111.49    4.20
   2  -8   6   87.39    3.40
  -2  -8  -6   78.49    3.50
  -2   8  -6   77.89    3.70
   2   8   6   79.59    3.60
  -2   8  -6   82.79    3.30
   2   8   6   82.69    3.30
   4  -8   6   69.29    2.90
  -4  -8  -6   62.19    3.10
  -4   8  -6   64.19    2.70
  -4   8  -6   67.89    3.20
   4   8   6   66.59    3.20
   4   8   6   63.99    2.90
  -6  -8  -6    4.50    1.20
   6  -8   6    6.10    1.00
  -6   8  -6    5.00    0.80
  -6   8  -6    2.90    1.30
   6   8   6    4.80    1.30
   6   8   6    5.20    1.20
  -8  -8  -6   20.80    2.10
   8  -8   6   23.70    1.90
  -8   8  -6   16.20    2.00
   8   8   6   20.10    2.20
  -8   8  -6   19.80    1.20
 -10  -8  -6   16.60    1.70
  10  -8   6   19.40    1.70
 -10  -8  -6   18.70    2.00
  10   8   6   19.30    2.30
 -10   8  -6   15.80    2.20
 -15  -9   6   24.20    1.80
 -15  -9   6   24.80    2.40
  15  -9  -6   24.10    1.50
  15   9  -6   27.20    2.70
 -15   9   6   29.20    2.60
 -13  -9   6    0.90    0.80
 -13  -9   6    0.60    1.10
  13  -9  -6    0.20    0.60
  13   9  -6    0.50    1.30
 -13   9   6    0.10    1.30
  11  -9  -6    1.50    0.60
 -11  -9   6    2.30    1.10
  11  -9  -6    1.60    1.00
 -11  -9   6    2.40    0.80
 -11   9   6    1.30    1.10
  11   9  -6    2.00    1.20
  -9  -9   6    1.00    0.80
  -9  -9   6    0.90    0.90
   9  -9  -6    1.00    0.60
   9  -9  -6    2.10    1.10
  -9   9   6    1.30    1.20
   9   9  -6    0.90    1.20
  -7  -9   6    3.70    1.00
  -7  -9   6    3.30    0.90
   7  -9  -6    2.40    1.00
   7  -9  -6    1.70    0.60
   7   9  -6    2.30    1.10
  -7   9   6    3.00    1.20
  -5  -9   6    8.40    1.10
   5  -9  -6    6.60    1.10
   5  -9  -6   10.00    0.90
  -5   9   6    7.60    1.20
   5   9  -6    7.20    1.30
   5   9  -6    8.20    1.10
  -5   9   6    8.30    0.70
   3  -9  -6    1.90    0.90
   3  -9  -6    2.60    0.80
  -3   9   6    2.20    0.60
   3   9  -6    1.90    1.20
  -3   9   6    2.40    1.00
   1  -9  -6   14.30    1.30
   1  -9  -6   14.00    1.50
   1   9  -6   12.70    1.50
  -1   9   6   14.80    1.70
  -1   9   6   12.80    1.20
   1   9  -6   12.90    1.30
  -1  -9  -6    3.70    1.00
   1  -9   6    5.20    1.10
  -1  -9  -6    4.60    1.00
  -1   9  -6    4.20    1.30
   1   9   6    4.60    0.90
   1   9   6    4.50    1.30
  -1   9  -6    3.20    0.80
  -3  -9  -6    1.00    1.00
   3  -9   6    0.30    0.90
   3   9   6    0.50    0.80
   3   9   6    0.70    1.20
  -3   9  -6    0.20    0.70
  -3   9  -6    1.00    1.10
  -5  -9  -6    2.80    1.30
   5  -9   6    4.40    1.10
   5   9   6    4.80    1.10
  -5   9  -6    2.80    1.40
   5   9   6    3.90    1.50
  -5   9  -6    4.20    0.80
   7  -9   6   23.50    2.00
  -7  -9  -6   22.80    2.30
   7   9   6   23.40    2.30
  -7   9  -6   24.90    2.40
  -7   9  -6   21.70    1.40
  -9  -9  -6    1.70    1.60
   9  -9   6    1.70    1.30
  -9   9  -6    1.80    0.50
   9   9   6    2.50    1.80
  -9   9  -6    1.00    1.70
 -14 -10   6    1.80    1.10
 -14 -10   6    3.50    1.50
  14 -10  -6    1.90    0.90
  14  10  -6    3.70    1.90
 -14  10   6    4.90    1.80
  12 -10  -6   21.00    1.50
 -12 -10   6   21.00    1.80
 -12 -10   6   18.70    2.00
 -12  10   6   20.30    2.30
  12  10  -6   21.80    2.50
 -10 -10   6   -0.30    0.90
 -10 -10   6    0.00    1.20
  10 -10  -6    0.30    1.10
  10 -10  -6    0.30    0.70
  10  10  -6    0.40    1.50
 -10  10   6   -0.10    1.40
  -8 -10   6    9.20    1.40
   8 -10  -6   10.50    1.50
   8 -10  -6    9.20    1.00
   8  10  -6    9.30    1.50
  -8  10   6   10.30    1.60
   6 -10  -6    1.10    1.00
   6 -10  -6    0.60    0.70
  -6 -10   6    0.50    1.00
   6  10  -6    0.70    1.10
  -6  10   6    1.30    1.10
   6  10  -6    0.80    1.20
   4 -10  -6   -0.10    1.10
   4 -10  -6    0.40    0.80
   4  10  -6   -0.70    1.20
  -4  10   6   -0.20    1.20
   4  10  -6    0.00    1.00
  -4  10   6    0.20    0.60
   2 -10  -6    8.80    1.10
   2 -10  -6    4.50    1.10
  -2  10   6    6.30    1.50
  -2  10   6    6.40    0.80
   2  10  -6    9.10    1.60
   2  10  -6    6.00    1.00
   0 -10  -6    1.00    1.00
   0 -10  -6    2.10    1.00
   0  10  -6    1.90    1.30
   0  10   6    2.30    0.80
   0  10   6    2.20    1.30
   0  10  -6    1.70    0.90
  -2 -10  -6    3.10    1.30
   2  10   6    2.80    1.50
  -2  10  -6    4.20    0.90
   2  10   6    5.20    1.10
  -2  10  -6    2.80    1.40
  -4 -10  -6    8.30    1.50
   4 -10   6    9.50    1.40
   4  10   6    5.10    1.50
  -4  10  -6    6.20    1.80
   4  10   6    6.90    1.30
  -4  10  -6    7.60    1.00
   6 -10   6   36.90    2.50
  -6 -10  -6   29.50    2.50
  -6  10  -6   33.50    1.80
   6  10   6   39.00    2.50
   6  10   6   31.70    2.70
  -6  10  -6   36.60    3.10
 -11 -11   6   19.30    1.80
  11 -11  -6   17.70    1.70
 -11 -11   6   16.90    2.00
  11  11  -6   16.80    2.30
 -11  11   6   17.30    2.30
   9 -11  -6    0.10    0.80
   9 -11  -6   -0.30    1.20
  -9 -11   6   -0.50    1.40
  -9  11   6   -0.60    1.70
   9  11  -6    0.70    1.70
   7 -11  -6   38.90    2.70
   7 -11  -6   36.70    2.10
  -7 -11   6   44.40    2.70
   7  11  -6   40.90    3.00
  -7  11   6   36.60    2.60
   5 -11  -6    0.70    0.90
   5 -11  -6    0.00    1.30
   5  11  -6    0.60    1.20
  -5  11   6    0.20    0.50
  -5  11   6    0.60    1.40
   5  11  -6    0.10    1.50
   3 -11  -6    4.80    1.10
   3 -11  -6    3.30    1.30
  -3  11   6    4.20    0.80
   3  11  -6    2.60    1.60
   3  11  -6    4.20    1.20
  -3  11   6    2.30    1.40
   1 -11  -6   54.59    2.80
   1 -11  -6   51.89    3.10
   1  11  -6   52.89    3.30
  -1  11   6   48.00    2.40
   1  11  -6   55.99    2.70
  -1  11   6   51.69    3.10
  -1 -11  -6    4.80    1.40
  -1  11  -6    7.10    2.00
   1  11   6    6.50    1.10
   1  11   6    6.50    1.80
  -1  11  -6    6.30    1.10
  -3 -11  -6   12.50    1.90
   3  11   6   13.20    2.00
  -3  11  -6   15.60    2.30
  -3  11  -6   13.80    1.30
   3  11   6   12.50    1.50
   8 -12  -6   31.10    2.80
  -8 -12   6   35.60    2.90
   8  12  -6   32.90    3.30
  -8  12   6   35.80    3.20
   6 -12  -6   15.80    1.60
   6 -12  -6   14.50    2.00
  -6  12   6   13.00    2.00
   6  12  -6   13.10    1.80
   6  12  -6   12.10    2.10
   4 -12  -6    0.70    1.10
   4 -12  -6    1.10    1.60
  -4  12   6    1.30    1.60
   4  12  -6    0.90    1.40
   4  12  -6    1.90    1.90
  -4  12   6    1.50    0.70
   2 -12  -6   14.70    1.60
   2 -12  -6   14.50    2.10
   2  12  -6   18.00    2.50
  -2  12   6   15.30    1.50
   2  12  -6   19.40    1.80
  -2  12   6   21.50    2.30
   0  12  -6   -0.70    2.10
   0  12   6    0.40    1.90
  22   0  -7    0.00    1.50
 -22   0   7   -0.10    1.40
  22   0  -7   -0.30    0.70
  20   0  -7   -0.10    0.50
  20   0  -7    0.50    1.00
 -20   0   7    0.20    1.00
 -20   0   7   -0.10    0.90
  18   0  -7   -0.40    0.90
 -18   0   7    0.40    0.90
  18   0  -7    0.10    0.40
 -18   0   7    0.00    0.90
 -16   0   7   -0.30    0.80
  16   0  -7    0.00    0.30
  16   0  -7    0.30    0.80
 -16   0   7    0.00    0.80
  14   0  -7    0.30    0.30
 -14   0   7    0.00    0.60
  14   0  -7    0.20    0.60
 -14   0   7    0.20    0.60
  12   0  -7    0.30    0.50
 -12   0   7    0.20    0.50
  12   0  -7    0.10    0.30
  10   0  -7    0.10    0.20
 -10   0   7    0.10    0.40
  10   0  -7    0.30    0.40
  -8   0   7    0.80    0.20
  -8   0   7    0.20    0.40
   8   0  -7    0.00    0.40
  -8   0   7   -0.10    0.20
   8   0  -7    0.00    0.20
   6   0  -7    0.10    0.20
  -6   0   7    0.10    0.20
  -6   0   7    0.00    0.40
  -6   0   7   -0.10    0.30
   6   0  -7   -0.10    0.40
   4   0  -7    0.70    0.30
   4   0  -7    0.00    0.40
  -4   0   7    0.10    0.30
  -4   0   7    0.10    0.30
   4   0  -7    0.00    0.30
   2   0  -7    0.10    0.30
   2   0  -7    0.10    0.40
  -2   0   7    0.00    0.40
   2   0  -7   -0.10    0.40
   2   0  -7   -0.20    0.40
  -2   0   7    0.10    0.30
  -2   0   7    0.10    0.30
  -2   0   7    0.20    0.40
   0   0  -7   -0.10    0.30
   0   0   7    0.00    0.50
   0   0  -7    0.00    0.40
   0   0  -7   -0.20    0.40
   0   0   7    0.10    0.40
   0   0  -7    0.80    0.40
   0   0   7    0.00    0.40
  -2   0  -7    0.00    0.40
  -2   0  -7   -0.10    0.40
  -2   0  -7    0.10    0.50
  -2   0  -7    0.30    0.50
   2   0   7    0.00    0.50
   2   0   7    0.10    0.50
   2   0   7   -0.10    0.50
   4   0   7   -0.10    0.60
   4   0   7    0.00    0.60
  -4   0  -7   -0.10    0.60
  -4   0  -7    0.10    0.50
  -6   0  -7    0.00    0.50
   6   0   7    0.30    0.70
  -6   0  -7    0.00    0.60
   6   0   7    0.30    0.60
   8   0   7    0.60    1.00
  -8   0  -7   -0.30    0.60
   8   0   7    0.40    0.70
  -8   0  -7   -0.50    0.70
 -10   0  -7   -0.30    0.60
 -10   0  -7    0.00    0.90
  10   0   7   -0.10    0.80
  10   0   7    0.70    1.20
 -12   0  -7   -0.10    1.10
  12   0   7    0.20    1.10
  12   0   7    0.20    1.40
 -12   0  -7   -0.20    0.70
 -14   0  -7    0.20    0.90
  14   0   7    1.40    1.80
  14   0   7   -0.60    1.30
  23  -1  -7   18.80    1.30
  23  -1  -7   19.90    2.30
 -23   1   7   20.30    2.20
 -21  -1   7    1.30    1.20
 -21  -1   7    1.10    1.30
  21  -1  -7    0.90    0.50
  21  -1  -7    0.40    1.20
  21   1  -7    0.60    1.20
  21   1  -7    2.70    0.70
 -21   1   7    1.60    1.20
  19  -1  -7   14.40    0.90
 -19  -1   7   16.40    1.60
 -19  -1   7   16.10    1.50
  19  -1  -7   15.20    1.50
  19   1  -7   14.90    1.00
 -19   1   7   16.30    1.60
  19   1  -7   15.70    1.60
 -19   1   7   14.90    1.50
  17  -1  -7   73.39    3.20
 -17  -1   7   69.09    3.20
 -17  -1   7   70.69    3.20
  17  -1  -7   74.09    2.70
  17   1  -7   74.29    3.20
 -17   1   7   75.69    3.20
 -17   1   7   77.39    3.20
  17   1  -7   73.39    2.80
  15  -1  -7    9.60    1.10
 -15  -1   7   12.10    1.30
 -15  -1   7   10.60    1.20
  15  -1  -7   10.90    0.60
 -15   1   7    9.40    1.00
 -15   1   7   11.90    1.20
  15   1  -7   12.00    1.20
  15   1  -7   11.00    0.70
 -13  -1   7   22.60    1.30
  13  -1  -7   19.10    1.20
 -13  -1   7   19.20    1.30
  13  -1  -7   19.90    0.90
  13   1  -7   19.10    1.30
 -13   1   7   19.80    1.20
  13   1  -7   19.30    1.00
 -13   1   7   21.90    1.30
  11  -1  -7   13.10    1.00
  11  -1  -7   12.60    0.60
 -11  -1   7   13.60    1.00
  11   1  -7   12.90    1.00
  11   1  -7   11.30    0.90
  11   1  -7   13.40    0.70
 -11   1   7   13.90    1.00
  -9  -1   7   81.89    2.70
  -9  -1   7   72.99    2.60
  -9  -1   7   72.69    2.90
   9  -1  -7   74.59    2.70
   9  -1  -7   67.49    2.80
   9   1  -7   72.39    2.70
  -9   1   7   73.39    2.90
   9   1  -7   78.99    2.80
   9   1  -7   69.59    2.90
  -7  -1   7    5.00    0.60
   7  -1  -7    6.40    0.60
  -7  -1   7    4.50    0.40
  -7  -1   7    6.20    0.60
   7  -1  -7    5.30    0.40
  -7   1   7    6.00    0.40
  -7   1   7    5.80    0.40
   7   1  -7    6.20    0.50
   7   1  -7    4.90    0.60
  -7   1   7    5.90    0.60
  -5  -1   7    0.50    0.30
   5  -1  -7    0.50    0.30
  -5  -1   7    0.40    0.40
   5  -1  -7    0.40    0.40
   5  -1  -7    0.40    0.30
  -5   1   7    0.30    0.20
  -5   1   7    0.60    0.30
  -5   1   7    0.60    0.40
   5   1  -7    0.10    0.40
   5   1  -7    0.60    0.30
   5   1  -7    0.70    0.40
  -3  -1   7   16.50    0.90
  -3  -1   7   20.20    0.80
  -3  -1   7   17.30    0.90
   3  -1  -7   18.60    1.00
   3  -1  -7   19.90    1.00
   3  -1  -7   18.50    1.00
   3  -1  -7   16.80    0.90
  -3   1   7   15.90    0.90
  -3   1   7   19.90    0.80
   3   1  -7   18.40    1.00
  -3   1   7   15.80    0.90
   3   1  -7   18.70    0.90
   3   1  -7   17.50    0.80
   3   1  -7   18.30    1.00
  -1  -1   7  224.78    7.90
   1  -1  -7  223.18    7.90
  -1  -1   7  212.28    7.90
  -1  -1   7  232.18    7.90
   1  -1  -7  231.08    7.90
  -1  -1   7  227.78    7.80
   1  -1  -7  222.68    7.90
   1  -1  -7  219.08    7.90
  -1   1   7  216.18    7.90
   1   1  -7  232.68    7.90
  -1   1   7  231.08    7.80
   1   1  -7  229.08    7.90
  -1   1   7  229.68    7.90
   1   1  -7  229.68    7.90
   1   1  -7  231.38    7.90
   1   1  -7  208.88    7.90
  -1  -1  -7    3.60    0.60
  -1  -1  -7    3.50    0.60
   1  -1   7    4.80    0.60
   1  -1   7    4.80    0.60
  -1  -1  -7    4.20    0.50
   1  -1   7    5.50    0.70
  -1  -1  -7    5.40    0.60
  -1   1  -7    4.20    0.60
  -1   1  -7    3.30    0.50
   1   1   7    5.00    0.60
   1   1   7    4.30    0.60
  -1   1  -7    4.90    0.50
   1   1   7    4.10    0.60
  -1   1  -7    3.60    0.60
  -1   1  -7    3.10    0.50
   3  -1   7    8.10    0.80
   3  -1   7   10.30    1.00
  -3  -1  -7    8.90    0.90
   3  -1   7    8.20    0.90
  -3  -1  -7    8.90    0.80
  -3  -1  -7    8.40    0.90
   3   1   7    6.90    0.80
   3   1   7    8.40    0.90
  -3   1  -7    8.20    0.90
   3   1   7    7.40    0.80
  -3   1  -7    9.10    0.90
  -3   1  -7    8.80    0.80
  -5  -1  -7   32.20    1.70
   5  -1   7   34.70    1.90
   5  -1   7   33.80    1.70
  -5  -1  -7   33.80    1.60
  -5   1  -7   34.00    1.70
   5   1   7   34.20    1.90
   5   1   7   34.50    1.70
  -5   1  -7   35.80    1.60
   7  -1   7   26.70    1.60
  -7  -1  -7   26.70    1.50
   7  -1   7   25.60    1.80
  -7  -1  -7   29.00    1.70
   7   1   7   29.60    1.90
   7   1   7   29.30    1.70
  -7   1  -7   25.70    1.40
  -7   1  -7   24.90    1.60
   9  -1   7    0.60    1.00
   9  -1   7    0.30    0.90
  -9  -1  -7   -0.10    0.80
  -9  -1  -7   -0.20    0.60
  -9   1  -7    0.20    0.60
   9   1   7    0.00    1.00
  -9   1  -7   -0.10    0.80
   9   1   7   -0.10    0.80
 -11  -1  -7    2.20    1.10
  11  -1   7    1.20    1.40
 -11  -1  -7    1.50    0.70
  11  -1   7    2.80    1.00
 -11   1  -7    2.90    0.70
  11   1   7    1.80    1.00
 -11   1  -7    2.80    1.10
  11   1   7    1.70    1.30
 -13  -1  -7    9.00    1.60
  13  -1   7    5.50    1.30
 -13  -1  -7    7.30    1.00
  13  -1   7    8.40    2.00
 -13   1  -7    6.20    1.50
 -13   1  -7    5.40    0.80
  13   1   7    8.10    2.00
 -22  -2   7   19.70    2.00
 -22  -2   7   21.10    2.10
  22  -2  -7   22.70    2.10
  22  -2  -7   20.10    1.20
 -22   2   7   19.20    2.10
  22   2  -7   19.50    1.50
  22   2  -7   21.80    2.10
  20  -2  -7   75.59    2.70
 -20  -2   7   68.59    3.50
  20  -2  -7   68.39    3.30
 -20  -2   7   69.99    3.40
 -20   2   7   74.59    3.40
  20   2  -7   78.39    3.60
  20   2  -7   69.69    2.90
  18  -2  -7   29.80    1.20
 -18  -2   7   28.30    1.80
 -18  -2   7   27.10    1.90
  18  -2  -7   30.60    1.80
 -18   2   7   29.80    1.90
  18   2  -7   28.40    1.90
 -18   2   7   24.10    1.80
  18   2  -7   26.40    1.40
  16  -2  -7  217.48    7.40
 -16  -2   7  221.58    8.00
  16  -2  -7  211.28    7.90
 -16  -2   7  203.18    7.90
 -16   2   7  210.38    7.90
  16   2  -7  223.08    7.60
 -16   2   7  223.18    7.90
  16   2  -7  219.18    8.00
 -14  -2   7  121.39    4.70
 -14  -2   7  120.59    4.70
  14  -2  -7  121.89    4.20
  14  -2  -7  124.89    4.60
 -14   2   7  121.19    4.70
 -14   2   7  117.49    4.60
  14   2  -7  122.09    4.40
  14   2  -7  119.49    4.70
 -12  -2   7  107.19    3.60
  12  -2  -7  104.19    3.60
 -12  -2   7   96.99    4.00
 -12  -2   7  103.59    3.60
  12  -2  -7  100.79    3.90
  12   2  -7   98.99    4.00
 -12   2   7  102.79    4.00
  12   2  -7   99.89    3.70
  12   2  -7  104.19    3.90
 -12   2   7  103.29    4.00
  10  -2  -7   93.89    3.30
 -10  -2   7   91.99    3.70
 -10  -2   7   93.29    3.40
  10  -2  -7   94.69    3.60
 -10   2   7  102.29    3.50
  10   2  -7   88.89    3.60
  10   2  -7   97.29    3.50
  10   2  -7   94.79    3.50
 -10   2   7   97.79    3.70
   8  -2  -7  112.89    4.40
   8  -2  -7  122.29    4.30
   8  -2  -7  116.89    4.10
  -8  -2   7  113.99    4.20
  -8  -2   7  112.69    4.40
   8   2  -7  113.29    4.20
  -8   2   7  130.49    4.20
   8   2  -7  121.89    4.20
   8   2  -7  115.09    4.40
  -8   2   7  116.69    4.40
   6  -2  -7  153.18    5.70
   6  -2  -7  156.78    5.60
  -6  -2   7  153.28    5.70
   6  -2  -7  160.08    5.70
  -6  -2   7  151.38    5.60
  -6   2   7  165.38    5.50
   6   2  -7  156.38    5.70
  -6   2   7  160.98    5.50
   6   2  -7  158.38    5.60
  -6   2   7  149.79    5.70
  -6   2   7  168.78    5.50
   6   2  -7  164.88    5.50
   6   2  -7  161.98    5.70
  -4  -2   7    9.10    0.70
   4  -2  -7    9.70    0.60
  -4  -2   7    7.80    0.60
   4  -2  -7    7.30    0.70
   4  -2  -7    8.10    0.70
  -4  -2   7    8.20    0.70
  -4   2   7    8.40    0.50
   4   2  -7    9.70    0.70
   4   2  -7    7.80    0.60
   4   2  -7    7.60    0.70
  -4   2   7    9.50    0.50
   4   2  -7    7.20    0.70
  -4   2   7    6.40    0.70
  -2  -2   7   49.80    2.00
  -2  -2   7   43.00    1.90
   2  -2  -7   44.60    1.90
   2  -2  -7   50.59    1.90
   2  -2  -7   50.19    2.00
  -2  -2   7   44.60    1.90
   2  -2  -7   50.49    2.00
   2   2  -7   48.10    2.00
   2   2  -7   50.39    1.90
  -2   2   7   45.20    1.90
   2   2  -7   47.40    2.00
  -2   2   7   48.00    1.80
   2   2  -7   47.00    1.90
   0  -2  -7    5.10    0.70
   0  -2   7    4.60    0.50
   0  -2   7    4.60    0.60
   0  -2  -7    3.40    0.60
   0  -2   7    4.60    0.60
   0  -2  -7    6.10    0.70
   0  -2  -7    4.30    0.50
   0   2  -7    4.10    0.50
   0   2   7    5.80    0.60
   0   2   7    4.70    0.60
   0   2  -7    3.70    0.60
   0   2  -7    5.30    0.50
   0   2  -7    3.80    0.60
   0   2  -7    3.50    0.60
  -2  -2  -7    3.00    0.50
  -2  -2  -7    3.80    0.60
   2  -2   7    3.10    0.70
   2  -2   7    2.80    0.60
   2  -2   7    2.40    0.50
  -2  -2  -7    2.90    0.70
  -2  -2  -7    2.80    0.60
   2   2   7    3.80    0.80
   2   2   7    2.70    0.60
   2   2   7    3.20    0.70
  -2   2  -7    3.90    0.60
  -2   2  -7    2.20    0.50
  -2   2  -7    2.70    0.60
  -4  -2  -7    0.00    0.50
  -4  -2  -7    0.10    0.50
   4  -2   7    0.30    0.60
   4  -2   7    0.20    0.70
  -4  -2  -7    0.20    0.60
  -4   2  -7    0.10    0.50
   4   2   7    0.20    0.60
  -4   2  -7   -0.10    0.60
   4   2   7   -0.10    0.60
  -4   2  -7   -0.30    0.70
   4   2   7    0.20    0.60
   6  -2   7   26.60    1.70
   6  -2   7   29.70    1.60
  -6  -2  -7   30.60    1.70
  -6  -2  -7   33.20    1.60
   6   2   7   29.50    1.70
  -6   2  -7   28.30    1.70
  -6   2  -7   29.00    1.50
   6   2   7   25.20    1.80
  -6   2  -7   27.40    1.70
   8  -2   7   20.70    1.80
   8  -2   7   21.80    1.60
  -8  -2  -7   21.10    1.60
  -8  -2  -7   23.20    1.40
  -8   2  -7   18.80    1.50
   8   2   7   22.90    1.80
  -8   2  -7   19.30    1.20
 -10  -2  -7    3.70    0.80
  10  -2   7    4.80    1.30
 -10  -2  -7    3.30    1.10
  10  -2   7    4.50    1.00
 -10   2  -7    3.60    1.10
 -10   2  -7    3.70    0.70
  10   2   7    5.50    1.40
  12  -2   7    7.20    1.70
  12  -2   7    7.60    1.30
 -12  -2  -7    4.50    1.40
 -12  -2  -7    6.10    1.00
  12   2   7    8.00    1.70
 -12   2  -7    6.60    0.80
 -12   2  -7    7.10    1.40
  14  -2   7   15.60    2.30
  14  -2   7   14.90    1.70
 -14   2  -7   16.40    1.20
  14   2   7   19.20    2.40
  21  -3  -7    0.20    0.40
  21  -3  -7   -0.60    1.30
 -21  -3   7   -0.40    1.20
 -21  -3   7    0.20    1.20
  21   3  -7   -0.70    1.20
  21   3  -7    0.20    0.80
 -21   3   7   -0.60    1.30
 -19  -3   7    4.00    1.20
  19  -3  -7    5.00    1.20
  19  -3  -7    4.80    0.50
 -19  -3   7    3.30    1.10
  19   3  -7    4.80    0.80
  19   3  -7    5.40    1.20
 -19   3   7    5.60    1.30
 -17  -3   7    8.40    1.20
  17  -3  -7   11.50    1.30
 -17  -3   7   12.10    1.30
  17  -3  -7    9.00    0.50
  17   3  -7    9.60    1.30
  17   3  -7   10.10    1.00
 -17   3   7    9.60    1.20
 -17   3   7   10.20    1.20
 -15  -3   7   16.10    1.30
  15  -3  -7   15.90    0.70
  15  -3  -7   18.50    1.30
 -15  -3   7   16.50    1.30
  15   3  -7   15.10    1.10
 -15   3   7   15.40    1.40
  15   3  -7   15.00    1.30
 -15   3   7   16.50    1.30
  13  -3  -7   37.40    1.30
 -13  -3   7   35.00    1.40
 -13  -3   7   33.10    1.80
  13  -3  -7   35.10    1.70
 -13   3   7   34.00    1.70
 -13   3   7   32.30    1.70
  13   3  -7   34.80    1.60
  13   3  -7   34.20    1.80
  13   3  -7   35.20    1.80
 -11  -3   7    0.50    0.30
  11  -3  -7    0.80    0.60
 -11  -3   7    0.40    0.50
  11  -3  -7    0.50    0.20
  11  -3  -7    0.40    0.50
  11   3  -7    0.60    0.50
 -11   3   7    0.50    0.60
  11   3  -7    0.60    0.40
 -11   3   7    0.10    0.50
  11   3  -7    0.40    0.60
   9  -3  -7   67.09    2.50
  -9  -3   7   67.29    2.80
  -9  -3   7   66.89    2.50
   9  -3  -7   68.79    2.70
   9  -3  -7   64.09    2.70
  -9   3   7   72.19    2.60
   9   3  -7   69.99    2.60
  -9   3   7   71.69    2.80
   9   3  -7   67.99    2.70
   9   3  -7   68.69    2.80
   7  -3  -7    7.20    0.70
   7  -3  -7    7.30    0.70
   7  -3  -7    7.90    0.50
  -7  -3   7    7.20    0.80
  -7  -3   7    7.60    0.60
   7   3  -7    8.40    0.70
   7   3  -7    9.00    0.80
  -7   3   7    7.40    0.80
   7   3  -7    8.50    0.70
  -7   3   7    8.40    0.60
   5  -3  -7  240.98    8.60
  -5  -3   7  229.98    8.50
   5  -3  -7  249.58    8.40
   5  -3  -7  247.78    8.40
  -5  -3   7  228.28    8.40
   5   3  -7  233.68    8.50
   5   3  -7  238.88    8.40
  -5   3   7  241.48    8.30
   5   3  -7  247.48    8.40
  -5   3   7  250.17    8.40
  -5   3   7  239.58    8.60
  -5   3   7  247.68    8.30
   5   3  -7  239.38    8.50
  -3  -3   7  108.89    4.10
  -3  -3   7  115.79    4.20
   3  -3  -7  112.19    4.20
   3  -3  -7  112.39    4.10
   3  -3  -7  116.49    4.10
  -3  -3   7  116.19    4.20
   3   3  -7  113.19    4.10
   3   3  -7  111.49    4.20
  -3   3   7  107.99    4.10
   3   3  -7  119.89    4.20
   3   3  -7  118.19    4.20
  -3   3   7  116.89    4.10
   1  -3  -7  107.99    4.10
  -1  -3   7  118.79    4.10
   1  -3  -7  113.69    4.10
   1  -3  -7  108.49    4.10
   1  -3  -7  112.79    4.20
  -1  -3   7  113.39    4.10
  -1  -3   7  114.69    4.00
   1   3  -7  108.89    4.20
  -1   3   7  106.49    4.00
   1   3  -7  114.39    4.10
   1   3  -7  108.89    4.10
  -1   3   7  113.09    4.10
   1   3  -7  108.09    4.10
  -1  -3  -7   51.09    2.20
  -1  -3  -7   54.59    2.20
   1  -3   7   54.69    2.20
  -1  -3  -7   54.29    2.20
   1  -3   7   54.49    2.20
  -1  -3  -7   51.89    2.20
  -1   3  -7   49.90    2.20
   1   3   7   58.09    2.30
  -1   3  -7   52.19    2.30
   1   3   7   55.59    2.20
  -1   3  -7   52.79    2.30
  -3  -3  -7   51.09    2.20
   3  -3   7   52.59    2.30
  -3  -3  -7   51.39    2.30
  -3  -3  -7   52.79    2.30
   3   3   7   52.29    2.30
   3   3   7   53.69    2.20
  -3   3  -7   58.69    2.20
  -3   3  -7   49.00    2.30
  -3   3  -7   49.20    2.30
   5  -3   7   14.90    1.20
   5  -3   7   14.10    1.40
  -5  -3  -7   15.60    1.30
  -5  -3  -7   18.80    1.20
  -5  -3  -7   15.50    1.20
  -5   3  -7   15.70    1.30
  -5   3  -7   14.90    1.10
  -5   3  -7   14.80    1.40
   5   3   7   17.00    1.40
  -7  -3  -7    1.70    0.70
  -7  -3  -7    2.60    0.90
   7  -3   7    2.90    1.10
   7  -3   7    1.90    0.80
  -7   3  -7    1.90    0.80
  -7   3  -7    1.80    1.10
  -7   3  -7    1.40    0.60
   7   3   7    3.30    1.10
  -9  -3  -7    8.10    1.00
   9  -3   7   15.50    1.70
  -9  -3  -7   10.00    1.30
   9  -3   7   10.70    1.20
   9   3   7   12.00    1.60
  -9   3  -7   12.70    1.00
  -9   3  -7    8.80    1.20
  -9   3  -7   13.10    1.60
 -11  -3  -7    0.80    1.10
 -11  -3  -7    1.40    0.80
  11  -3   7    1.60    1.40
  11  -3   7    1.20    1.00
  11   3   7    1.00    1.50
 -11   3  -7    1.10    0.60
 -11   3  -7    0.90    1.10
  13  -3   7    0.90    1.70
 -13  -3  -7    1.50    1.00
 -13  -3  -7    0.50    1.30
  13  -3   7    0.90    1.30
 -13   3  -7    1.50    1.50
  13   3   7    0.40    1.60
 -13   3  -7    1.10    0.70
 -22  -4   7    5.30    1.60
 -20  -4   7   12.60    1.60
 -20  -4   7   10.80    1.60
  20   4  -7   10.30    1.20
  20   4  -7   10.00    1.60
 -18  -4   7   12.40    1.50
 -18  -4   7    8.40    1.30
  18  -4  -7   11.10    1.40
 -18   4   7    9.20    1.60
  18   4  -7    8.80    0.90
  18   4  -7    9.50    1.40
 -18   4   7    9.60    1.30
  16  -4  -7  126.49    4.90
 -16  -4   7  125.19    4.40
 -16  -4   7  128.69    5.10
  16  -4  -7  128.79    4.90
 -16  -4   7  123.89    5.00
  16   4  -7  126.09    5.00
 -16   4   7  130.59    5.00
 -16   4   7  133.99    4.90
  16   4  -7  120.89    4.70
  14  -4  -7  125.49    4.50
 -14  -4   7  115.29    4.20
 -14  -4   7  116.59    4.60
  14  -4  -7  118.59    4.10
  14  -4  -7  114.29    4.60
 -14   4   7  117.09    4.60
  14   4  -7  114.69    4.70
 -14   4   7  119.69    4.50
  14   4  -7  115.89    4.40
  14   4  -7  118.79    4.60
 -12  -4   7   29.80    1.70
  12  -4  -7   30.00    1.50
  12  -4  -7   30.70    1.20
  12  -4  -7   30.40    1.60
 -12  -4   7   31.50    1.30
  12   4  -7   30.10    1.60
  12   4  -7   31.00    1.50
 -12   4   7   31.40    1.60
 -12   4   7   32.00    1.70
  12   4  -7   28.10    1.70
 -10  -4   7   58.19    2.60
 -10  -4   7   60.19    2.30
  10  -4  -7   59.19    2.40
  10  -4  -7   63.49    2.50
  10  -4  -7   58.39    2.20
 -10   4   7   54.29    2.50
  10   4  -7   59.89    2.50
  10   4  -7   57.19    2.50
  10   4  -7   59.59    2.40
 -10   4   7   60.79    2.50
   8  -4  -7  160.28    5.50
  -8  -4   7  149.88    5.60
   8  -4  -7  156.08    5.80
   8  -4  -7  159.28    5.60
  -8  -4   7  149.09    5.80
  -8   4   7  159.38    5.80
   8   4  -7  164.18    5.70
   8   4  -7  159.08    5.70
   8   4  -7  159.08    5.80
  -8   4   7  164.58    5.70
  -6  -4   7   22.50    1.30
  -6  -4   7   22.90    1.20
   6  -4  -7   24.40    1.10
   6  -4  -7   23.10    1.30
   6  -4  -7   25.80    1.10
  -6   4   7   25.20    1.00
   6   4  -7   23.10    1.30
   6   4  -7   23.40    1.20
  -6   4   7   25.40    1.00
   6   4  -7   24.80    1.30
  -6   4   7   26.50    1.20
   6   4  -7   25.10    1.30
   4  -4  -7    3.20    0.50
   4  -4  -7    2.60    0.60
   4  -4  -7    3.00    0.40
  -4  -4   7    2.50    0.50
  -4  -4   7    2.90    0.60
   4   4  -7    2.80    0.60
  -4   4   7    4.10    0.60
   4   4  -7    2.10    0.60
   4   4  -7    1.90    0.50
  -4   4   7    3.70    0.40
   4   4  -7    2.80    0.60
  -2  -4   7    0.70    0.50
   2  -4  -7    0.80    0.40
  -2  -4   7    0.80    0.50
   2  -4  -7    1.10    0.60
  -2  -4   7    0.50    0.50
   2  -4  -7    0.80    0.50
  -2   4   7    1.40    0.50
  -2   4   7    1.10    0.40
   2   4  -7    0.60    0.50
   2   4  -7    0.80    0.50
   2   4  -7    1.00    0.50
   2   4  -7    0.50    0.40
   0  -4  -7   38.60    1.70
   0  -4   7   40.50    1.70
   0  -4  -7   37.80    1.70
   0  -4   7   37.10    1.70
   0  -4  -7   36.30    1.70
   0   4  -7   35.70    1.70
   0   4  -7   35.30    1.80
   0   4   7   33.50    1.60
   0   4   7   36.50    1.70
   0   4  -7   37.90    1.70
  -2  -4  -7    2.80    0.60
   2  -4   7    1.60    0.60
  -2  -4  -7    2.10    0.60
  -2  -4  -7    1.60    0.50
  -2  -4  -7    2.90    0.70
   2   4   7    3.20    0.70
  -2   4  -7    4.80    0.70
   2   4   7    2.10    0.60
  -2   4  -7    1.80    0.60
  -2   4  -7    2.60    0.80
  -4  -4  -7   -0.10    0.70
  -4  -4  -7    0.20    0.60
  -4  -4  -7    0.10    0.60
   4  -4   7    0.10    0.60
  -4   4  -7   -0.10    0.80
   4   4   7   -0.10    0.60
  -4   4  -7    0.20    0.60
   4   4   7    0.00    0.70
  -4   4  -7   -0.10    0.50
  -6  -4  -7    5.60    0.90
   6  -4   7    5.80    0.90
  -6  -4  -7    6.30    0.90
  -6  -4  -7    6.20    0.90
   6  -4   7    6.60    1.20
  -6   4  -7    4.50    0.90
  -6   4  -7    5.50    0.70
   6   4   7    6.20    1.10
  -6   4  -7    5.30    1.20
   8  -4   7    9.70    1.10
  -8  -4  -7    9.90    1.20
  -8  -4  -7    8.90    1.00
   8  -4   7   10.80    1.50
   8   4   7   12.30    1.50
  -8   4  -7   12.50    1.40
  -8   4  -7   10.50    1.00
  -8   4  -7   12.30    1.50
  10  -4   7    1.30    1.30
 -10  -4  -7    1.10    0.80
  10  -4   7    1.40    1.00
 -10  -4  -7    0.70    1.00
  10   4   7    1.20    1.20
 -10   4  -7    0.10    1.30
 -10   4  -7    1.00    0.60
 -10   4  -7    0.90    1.20
 -12  -4  -7    0.10    1.00
 -12  -4  -7    0.10    1.40
  12  -4   7    0.60    1.60
  12  -4   7   -0.50    1.20
  12   4   7    0.40    1.50
 -12   4  -7    0.10    0.60
 -12   4  -7   -0.40    1.40
 -12   4  -7    0.30    1.50
 -21  -5   7    5.70    1.50
 -21  -5   7    6.70    1.80
  21   5  -7    2.50    1.70
  21   5  -7    3.00    1.10
 -19  -5   7   11.30    1.60
 -19  -5   7   14.20    1.60
  19   5  -7   13.70    1.30
  19   5  -7   11.20    1.50
 -17  -5   7    8.90    1.20
 -17  -5   7    8.70    0.70
  17   5  -7    8.50    1.40
  17   5  -7   10.50    1.10
 -17   5   7    9.00    1.30
  15  -5  -7  114.69    4.50
 -15  -5   7  114.49    4.10
 -15  -5   7  106.19    4.60
  15  -5  -7  119.29    4.00
  15   5  -7  117.19    4.60
  15   5  -7  111.79    4.30
 -15   5   7  112.59    4.50
  13  -5  -7    0.20    0.30
  13  -5  -7    0.40    0.70
 -13  -5   7    0.00    0.70
 -13  -5   7    0.10    0.40
 -13   5   7    0.30    0.70
  13   5  -7    0.60    0.80
  13   5  -7   -0.30    0.80
  13   5  -7   -0.20    0.50
 -11  -5   7   63.29    2.80
  11  -5  -7   64.69    2.40
 -11  -5   7   62.69    2.50
  11  -5  -7   64.39    2.80
  11   5  -7   60.49    2.80
  11   5  -7   63.29    2.70
 -11   5   7   66.59    2.80
  11   5  -7   66.59    2.60
 -11   5   7   70.29    2.80
   9  -5  -7   13.70    0.70
  -9  -5   7   13.70    1.10
  -9  -5   7   13.80    0.90
   9  -5  -7   14.90    1.20
   9   5  -7   13.00    1.00
  -9   5   7   14.80    1.10
   9   5  -7   12.20    1.00
   9   5  -7   12.90    1.10
   7  -5  -7  104.89    4.10
   7  -5  -7  102.59    3.80
  -7  -5   7  106.59    4.10
  -7  -5   7  101.79    3.90
  -7   5   7  108.69    4.00
   7   5  -7  107.79    4.00
   7   5  -7  108.89    4.10
   7   5  -7  110.39    4.10
  -5  -5   7    1.90    0.50
   5  -5  -7    2.70    0.40
  -5  -5   7    2.50    0.60
   5  -5  -7    3.80    0.70
   5   5  -7    2.80    0.60
  -5   5   7    2.90    0.40
  -5   5   7    3.90    0.70
   5   5  -7    2.50    0.70
   5   5  -7    2.30    0.60
   5   5  -7    3.30    0.60
  -3  -5   7    0.00    0.70
   3  -5  -7    0.20    0.50
  -3  -5   7    0.10    0.50
   3  -5  -7    0.00    0.40
  -3  -5   7   -0.10    0.50
   3   5  -7    0.60    0.60
  -3   5   7    0.00    0.40
   3   5  -7   -0.10    0.50
  -3   5   7    0.30    0.50
   3   5  -7    0.00    0.50
  -1  -5   7    7.00    0.80
   1  -5  -7    6.50    0.70
   1  -5  -7    8.30    0.90
  -1  -5   7    7.00    0.80
  -1   5   7    7.60    0.80
  -1   5   7    8.20    0.90
   1   5  -7    7.90    0.80
   1   5  -7    6.70    0.90
   1   5  -7    7.30    0.80
  -1  -5  -7    0.10    0.50
  -1  -5  -7   -0.40    0.60
   1  -5   7    0.10    0.60
   1   5   7    0.10    0.50
  -1   5  -7    0.30    0.50
  -1   5  -7    0.00    0.60
  -1   5  -7    0.50    0.60
   1   5   7   -0.10    0.70
  -3  -5  -7    0.10    0.60
   3  -5   7    0.00    0.60
  -3   5  -7   -0.30    0.50
   3   5   7    0.60    0.80
  -3   5  -7    0.40    0.90
   3   5   7   -0.10    0.50
  -3   5  -7   -0.10    0.60
  -5  -5  -7   14.60    1.40
  -5  -5  -7   14.90    1.50
   5  -5   7   14.90    1.30
  -5  -5  -7   14.90    1.30
  -5   5  -7   14.90    1.60
   5   5   7   16.10    1.60
  -5   5  -7   13.70    1.30
  -5   5  -7   15.40    1.10
   5   5   7   16.80    1.40
  -7  -5  -7    1.70    0.90
  -7  -5  -7    3.10    0.90
  -7  -5  -7    2.40    1.20
   7  -5   7    2.40    0.80
   7  -5   7    3.10    1.30
  -7   5  -7    1.00    0.60
  -7   5  -7    2.80    1.00
   7   5   7    2.60    1.10
  -7   5  -7    3.20    1.10
   9  -5   7   -0.40    1.40
  -9  -5  -7    0.10    0.90
   9  -5   7    0.50    0.90
  -9   5  -7    0.70    1.10
   9   5   7   -0.10    1.10
  -9   5  -7    0.60    1.20
  -9   5  -7    0.60    0.60
  11  -5   7    0.70    1.20
  11  -5   7    1.40    1.60
 -11  -5  -7    1.10    1.10
  11   5   7    0.60    1.50
 -11   5  -7   -0.40    1.50
 -11   5  -7    0.80    0.60
 -11   5  -7    0.80    1.20
 -20  -6   7    0.40    1.30
  20   6  -7   -0.30    1.40
  20   6  -7    0.30    1.10
 -18  -6   7    8.40    1.50
 -18  -6   7   11.50    0.90
  18   6  -7   12.00    1.60
  18   6  -7    9.60    1.20
 -16  -6   7    2.20    0.60
  16  -6  -7    2.50    1.60
  16  -6  -7    2.30    0.40
 -16  -6   7    2.30    1.10
  16   6  -7    3.20    0.90
  16   6  -7    3.20    1.00
 -14  -6   7    0.10    0.90
  14  -6  -7    0.70    0.90
  14  -6  -7    0.40    0.30
 -14  -6   7    0.30    0.50
  14   6  -7    0.30    0.70
  14   6  -7    0.60    1.20
  14   6  -7    0.30    0.80
  12  -6  -7   60.49    2.30
 -12  -6   7   59.09    2.50
  12  -6  -7   65.79    2.80
 -12  -6   7   62.29    2.90
  12   6  -7   60.09    2.60
  12   6  -7   57.69    2.70
  12   6  -7   64.39    2.90
 -12   6   7   66.79    3.10
 -10  -6   7    6.30    0.70
 -10  -6   7    5.30    0.90
  10  -6  -7    6.30    0.60
  10  -6  -7    7.30    1.00
  10   6  -7    5.80    0.80
 -10   6   7    5.90    1.00
  10   6  -7    9.00    1.00
  10   6  -7    5.30    1.00
  -8  -6   7   24.50    1.40
   8  -6  -7   28.30    1.20
  -8  -6   7   28.40    1.60
   8  -6  -7   27.80    1.60
   8   6  -7   29.00    1.60
  -8   6   7   27.00    1.60
   8   6  -7   25.40    1.60
   8   6  -7   26.00    1.40
   6  -6  -7    0.70    0.40
  -6  -6   7    1.10    0.60
   6  -6  -7    1.00    0.60
  -6  -6   7    0.60    0.50
  -6   6   7    1.30    0.70
   6   6  -7    1.00    0.70
  -6   6   7    1.00    0.30
   6   6  -7    1.10    0.70
   6   6  -7    0.70    0.60
   6   6  -7    1.00    0.60
  -4  -6   7  175.28    6.10
   4  -6  -7  167.98    6.00
  -4  -6   7  163.78    6.10
   4  -6  -7  161.48    6.20
  -4   6   7  170.58    6.00
   4   6  -7  174.68    6.30
  -4   6   7  173.38    6.20
   4   6  -7  161.78    6.10
  -2  -6   7    0.10    0.90
   2  -6  -7    0.30    0.50
  -2  -6   7    0.00    0.60
   2  -6  -7    0.40    0.70
   2   6  -7    0.10    0.70
   2   6  -7   -0.10    0.60
  -2   6   7    0.10    0.70
   2   6  -7    0.10    0.60
  -2   6   7    0.20    0.50
   0  -6  -7   32.80    1.80
   0  -6  -7   30.70    1.60
   0  -6   7   31.40    1.70
   0   6  -7   30.80    1.60
   0   6   7   31.80    1.70
   0   6   7   32.90    1.60
   0   6  -7   31.00    1.70
  -2  -6  -7    3.50    0.80
  -2  -6  -7    4.20    0.80
   2  -6   7    5.90    0.90
  -2   6  -7    5.10    0.80
  -2   6  -7    3.60    1.00
  -2   6  -7    5.30    0.90
   2   6   7    3.90    0.80
   2   6   7    4.40    1.00
  -4  -6  -7   22.60    1.70
   4  -6   7   22.50    1.60
   4   6   7   25.40    1.80
  -4   6  -7   23.70    1.40
  -4   6  -7   23.40    1.70
  -4   6  -7   23.50    1.90
   4   6   7   25.30    1.60
   6  -6   7   15.00    1.30
  -6  -6  -7   12.40    1.40
  -6   6  -7   13.60    1.40
  -6   6  -7   12.00    1.10
  -6   6  -7   12.00    1.50
   6   6   7   12.80    1.50
  -8  -6  -7    2.40    1.10
  -8  -6  -7    1.30    0.90
   8  -6   7    3.70    1.00
  -8   6  -7    2.30    1.30
  -8   6  -7    2.00    1.10
  -8   6  -7    1.50    0.70
   8   6   7    2.50    1.40
  10  -6   7    1.30    1.60
 -10  -6  -7    1.50    1.10
  10  -6   7    1.90    1.10
 -10   6  -7    1.10    1.50
  10   6   7    1.30    1.60
 -10   6  -7    1.30    0.60
 -10   6  -7    1.60    1.20
 -19  -7   7    1.10    0.70
 -19  -7   7    0.70    1.30
  19   7  -7    0.70    1.40
  19   7  -7    1.80    1.20
 -17  -7   7    4.40    1.30
 -17  -7   7    4.40    0.80
  17  -7  -7    4.70    0.50
  17   7  -7    4.50    1.40
  17   7  -7    3.80    1.10
 -15  -7   7    0.00    0.60
  15  -7  -7    0.00    0.40
  15  -7  -7    0.10    1.00
 -15  -7   7    0.40    1.00
  15   7  -7    0.00    0.90
  15   7  -7   -0.20    0.90
  13  -7  -7   43.50    2.20
 -13  -7   7   43.10    2.00
 -13  -7   7   39.20    2.30
  13  -7  -7   40.50    1.70
  13   7  -7   41.50    2.30
  13   7  -7   42.60    2.10
  13   7  -7   44.90    2.40
  11  -7  -7   15.30    0.90
 -11  -7   7   13.10    1.30
  11  -7  -7   13.50    1.40
 -11  -7   7   13.20    1.20
  11   7  -7   13.50    1.30
 -11   7   7   11.80    1.30
  11   7  -7   14.20    1.60
  11   7  -7   14.10    1.40
  -9  -7   7    1.30    0.90
   9  -7  -7    1.60    0.50
   9  -7  -7    2.00    0.90
  -9  -7   7    2.30    0.70
   9   7  -7    1.30    0.80
   9   7  -7    1.10    0.70
  -9   7   7    1.60    0.90
   7  -7  -7    1.10    0.50
  -7  -7   7    1.50    0.80
  -7  -7   7    1.40    0.70
   7  -7  -7    0.70    0.70
   7   7  -7    1.10    0.70
   7   7  -7    1.50    0.90
  -7   7   7    1.50    0.90
   5  -7  -7   39.40    2.00
  -5  -7   7   42.60    1.90
  -5  -7   7   48.10    2.00
   5  -7  -7   36.50    1.80
  -5   7   7   41.70    2.10
  -5   7   7   37.80    1.60
   5   7  -7   37.40    1.90
   5   7  -7   39.80    2.10
   5   7  -7   42.90    2.10
   3  -7  -7    0.00    0.70
   3  -7  -7    0.30    0.50
  -3   7   7   -0.20    0.40
   3   7  -7   -0.60    0.70
  -3   7   7   -0.50    0.80
   3   7  -7    0.20    0.70
   3   7  -7    0.30    0.80
   1  -7  -7   15.30    1.20
   1  -7  -7   14.40    1.30
   1   7  -7   20.30    1.40
  -1   7   7   15.50    1.40
   1   7  -7   17.20    1.30
  -1   7   7   17.80    1.10
   1   7  -7   14.10    1.40
   1  -7   7   34.90    1.90
  -1  -7  -7   37.00    1.90
  -1  -7  -7   35.30    2.00
   1   7   7   34.70    1.80
  -1   7  -7   36.60    1.90
  -1   7  -7   36.20    2.20
   1   7   7   37.50    2.10
  -1   7  -7   35.50    1.80
   3  -7   7    0.20    0.80
  -3  -7  -7    0.00    0.90
  -3   7  -7    1.00    1.00
   3   7   7    0.20    1.00
  -3   7  -7    0.30    0.70
   3   7   7    0.70    0.80
  -3   7  -7    0.30    0.80
   5  -7   7   10.60    1.20
  -5  -7  -7   11.70    1.40
   5   7   7    8.90    1.50
   5   7   7    9.40    1.20
  -5   7  -7    7.50    1.40
  -5   7  -7   11.60    1.10
  -5   7  -7   11.60    1.30
   7  -7   7   17.40    1.70
  -7  -7  -7   17.80    1.90
   7   7   7   19.10    2.00
  -7   7  -7   16.90    1.30
  -7   7  -7   16.70    1.90
  -7   7  -7   17.00    1.70
   9  -7   7   38.90    2.40
  -9  -7  -7   38.60    2.50
  -9   7  -7   39.10    3.00
  -9   7  -7   40.30    2.60
  -9   7  -7   37.80    1.80
   9   7   7   37.40    2.80
 -18  -8   7    0.30    1.20
  18  -8  -7    1.30    0.60
  18   8  -7    0.80    1.40
  16  -8  -7    0.70    0.60
 -16  -8   7    0.10    0.80
 -16  -8   7    0.90    1.20
  16   8  -7    0.20    1.30
  14  -8  -7    9.50    0.90
  14  -8  -7    8.30    1.40
 -14  -8   7   10.90    1.10
 -14  -8   7   11.20    1.40
  14   8  -7   10.50    1.40
 -12  -8   7    6.20    1.20
  12  -8  -7    7.60    1.20
 -12  -8   7    3.70    0.80
  12  -8  -7    5.30    0.60
  12   8  -7    5.20    1.20
  12   8  -7    5.50    1.40
  10  -8  -7    0.50    0.50
 -10  -8   7    0.20    0.70
  10  -8  -7    0.00    0.80
 -10  -8   7    0.60    1.00
  10   8  -7    0.30    1.00
 -10   8   7    0.80    1.00
  10   8  -7    0.50    0.80
  -8  -8   7    8.30    1.00
   8  -8  -7    8.80    1.10
  -8  -8   7    9.80    1.20
   8  -8  -7    5.80    0.70
  -8   8   7    8.30    1.20
   8   8  -7    8.30    1.30
   8   8  -7    7.10    1.00
  -6  -8   7   12.40    1.20
   6  -8  -7    9.40    1.20
   6  -8  -7    8.20    0.80
  -6  -8   7    9.40    1.10
   6   8  -7   11.10    1.20
   6   8  -7   10.60    1.30
  -6   8   7   10.00    0.60
  -6   8   7   10.50    1.30
   4  -8  -7    5.60    0.80
   4  -8  -7    6.80    1.00
   4   8  -7    5.40    1.20
  -4   8   7    6.10    0.60
   4   8  -7    6.70    0.90
  -4   8   7    4.80    1.10
   2  -8  -7    3.20    1.00
   2  -8  -7    4.50    0.80
   2   8  -7    4.10    0.90
   2   8  -7    4.10    1.10
  -2   8   7    4.10    1.10
   2   8  -7    5.20    0.90
  -2   8   7    3.20    0.60
   0  -8  -7   23.90    1.60
   0  -8  -7   22.70    1.70
   0   8  -7   25.90    1.60
   0   8   7   25.70    1.50
   0   8  -7   27.00    1.60
   0   8  -7   25.70    2.00
   0   8   7   25.90    1.80
   2  -8   7    5.70    1.00
  -2  -8  -7    5.00    1.10
  -2   8  -7    4.40    1.10
   2   8   7    3.80    1.20
  -2   8  -7    2.70    0.80
  -2   8  -7    3.90    1.10
   2   8   7    3.90    0.90
  -4  -8  -7   11.10    1.50
   4  -8   7   10.00    1.20
   4   8   7   11.10    1.60
   4   8   7   12.10    1.30
  -4   8  -7    9.70    1.60
  -4   8  -7    9.50    1.00
   6  -8   7    9.90    1.30
  -6  -8  -7   12.10    1.60
   6   8   7   12.30    1.70
  -6   8  -7   10.40    1.70
  -6   8  -7   10.40    1.00
   6   8   7   11.70    1.50
  -8  -8  -7    0.30    1.40
   8  -8   7   -0.70    1.10
  -8   8  -7    0.00    0.70
  -8   8  -7    0.00    1.50
   8   8   7    0.10    1.70
  15  -9  -7    2.70    0.70
 -15  -9   7    3.20    1.40
 -15  -9   7    1.90    1.00
 -13  -9   7   15.30    1.50
  13  -9  -7   16.90    1.20
 -13  -9   7   14.80    1.70
  13  -9  -7   16.50    1.80
  11  -9  -7    0.00    1.00
 -11  -9   7    0.50    0.80
  11  -9  -7    0.30    0.60
 -11  -9   7    0.60    1.00
  11   9  -7    0.50    1.30
  -9  -9   7    9.40    1.20
  -9  -9   7    6.40    1.30
   9  -9  -7    8.20    0.90
   9  -9  -7    6.70    1.20
  -9   9   7    8.80    1.50
   9   9  -7    7.50    1.40
  -7  -9   7    3.90    1.10
  -7  -9   7    4.10    1.10
   7  -9  -7    5.70    1.10
   7  -9  -7    5.10    0.80
   7   9  -7    6.90    1.30
  -7   9   7    7.70    1.40
   5  -9  -7  103.49    4.00
   5  -9  -7  106.09    4.40
  -5   9   7  100.79    4.30
   5   9  -7  107.99    4.30
  -5   9   7  100.39    3.80
   5   9  -7  113.69    4.50
   3  -9  -7   13.20    1.30
   3  -9  -7   11.80    1.40
   3   9  -7   12.40    1.60
  -3   9   7   14.10    1.60
  -3   9   7   11.70    1.10
   3   9  -7   14.40    1.40
   1  -9  -7   10.20    1.30
   1  -9  -7   14.00    1.40
   1   9  -7   12.30    1.30
  -1   9   7   15.90    1.80
   1   9  -7   12.90    1.70
  -1   9   7   15.40    1.20
  -1  -9  -7   12.10    1.50
  -1   9  -7   16.30    1.80
  -1   9  -7   13.50    1.30
   1   9   7   12.20    1.20
   1   9   7   13.90    1.60
   3  -9   7   28.60    2.20
  -3  -9  -7   27.70    2.20
   3   9   7   27.90    2.00
   3   9   7   27.90    2.20
  -3   9  -7   28.90    1.80
  -3   9  -7   31.10    2.50
   5  -9   7    0.20    1.00
  -5  -9  -7   -0.70    1.30
   5   9   7   -0.30    1.50
  -5   9  -7    0.30    1.40
   5   9   7    0.00    1.10
  -5   9  -7    0.30    0.80
  -7  -9  -7    3.80    1.70
   7  -9   7    3.00    1.30
   7   9   7    2.20    1.80
  -7   9  -7    2.70    0.80
  -7   9  -7    4.30    2.00
 -14 -10   7   14.60    1.50
  14 -10  -7   15.40    1.40
 -14 -10   7   15.80    2.10
 -12 -10   7   10.90    1.40
  12 -10  -7    9.30    1.00
  12 -10  -7    9.60    2.30
 -12 -10   7    8.20    1.60
  12  10  -7    9.80    3.10
 -10 -10   7   16.60    1.70
  10 -10  -7   16.40    1.40
 -10 -10   7   18.60    1.90
  10 -10  -7   16.60    1.80
  10  10  -7   16.80    2.00
   8 -10  -7    1.50    1.20
   8 -10  -7    0.80    0.80
  -8 -10   7    0.90    1.20
  -8  10   7    0.20    1.30
   8  10  -7    1.10    1.30
   6 -10  -7   -0.10    0.80
   6 -10  -7    0.30    1.20
   6  10  -7    0.80    1.30
  -6  10   7    0.10    1.10
   6  10  -7    0.00    1.10
   4 -10  -7    0.40    0.80
   4 -10  -7    0.40    1.00
  -4  10   7    0.50    0.60
  -4  10   7    0.10    1.30
   4  10  -7    0.50    1.10
   4  10  -7    0.20    1.30
   2 -10  -7    1.70    1.10
   2 -10  -7    2.70    1.00
  -2  10   7    1.70    1.30
   2  10  -7    2.00    1.40
  -2  10   7    1.80    0.80
   2  10  -7    1.30    1.00
   0 -10  -7    1.50    1.10
   0  10   7    3.00    1.30
   0  10  -7    1.60    1.50
   0  10  -7    1.00    0.90
   0  10   7    1.30    0.90
  -2 -10  -7   -0.70    1.20
  -2  10  -7    0.20    1.30
  -2  10  -7    0.10    0.90
   2  10   7   -0.50    0.90
   2  10   7    0.20    1.50
  -4 -10  -7   13.00    1.90
  -4  10  -7   10.90    1.20
   4  10   7   12.70    1.90
  -4  10  -7   10.30    2.10
   4  10   7    8.70    1.40
 -11 -11   7   21.10    2.30
 -11 -11   7   22.90    2.20
   9 -11  -7    1.10    1.30
  -9 -11   7    1.30    1.50
   9 -11  -7    0.60    0.90
   9  11  -7   -0.50    1.80
   7 -11  -7   23.90    2.40
   7 -11  -7   23.70    1.80
   7  11  -7   22.90    2.50
   5 -11  -7    2.20    1.00
   5 -11  -7    4.00    1.40
   5  11  -7    2.80    1.60
  -5  11   7    3.30    0.60
  -5  11   7    3.30    1.40
   3 -11  -7   -0.20    1.30
   3 -11  -7    0.60    1.00
  -3  11   7   -0.30    0.80
   3  11  -7    0.10    1.10
  -3  11   7    1.00    1.60
   3  11  -7    0.30    1.60
   1 -11  -7    0.60    1.40
  -1  11   7   -0.10    1.60
  -1  11   7    0.50    0.90
   1  11  -7    0.20    1.80
   1  11  -7    0.20    1.10
  -1 -11  -7    2.10    1.50
   1  11   7    2.10    1.10
   1  11   7    1.50    1.80
  -1  11  -7    3.50    1.90
  -1  11  -7    1.20    1.10
 -22   0   8   21.80    2.10
 -22   0   8   20.00    2.20
  22   0  -8   22.10    1.40
  22   0  -8   21.10    2.10
  20   0  -8    4.60    0.60
  20   0  -8    4.90    1.20
 -20   0   8    3.50    1.20
 -20   0   8    4.30    1.20
 -18   0   8   23.40    1.80
  18   0  -8   24.20    1.20
 -18   0   8   23.90    1.70
  18   0  -8   24.20    1.70
  16   0  -8   40.80    1.70
 -16   0   8   38.30    2.10
  16   0  -8   43.70    2.10
 -16   0   8   40.90    2.20
  14   0  -8   36.50    1.40
  14   0  -8   32.60    1.80
 -14   0   8   35.60    1.80
  12   0  -8   11.10    0.70
  12   0  -8    9.50    0.90
 -12   0   8   10.80    1.00
 -10   0   8   44.20    2.00
  10   0  -8   41.70    1.90
  10   0  -8   47.80    1.80
  -8   0   8   87.79    3.10
  -8   0   8   81.89    3.40
  -8   0   8   95.59    3.20
   8   0  -8   85.09    3.30
   8   0  -8   85.09    3.20
  -6   0   8   35.60    1.60
   6   0  -8   35.30    1.60
   6   0  -8   36.60    1.50
  -6   0   8   33.00    1.40
   4   0  -8  193.58    7.00
  -4   0   8  194.08    7.00
   4   0  -8  195.68    7.00
  -4   0   8  194.88    6.90
   4   0  -8  204.18    6.90
   2   0  -8   28.00    1.40
  -2   0   8   27.80    1.40
   2   0  -8   29.80    1.30
   2   0  -8   31.00    1.40
   2   0  -8   31.40    1.40
  -2   0   8   26.80    1.30
   0   0  -8   23.10    1.20
   0   0  -8   20.30    1.20
   0   0   8   22.90    1.20
   0   0  -8   23.20    1.10
   0   0   8   20.60    1.20
   0   0  -8   20.10    1.20
   2   0   8   36.10    1.70
  -2   0  -8   31.80    1.60
   2   0   8   32.70    1.80
  -2   0  -8   31.50    1.60
   2   0   8   28.50    1.60
  -4   0  -8  216.38    7.90
   4   0   8  217.28    7.90
   4   0   8  217.38    7.80
  -4   0  -8  217.68    7.80
  -6   0  -8   43.70    2.00
  -6   0  -8   44.60    2.30
   6   0   8   42.80    2.30
  -8   0  -8    2.40    0.70
   8   0   8    3.00    1.30
  -8   0  -8    2.00    0.90
   8   0   8    2.80    1.20
 -10   0  -8    9.20    1.00
 -10   0  -8   12.80    1.50
  10   0   8   12.30    1.80
 -12   0  -8    3.00    0.90
  12   0   8    4.00    1.90
 -12   0  -8    2.30    1.60
 -23  -1   8    9.70    1.80
  23  -1  -8   12.10    2.00
  23  -1  -8   10.30    0.90
 -23   1   8   10.00    1.80
 -21  -1   8    0.20    1.20
  21  -1  -8    0.90    1.30
  21  -1  -8    0.30    0.50
 -21  -1   8    0.70    1.10
  21   1  -8    0.50    0.60
 -21   1   8   -0.20    1.10
  21   1  -8   -0.20    1.20
 -21   1   8   -0.70    1.30
 -19  -1   8   15.60    1.60
 -19  -1   8   15.70    1.70
  19  -1  -8   15.20    0.90
  19  -1  -8   15.00    1.60
  19   1  -8   16.10    1.00
  19   1  -8   13.80    1.50
 -19   1   8   15.00    1.70
 -19   1   8   16.40    1.70
 -17  -1   8    0.00    0.80
 -17  -1   8   -0.20    0.80
  17  -1  -8    0.10    0.40
  17  -1  -8    0.10    0.90
 -17   1   8   -0.20    0.80
 -17   1   8    0.20    0.90
  17   1  -8   -0.50    0.80
  17   1  -8   -0.20    0.40
 -15  -1   8   70.29    3.00
  15  -1  -8   74.39    3.00
  15  -1  -8   72.49    2.60
  15   1  -8   70.59    3.10
  15   1  -8   67.19    2.70
 -15   1   8   70.99    3.00
  13  -1  -8   37.50    1.80
 -13  -1   8   37.20    1.80
  13  -1  -8   36.50    1.40
 -13   1   8   32.70    1.80
  13   1  -8   35.90    1.80
  13   1  -8   37.10    1.50
 -11  -1   8   69.29    2.40
  11  -1  -8   69.69    2.50
  11  -1  -8   65.99    2.80
 -11  -1   8   70.89    2.40
 -11  -1   8   69.89    2.80
 -11   1   8   67.09    2.80
  11   1  -8   67.29    2.60
  11   1  -8   66.89    2.80
   9  -1  -8   15.30    0.80
  -9  -1   8   15.00    0.70
  -9  -1   8   13.80    1.00
   9  -1  -8   14.10    0.90
   9   1  -8   12.80    1.00
   9   1  -8   15.20    0.80
  -9   1   8   15.30    1.00
  -7  -1   8   39.10    1.80
   7  -1  -8   44.20    1.70
  -7  -1   8   40.10    1.70
   7  -1  -8   41.00    1.80
  -7   1   8   39.20    1.80
   7   1  -8   37.40    1.80
  -7   1   8   49.40    1.70
   7   1  -8   42.50    1.70
  -7   1   8   43.50    1.60
   5  -1  -8   85.29    3.30
  -5  -1   8   87.79    3.30
  -5  -1   8   90.79    3.20
   5  -1  -8   89.49    3.20
   5  -1  -8   92.09    3.40
  -5   1   8   87.09    3.20
   5   1  -8   84.69    3.30
  -5   1   8   84.79    3.40
   5   1  -8   90.59    3.30
   3  -1  -8    0.20    0.40
   3  -1  -8    0.00    0.40
   3  -1  -8   -0.20    0.30
  -3  -1   8    0.10    0.40
  -3  -1   8    0.10    0.40
   3   1  -8    0.20    0.50
   3   1  -8   -0.10    0.40
  -3   1   8   -0.10    0.40
   3   1  -8    0.20    0.40
  -3   1   8    0.10    0.40
   1  -1  -8    0.20    0.50
  -1  -1   8    0.40    0.70
  -1  -1   8    0.10    0.40
  -1  -1   8    0.20    0.50
   1  -1  -8    0.20    0.50
  -1  -1   8    0.50    0.50
   1  -1  -8    0.10    0.40
   1  -1  -8   -0.10    0.50
   1   1  -8    0.20    0.50
   1   1  -8    0.10    0.40
   1   1  -8    0.10    0.50
   1   1  -8    0.30    0.40
  -1   1   8    0.10    0.40
  -1  -1  -8    6.60    0.70
   1  -1   8    3.70    0.60
  -1  -1  -8    3.80    0.70
   1  -1   8    6.00    0.70
   1  -1   8    6.50    0.80
  -1  -1  -8    4.50    0.70
  -1  -1  -8    5.70    0.70
  -1   1  -8    6.40    0.70
   1   1   8    5.90    0.70
  -1   1  -8    5.20    0.70
   1   1   8    5.70    0.70
   3  -1   8    5.10    0.90
  -3  -1  -8    4.80    0.70
  -3  -1  -8    4.60    0.80
   3  -1   8    4.80    0.80
   3   1   8    5.00    0.80
   3   1   8    5.40    0.90
  -3   1  -8    6.00    0.80
  -3   1  -8    4.30    0.80
  -5  -1  -8   10.30    1.10
   5  -1   8   11.50    1.10
   5  -1   8   10.40    1.20
  -5  -1  -8   11.10    1.00
  -5   1  -8    9.80    1.00
  -5   1  -8    9.80    1.10
   5   1   8   11.20    1.30
  -7  -1  -8    5.80    0.80
  -7  -1  -8    5.10    1.00
   7  -1   8    7.80    1.30
   7  -1   8    6.20    1.00
   7   1   8    6.80    1.20
  -7   1  -8    5.40    0.80
  -7   1  -8    6.60    1.10
   9  -1   8    6.60    1.10
  -9  -1  -8    7.80    1.30
   9  -1   8    5.90    1.50
  -9  -1  -8    7.10    1.00
  -9   1  -8    7.70    1.20
  -9   1  -8    5.30    0.80
   9   1   8    8.00    1.50
 -11  -1  -8    0.00    0.80
 -11  -1  -8   -0.80    1.10
  11  -1   8   -0.70    1.40
  11  -1   8   -0.30    1.10
  11   1   8    0.40    1.60
 -11   1  -8    0.10    0.70
 -11   1  -8    0.90    1.20
 -22  -2   8    0.60    1.50
 -22  -2   8    0.00    1.40
  22  -2  -8    0.60    0.50
  22  -2  -8    0.70    1.50
  22   2  -8    0.30    0.80
 -22   2   8    0.30    1.50
  22   2  -8   -0.40    1.40
 -20  -2   8   10.80    1.40
 -20  -2   8   10.70    1.50
  20  -2  -8   10.00    1.40
  20  -2  -8   11.70    0.80
  20   2  -8   11.40    1.50
 -20   2   8    9.50    1.40
 -20   2   8    9.70    1.50
  20   2  -8   10.80    1.00
  18  -2  -8    1.90    1.00
 -18  -2   8    3.50    1.10
  18  -2  -8    2.20    0.40
 -18  -2   8    3.30    1.10
 -18   2   8    1.50    1.00
  18   2  -8    1.30    0.60
 -18   2   8    1.70    0.90
  18   2  -8    2.50    1.10
  16  -2  -8   -0.30    0.80
 -16  -2   8    0.20    0.70
  16  -2  -8    0.10    0.30
  16   2  -8    0.10    0.50
  16   2  -8   -0.20    0.70
 -16   2   8    0.30    0.80
 -16   2   8    0.10    0.80
 -14  -2   8    0.00    0.60
  14  -2  -8    0.00    0.30
  14  -2  -8    0.50    0.60
  14   2  -8    0.40    0.40
 -14   2   8   -0.10    0.70
  14   2  -8    0.10    0.60
 -12  -2   8   52.79    2.40
 -12  -2   8   53.89    1.90
  12  -2  -8   51.19    1.90
  12  -2  -8   52.19    2.20
  12   2  -8   51.19    2.30
 -12   2   8   50.49    2.30
  12   2  -8   52.19    2.10
  10  -2  -8    7.80    0.50
 -10  -2   8    7.60    0.60
 -10  -2   8    7.90    0.90
  10  -2  -8    7.10    0.80
 -10   2   8    7.70    0.80
  10   2  -8    6.80    0.80
  10   2  -8    6.50    0.70
   8  -2  -8    8.00    0.80
  -8  -2   8    9.10    0.70
   8  -2  -8   10.30    0.60
  -8  -2   8   10.70    0.90
   8  -2  -8    9.70    0.90
  -8   2   8    8.20    0.80
   8   2  -8    8.00    0.80
  -8   2   8   10.30    0.40
   8   2  -8   10.40    0.70
  -6  -2   8   81.19    3.10
   6  -2  -8   87.29    3.20
  -6  -2   8   80.49    3.20
   6  -2  -8   84.69    3.10
   6  -2  -8   87.19    3.30
   6   2  -8   77.19    3.20
  -6   2   8   86.79    3.30
  -6   2   8   84.39    3.00
   6   2  -8   87.69    3.10
   4  -2  -8  194.08    6.80
  -4  -2   8  193.58    6.80
  -4  -2   8  191.88    6.90
   4  -2  -8  198.58    6.90
   4  -2  -8  190.98    6.90
  -4   2   8  183.98    6.80
  -4   2   8  188.08    6.90
   4   2  -8  194.78    6.90
   4   2  -8  203.58    6.90
   4   2  -8  195.98    6.80
  -2  -2   8   43.50    1.90
   2  -2  -8   45.10    1.90
  -2  -2   8   45.60    1.80
   2  -2  -8   42.90    1.80
   2  -2  -8   43.00    1.90
   2   2  -8   46.20    1.80
   2   2  -8   43.80    1.90
  -2   2   8   42.40    1.80
   0  -2   8   10.10    0.90
   0  -2   8    9.20    0.90
   0  -2  -8    8.80    0.90
   0  -2   8   10.60    0.90
   0  -2  -8   10.30    0.90
   0  -2  -8    9.70    1.00
   0  -2  -8   10.90    0.90
   0   2  -8    9.60    0.90
   0   2   8   11.70    0.90
   0   2   8    9.70    0.80
   0   2  -8   11.10    0.90
   0   2  -8   10.60    1.00
  -2  -2  -8   67.19    2.80
   2  -2   8   69.69    2.90
   2  -2   8   69.59    2.80
  -2  -2  -8   72.99    2.80
  -2  -2  -8   66.79    2.80
  -2   2  -8   66.49    2.90
  -2   2  -8   70.79    2.80
  -2   2  -8   69.89    2.90
   2   2   8   72.49    2.80
   2   2   8   66.29    2.80
  -4  -2  -8   53.79    2.40
   4  -2   8   51.59    2.30
   4  -2   8   51.89    2.40
  -4  -2  -8   53.59    2.30
   4   2   8   45.50    2.30
   4   2   8   49.50    2.40
  -4   2  -8   49.99    2.40
  -4   2  -8   46.50    2.40
  -4   2  -8   49.10    2.20
  -6  -2  -8    8.70    1.10
   6  -2   8    8.30    1.10
  -6  -2  -8    7.80    0.90
   6  -2   8   12.10    1.40
  -6   2  -8   10.80    1.00
  -6   2  -8    8.80    1.10
   6   2   8   10.70    1.30
   8  -2   8   21.10    2.00
   8  -2   8   23.00    1.70
  -8  -2  -8   21.00    1.50
  -8  -2  -8   21.00    1.80
   8   2   8   22.20    2.00
  -8   2  -8   21.90    1.80
  -8   2  -8   19.80    1.40
  10  -2   8   19.40    1.60
 -10  -2  -8   15.80    1.40
 -10  -2  -8   16.50    1.70
  10  -2   8   15.30    1.80
 -10   2  -8   13.60    1.60
  10   2   8   15.90    2.00
 -10   2  -8   16.40    1.30
  12  -2   8    0.90    1.90
 -12  -2  -8    0.30    1.50
  12  -2   8    0.00    1.20
 -12  -2  -8    0.30    0.90
 -12   2  -8    0.30    0.80
 -12   2  -8   -0.30    1.30
  12   2   8    0.70    1.80
  21  -3  -8    4.50    0.50
 -21  -3   8    5.40    1.60
 -21  -3   8    4.30    1.30
  21  -3  -8    4.40    1.30
  21   3  -8    4.40    0.90
  21   3  -8    2.80    1.50
 -21   3   8    3.70    1.30
  19  -3  -8    5.50    0.40
 -19  -3   8    5.50    1.30
  19  -3  -8    5.40    1.30
 -19  -3   8    4.20    1.20
  19   3  -8    3.50    1.20
 -19   3   8    3.90    1.20
 -19   3   8    6.30    1.20
  19   3  -8    4.90    0.80
 -17  -3   8    7.90    1.10
  17  -3  -8    8.80    1.20
  17  -3  -8    8.70    0.50
 -17   3   8    7.90    1.20
  17   3  -8    6.70    1.10
  17   3  -8    6.60    0.80
 -17   3   8    7.20    1.20
 -15  -3   8   42.00    2.20
  15  -3  -8   44.10    1.70
  15  -3  -8   47.70    2.10
  15   3  -8   43.50    2.30
  15   3  -8   47.20    1.90
 -15   3   8   41.80    2.20
 -13  -3   8    7.50    0.60
 -13  -3   8    7.60    0.90
  13  -3  -8    6.60    0.50
  13  -3  -8    9.40    0.90
  13  -3  -8    7.60    0.90
  13   3  -8    8.20    0.70
  13   3  -8    5.90    0.90
 -13   3   8    7.90    1.00
  11  -3  -8   17.00    1.10
  11  -3  -8   18.40    0.80
 -11  -3   8   17.40    1.30
 -11  -3   8   19.10    0.90
  11  -3  -8   17.90    1.30
  11   3  -8   16.00    1.20
  11   3  -8   17.60    1.00
 -11   3   8   17.60    1.30
   9  -3  -8   81.69    3.20
   9  -3  -8   78.59    2.90
  -9  -3   8   80.19    3.00
   9  -3  -8   80.59    3.10
  -9  -3   8   78.09    3.20
  -9   3   8   78.29    3.20
   9   3  -8   79.69    3.20
   9   3  -8   83.19    3.00
   7  -3  -8   44.90    1.70
   7  -3  -8   41.60    1.90
  -7  -3   8   44.20    1.90
  -7  -3   8   41.70    1.80
   7  -3  -8   41.50    1.80
  -7   3   8   43.10    2.00
   7   3  -8   44.00    1.80
  -7   3   8   44.20    1.60
  -7   3   8   46.40    1.60
   7   3  -8   42.70    2.00
  -5  -3   8    5.70    0.60
  -5  -3   8    5.30    0.70
   5  -3  -8    5.40    0.60
   5  -3  -8    5.80    0.70
   5  -3  -8    6.00    0.60
   5   3  -8    5.10    0.70
  -5   3   8    6.00    0.50
   5   3  -8    7.50    0.70
   5   3  -8    4.80    0.70
  -3  -3   8   71.49    2.70
   3  -3  -8   69.89    2.70
   3  -3  -8   73.29    2.90
  -3  -3   8   64.39    2.70
   3  -3  -8   71.59    2.70
   3   3  -8   68.69    2.80
  -3   3   8   69.59    2.70
   3   3  -8   70.19    2.70
   3   3  -8   71.79    2.80
   1  -3  -8  386.96   13.60
  -1  -3   8  384.46   13.60
   1  -3  -8  395.76   13.60
   1  -3  -8  386.76   13.50
  -1  -3   8  396.06   13.60
  -1   3   8  395.36   13.70
   1   3  -8  380.46   13.60
   1   3  -8  390.46   13.60
  -1   3   8  392.86   13.50
   1   3  -8  391.46   13.60
  -1  -3  -8   50.19    2.10
  -1  -3  -8   46.80    2.10
   1  -3   8   50.79    2.10
   1  -3   8   43.40    2.10
  -1  -3  -8   47.80    2.10
  -1   3  -8   47.40    2.20
   1   3   8   48.70    2.10
  -1   3  -8   47.20    2.10
  -1   3  -8   46.60    2.10
   1   3   8   47.40    2.10
   3  -3   8   75.09    3.10
  -3  -3  -8   75.09    3.10
   3  -3   8   76.79    3.20
  -3  -3  -8   80.29    3.20
  -3  -3  -8   79.39    3.10
  -3   3  -8   76.39    3.20
   3   3   8   80.59    3.10
   3   3   8   76.89    3.20
  -3   3  -8   73.09    3.00
  -3   3  -8   70.09    3.20
  -5  -3  -8   34.30    1.90
  -5  -3  -8   36.60    1.90
   5  -3   8   30.50    2.10
  -5   3  -8   37.90    2.10
  -5   3  -8   34.00    1.70
   5   3   8   36.20    2.10
  -5   3  -8   36.10    2.00
  -7  -3  -8  196.48    7.50
   7  -3   8  216.58    7.70
   7  -3   8  199.48    7.40
  -7  -3  -8  200.48    7.30
  -7   3  -8  193.08    7.20
  -7   3  -8  185.38    7.50
   7   3   8  203.48    7.60
  -7   3  -8  208.18    7.70
   9  -3   8   13.90    1.40
  -9  -3  -8    9.60    1.40
   9  -3   8   13.90    1.80
  -9  -3  -8    8.10    1.10
  -9   3  -8   15.80    1.60
   9   3   8   15.40    1.70
  -9   3  -8   11.70    1.10
  11  -3   8   26.20    2.20
 -11  -3  -8   22.60    1.80
  11  -3   8   26.60    2.80
 -11  -3  -8   23.40    2.30
 -11   3  -8   22.90    2.20
 -11   3  -8   24.70    1.50
  11   3   8   24.50    2.40
 -22  -4   8    4.90    1.50
 -20  -4   8    0.30    1.20
  20   4  -8    0.10    0.80
  20   4  -8    0.50    1.20
  18  -4  -8    5.50    1.10
 -18  -4   8    7.50    1.30
 -18   4   8    8.10    1.20
  18   4  -8    9.80    1.00
  18   4  -8    7.30    1.30
  16  -4  -8    0.60    0.30
 -16  -4   8    0.50    0.30
 -16  -4   8    0.80    0.80
  16  -4  -8    0.30    0.90
 -16   4   8    0.20    0.90
  16   4  -8    0.80    0.80
  16   4  -8    0.50    0.60
  14  -4  -8    3.40    0.80
  14  -4  -8    3.70    0.90
 -14  -4   8    2.70    0.80
  14  -4  -8    3.70    0.30
 -14  -4   8    3.70    0.50
 -14   4   8    3.80    0.90
  14   4  -8    4.20    0.90
  14   4  -8    2.90    0.60
 -12  -4   8   -0.10    0.60
  12  -4  -8    0.40    0.60
  12  -4  -8    0.50    0.60
  12  -4  -8    0.10    0.30
 -12  -4   8    0.40    0.40
 -12   4   8    0.30    0.70
  12   4  -8    0.30    0.50
  12   4  -8   -0.30    0.60
  10  -4  -8   35.40    1.60
  10  -4  -8   35.60    1.40
  10  -4  -8   37.10    1.80
 -10  -4   8   34.40    1.80
 -10  -4   8   34.50    1.50
  10   4  -8   35.60    1.60
 -10   4   8   34.40    1.80
  10   4  -8   37.30    1.80
   8  -4  -8   24.10    1.30
  -8  -4   8   27.70    1.50
   8  -4  -8   27.30    1.40
  -8  -4   8   24.40    1.30
   8  -4  -8   26.60    1.20
   8   4  -8   26.60    1.30
   8   4  -8   26.80    1.40
  -8   4   8   25.20    1.50
  -6  -4   8   14.80    1.10
   6  -4  -8   15.90    1.00
   6  -4  -8   18.30    0.90
  -6  -4   8   16.30    1.00
   6  -4  -8   16.50    1.10
  -6   4   8   17.30    0.80
   6   4  -8   17.90    1.10
   6   4  -8   15.40    1.00
   4  -4  -8   42.90    1.80
  -4  -4   8   37.90    1.80
   4  -4  -8   42.30    1.70
  -4  -4   8   39.40    1.80
   4  -4  -8   43.10    1.90
   4   4  -8   41.40    1.90
   4   4  -8   42.70    1.80
  -4   4   8   42.00    1.70
   4   4  -8   38.10    1.90
   2  -4  -8   46.80    2.10
   2  -4  -8   42.10    1.80
  -2  -4   8   39.80    2.00
  -2  -4   8   44.80    1.90
   2  -4  -8   43.70    1.90
   2   4  -8   43.80    2.00
  -2   4   8   42.80    1.80
   2   4  -8   44.90    2.00
   2   4  -8   40.10    1.90
   0  -4   8   56.69    2.40
   0  -4  -8   55.59    2.30
   0  -4  -8   50.69    2.30
   0  -4  -8   54.79    2.40
   0  -4   8   54.49    2.40
   0   4  -8   53.29    2.40
   0   4  -8   54.99    2.40
   0   4   8   56.99    2.30
   0   4  -8   53.59    2.30
   0   4   8   54.79    2.40
   2  -4   8    0.30    0.70
  -2  -4  -8    0.40    0.60
  -2  -4  -8   -0.20    0.60
   2   4   8    0.40    0.60
  -2   4  -8    0.20    0.60
  -2   4  -8    0.40    0.80
  -2   4  -8    0.30    0.60
   2   4   8    0.60    0.70
  -4  -4  -8   21.90    1.50
   4  -4   8   20.40    1.50
   4  -4   8   18.90    1.70
  -4  -4  -8   21.60    1.50
  -4  -4  -8   19.60    1.40
  -4   4  -8   22.90    1.60
  -4   4  -8   21.80    1.40
  -4   4  -8   20.30    1.60
   4   4   8   20.10    1.50
   4   4   8   20.90    1.60
  -6  -4  -8    9.00    1.20
   6  -4   8   11.10    1.50
   6  -4   8    7.50    1.10
  -6  -4  -8    8.90    1.10
  -6   4  -8    9.40    0.90
   6   4   8    7.60    1.30
  -6   4  -8    7.90    1.30
  -6   4  -8    6.50    1.10
   8  -4   8   18.80    1.90
  -8  -4  -8   14.20    1.50
   8  -4   8   18.30    1.70
  -8  -4  -8   10.40    1.20
  -8   4  -8   14.30    1.60
  -8   4  -8   15.10    1.20
  -8   4  -8   15.40    1.80
   8   4   8   15.80    1.80
 -10  -4  -8    0.80    1.00
 -10  -4  -8    1.80    1.30
  10  -4   8    1.50    1.20
  10  -4   8    1.40    1.70
 -10   4  -8    0.40    0.60
 -10   4  -8    1.00    1.20
 -10   4  -8    0.80    1.60
  10   4   8    0.90    1.40
 -21  -5   8    0.40    1.30
  21   5  -8   -0.10    1.60
  21   5  -8   -0.40    1.00
 -19  -5   8    4.70    1.40
  19   5  -8    4.50    1.30
  19   5  -8    6.90    1.10
  17  -5  -8   45.50    2.40
 -17  -5   8   38.10    1.70
 -17  -5   8   37.80    2.30
  17  -5  -8   42.70    1.50
  17   5  -8   37.90    2.00
  17   5  -8   40.50    2.30
 -17   5   8   44.20    2.40
 -15  -5   8   15.50    1.40
  15  -5  -8   17.00    0.80
 -15  -5   8   16.00    1.00
  15  -5  -8   18.30    1.50
  15   5  -8   14.00    1.50
  15   5  -8   17.70    1.30
 -15   5   8   14.30    1.50
 -13  -5   8    1.60    0.50
  13  -5  -8    1.20    0.80
 -13  -5   8    1.30    0.80
  13  -5  -8    2.00    0.30
 -13   5   8    0.80    0.70
  13   5  -8    1.90    0.90
  13   5  -8    1.90    0.70
 -11  -5   8    3.50    0.80
  11  -5  -8    4.00    0.80
 -11  -5   8    2.40    0.50
  11  -5  -8    3.70    0.40
  11   5  -8    3.20    0.70
  11   5  -8    4.30    0.80
 -11   5   8    2.50    0.80
   9  -5  -8   58.99    2.50
  -9  -5   8   55.29    2.30
  -9  -5   8   50.39    2.40
   9  -5  -8   55.99    2.10
   9   5  -8   58.39    2.50
   9   5  -8   56.99    2.40
   7  -5  -8   -0.10    0.70
  -7  -5   8    0.20    0.60
  -7  -5   8    0.10    0.50
   7  -5  -8    0.40    0.40
   7   5  -8    2.20    0.60
   7   5  -8    0.20    0.60
   5  -5  -8    5.20    0.80
  -5  -5   8    5.80    0.70
  -5  -5   8    5.20    0.70
   5  -5  -8    5.90    0.60
  -5   5   8    6.70    0.60
   5   5  -8    6.20    0.90
   5   5  -8    6.50    0.80
   5   5  -8    6.30    0.80
   3  -5  -8   31.20    1.40
  -3  -5   8   31.40    1.50
  -3  -5   8   29.10    1.50
   3  -5  -8   30.20    1.70
  -3   5   8   29.50    1.40
   3   5  -8   28.80    1.60
   3   5  -8   27.70    1.50
   3   5  -8   26.40    1.60
   1  -5  -8  101.39    3.70
   1  -5  -8   95.29    3.80
  -1   5   8   98.89    3.80
  -1   5   8   92.89    3.70
   1   5  -8   93.79    3.80
   1   5  -8   99.29    3.80
   1   5  -8   94.79    3.80
  -1  -5  -8   18.20    1.30
   1  -5   8   20.00    1.40
  -1  -5  -8   19.20    1.30
  -1   5  -8   15.50    1.40
  -1   5  -8   18.90    1.30
   1   5   8   15.90    1.40
  -1   5  -8   18.80    1.30
   3  -5   8   10.90    1.10
  -3  -5  -8   11.10    1.20
   3   5   8    8.50    1.00
  -3   5  -8   10.80    1.20
  -3   5  -8    9.90    1.20
   3   5   8   12.50    1.30
  -3   5  -8   10.80    1.10
  -5  -5  -8   45.70    2.40
   5  -5   8   46.20    2.40
  -5   5  -8   49.60    2.70
  -5   5  -8   47.60    2.20
   5   5   8   49.70    2.40
  -5   5  -8   51.39    2.50
   5   5   8   48.10    2.50
  -7  -5  -8  140.59    5.40
   7  -5   8  148.19    5.80
   7  -5   8  139.59    5.40
  -7   5  -8  140.19    5.70
  -7   5  -8  134.09    5.50
   7   5   8  142.29    5.70
  -7   5  -8  132.09    5.20
  -9  -5  -8    6.60    1.20
   9  -5   8    9.10    1.70
  -9   5  -8    8.20    1.70
  -9   5  -8    6.80    0.90
  -9   5  -8    7.30    1.40
   9   5   8    6.70    1.70
  11  -5   8   19.90    2.60
 -11  -5  -8   22.40    2.10
  11  -5   8   21.60    2.00
 -11   5  -8   19.70    1.40
 -11   5  -8   19.50    2.20
  11   5   8   27.60    3.00
 -20  -6   8    2.00    1.50
  20   6  -8    0.80    1.50
  20   6  -8    2.50    1.20
  18  -6  -8    5.60    0.50
 -18  -6   8    6.20    0.70
 -18  -6   8    4.20    1.30
  18   6  -8    8.00    1.50
  18   6  -8    6.70    1.20
 -16  -6   8    1.20    0.60
  16  -6  -8    1.40    1.10
  16  -6  -8    1.40    0.40
 -16  -6   8   -0.20    0.90
  16   6  -8    1.10    1.00
  16   6  -8    0.30    0.80
  14  -6  -8    2.30    0.40
  14  -6  -8    2.90    0.90
 -14  -6   8    2.50    0.90
 -14  -6   8    2.40    0.60
  14   6  -8    2.00    0.80
  14   6  -8    2.60    0.90
  12  -6  -8    0.00    0.80
  12  -6  -8    0.60    0.40
 -12  -6   8    0.30    0.50
 -12  -6   8    0.30    0.90
  12   6  -8    0.10    0.80
  12   6  -8    1.10    0.70
 -10  -6   8   29.20    1.60
  10  -6  -8   33.70    1.90
 -10  -6   8   31.30    1.80
  10  -6  -8   33.80    1.40
  10   6  -8   33.90    1.70
  10   6  -8   32.30    1.80
  -8  -6   8    0.20    0.60
   8  -6  -8    1.20    0.70
  -8  -6   8    0.50    0.60
   8  -6  -8    0.90    0.40
   8   6  -8    1.00    0.70
   8   6  -8    1.10    0.60
   6  -6  -8   24.30    1.20
  -6  -6   8   26.80    1.40
  -6  -6   8   24.90    1.50
   6  -6  -8   22.40    1.50
  -6   6   8   22.90    1.00
   6   6  -8   23.30    1.40
  -4  -6   8   33.70    1.70
  -4  -6   8   35.40    1.70
   4  -6  -8   34.40    1.60
   4  -6  -8   32.60    1.90
  -4   6   8   34.70    1.50
   4   6  -8   35.70    1.80
   4   6  -8   34.10    1.90
   4   6  -8   31.60    1.80
   2  -6  -8  102.39    3.80
   2  -6  -8   99.29    4.00
   2   6  -8  101.79    3.90
  -2   6   8   98.79    3.70
   2   6  -8   97.39    3.90
   2   6  -8   94.89    4.00
   0  -6  -8   15.90    1.20
   0  -6  -8   14.50    1.30
   0   6  -8   13.70    1.20
   0   6   8   15.50    1.20
   0   6  -8   18.20    1.30
   0   6   8   13.20    1.30
   0   6  -8   15.60    1.50
   2  -6   8   49.60    2.40
  -2  -6  -8   49.40    2.50
   2   6   8   49.20    2.30
  -2   6  -8   53.29    2.50
  -2   6  -8   53.69    2.60
   2   6   8   47.40    2.50
  -2   6  -8   50.39    2.30
  -4  -6  -8   35.60    2.00
   4  -6   8   37.60    2.10
  -4   6  -8   37.90    2.20
  -4   6  -8   37.80    2.20
   4   6   8   38.80    2.30
  -4   6  -8   30.80    1.80
   4   6   8   36.40    2.10
  -6  -6  -8   93.59    3.90
   6  -6   8   88.19    3.90
  -6   6  -8   88.69    3.60
  -6   6  -8   95.49    4.00
  -6   6  -8   92.59    4.20
   6   6   8   93.19    4.20
  -8  -6  -8    0.60    1.10
   8  -6   8   -0.30    1.00
   8  -6   8    0.20    1.60
  -8   6  -8   -0.20    1.10
  -8   6  -8   -0.20    1.50
  -8   6  -8    0.20    0.80
   8   6   8    0.10    1.30
 -10  -6  -8   37.50    2.50
  10  -6   8   36.30    3.00
 -10   6  -8   35.70    2.80
 -10   6  -8   33.10    2.90
 -10   6  -8   31.20    1.70
  10   6   8   35.10    2.80
 -19  -7   8    0.00    0.70
 -19  -7   8   -0.10    1.50
  19   7  -8    0.30    1.40
  19   7  -8    0.20    1.20
 -17  -7   8   14.20    1.20
 -17  -7   8   12.30    1.60
  17  -7  -8   14.00    0.90
  17   7  -8    9.20    1.50
  17   7  -8   11.50    1.30
 -15  -7   8    9.20    1.40
  15  -7  -8   11.80    1.50
 -15  -7   8    9.20    0.90
  15  -7  -8   10.70    0.80
  15   7  -8   13.60    1.30
  15   7  -8   10.10    1.30
  13  -7  -8    1.30    0.50
 -13  -7   8    2.00    0.70
  13  -7  -8    1.90    1.10
 -13  -7   8    1.40    1.00
  13   7  -8    1.70    0.90
  13   7  -8    0.80    0.90
 -11  -7   8    9.00    0.90
  11  -7  -8   10.10    1.30
 -11  -7   8   10.30    1.20
  11  -7  -8    9.20    0.80
  11   7  -8    8.80    1.10
  11   7  -8    9.10    1.20
  -9  -7   8    2.90    0.70
   9  -7  -8    1.90    0.50
  -9  -7   8    1.10    0.80
   9  -7  -8    1.40    0.90
   9   7  -8    3.70    1.00
  -7  -7   8   54.69    2.40
   7  -7  -8   54.99    2.20
  -7  -7   8   57.29    2.60
   7  -7  -8   52.89    2.50
   7   7  -8   50.89    2.50
   5  -7  -8   52.49    2.30
   5  -7  -8   51.79    2.50
  -5  -7   8   54.69    2.40
  -5  -7   8   53.39    2.40
   5   7  -8   54.09    2.40
   5   7  -8   49.99    2.50
  -5   7   8   54.29    2.10
   3  -7  -8    0.60    0.60
   3  -7  -8    0.10    0.80
  -3   7   8    0.60    0.50
   3   7  -8    1.80    1.00
   3   7  -8    0.40    0.80
   3   7  -8    0.70    0.80
   1  -7  -8   16.70    1.40
   1  -7  -8   18.70    1.40
   1   7  -8   18.70    1.40
   1   7  -8   18.50    1.50
  -1   7   8   16.60    1.90
  -1   7   8   18.60    1.30
   1   7  -8   17.80    1.50
  -1  -7  -8   19.60    1.60
   1   7   8   20.30    1.40
  -1   7  -8   20.80    1.80
  -1   7  -8   19.00    1.50
   1   7   8   19.50    1.70
  -1   7  -8   21.80    1.50
  -3  -7  -8   53.39    2.90
   3  -7   8   66.29    2.90
  -3   7  -8   62.69    3.00
   3   7   8   62.79    3.10
  -3   7  -8   65.29    2.70
   3   7   8   60.69    2.80
  -3   7  -8   62.89    3.20
  -5  -7  -8   -0.40    1.00
   5  -7   8    0.50    1.00
  -5   7  -8    1.10    1.20
  -5   7  -8    0.30    0.80
  -5   7  -8   -0.20    1.10
   5   7   8    0.30    0.90
   5   7   8   -0.30    1.30
   7  -7   8    0.80    1.10
  -7  -7  -8    1.00    1.30
  -7   7  -8    0.70    1.30
   7   7   8    1.20    1.50
  -7   7  -8    0.40    1.40
  -7   7  -8    1.70    0.80
   9  -7   8   30.10    2.90
   9  -7   8   30.50    2.50
   9   7   8   29.40    3.10
  -9   7  -8   31.30    2.40
  -9   7  -8   31.60    2.90
  -9   7  -8   27.30    1.60
  18  -8  -8    0.80    0.70
  18   8  -8   -0.60    1.40
 -16  -8   8    1.10    0.80
  16  -8  -8    0.90    0.60
 -16  -8   8    1.90    1.40
  16   8  -8    2.20    1.20
 -14  -8   8    1.00    1.20
  14  -8  -8    0.30    1.00
  14  -8  -8    1.20    0.60
 -14  -8   8    0.30    0.80
  14   8  -8    0.50    1.20
  12  -8  -8    0.50    1.10
 -12  -8   8    0.30    0.80
 -12  -8   8    0.60    1.00
  12  -8  -8    0.30    0.50
  12   8  -8   -0.70    1.00
 -10  -8   8    0.20    0.90
  10  -8  -8    0.30    1.00
  10  -8  -8    0.00    0.50
 -10  -8   8    0.50    0.70
  10   8  -8    0.70    0.90
   8  -8  -8   17.90    1.20
  -8  -8   8   17.60    1.50
  -8  -8   8   19.10    1.60
   8  -8  -8   16.00    1.50
   8   8  -8   17.70    1.50
   6  -8  -8    8.50    0.90
   6  -8  -8    8.20    1.20
  -6  -8   8   10.20    1.20
  -6  -8   8    8.90    1.20
   6   8  -8    8.80    1.10
  -6   8   8    7.20    0.60
   4  -8  -8    4.50    0.80
   4  -8  -8    5.10    1.10
   4   8  -8    3.80    0.90
  -4   8   8    3.80    0.60
   4   8  -8    5.10    1.10
   4   8  -8    5.20    1.00
   2  -8  -8   10.70    1.10
   2  -8  -8   11.40    1.40
   2   8  -8   10.40    1.20
   2   8  -8   11.40    1.50
  -2   8   8    9.00    0.90
   2   8  -8   13.60    1.30
   0  -8  -8    9.20    1.10
   0  -8  -8    7.70    1.20
   0   8  -8    9.60    1.30
   0   8   8    7.60    1.00
   0   8  -8    9.40    1.50
   0   8  -8    6.60    1.00
   0   8   8    8.30    2.00
  -2  -8  -8   14.60    1.60
  -2   8  -8   16.40    1.60
   2   8   8   17.70    1.60
  -2   8  -8   19.80    1.90
  -2   8  -8   18.40    1.50
   2   8   8   18.20    1.90
  -4  -8  -8    2.70    1.20
   4   8   8    4.30    1.10
  -4   8  -8    3.30    1.30
  -4   8  -8    2.70    0.90
  -4   8  -8    5.00    1.60
   4   8   8    5.00    1.50
  -6  -8  -8    3.10    1.30
   6  -8   8    1.90    1.20
  -6   8  -8    1.90    1.50
   6   8   8    1.90    1.50
  -6   8  -8    3.90    0.90
 -15  -9   8   50.79    2.60
 -15  -9   8   52.99    3.20
  15  -9  -8   52.09    2.30
 -13  -9   8    1.20    0.90
 -13  -9   8    1.50    1.30
  13  -9  -8    1.40    0.70
  13  -9  -8    0.70    1.30
 -11  -9   8    5.30    1.30
  11  -9  -8    6.30    1.30
 -11  -9   8    6.40    1.10
  11  -9  -8    6.40    0.80
  -9  -9   8    0.70    0.90
   9  -9  -8    0.50    1.00
  -9  -9   8    1.10    1.00
   9  -9  -8    0.80    0.70
   7  -9  -8   32.70    1.80
   7  -9  -8   31.00    2.10
  -7  -9   8   33.30    2.10
   5  -9  -8    2.60    1.20
   5  -9  -8    2.60    0.80
   5   9  -8    3.10    1.10
  -5   9   8    2.00    0.50
   3  -9  -8    5.70    1.20
   3  -9  -8    6.40    1.00
   3   9  -8    4.70    1.10
   3   9  -8    5.90    1.40
  -3   9   8    4.60    0.80
   1  -9  -8    4.80    1.00
   1  -9  -8    3.80    1.20
   1   9  -8    2.90    1.40
   1   9  -8    3.90    1.00
  -1   9   8    3.40    0.80
  -1  -9  -8    1.80    1.20
[truncated: 1,026,267 more chars]
