# Supplementary material for: Syntheses and crystal structures of 2,2,5-trimethyl-1,3-dioxane-5-carb­oxy­lic acid and 2,2,5-trimethyl-1,3-dioxane-5-carb­oxy­lic anhydride
Source: Acta Crystallogr E Crystallogr Commun. 2020 Jan 1;76(Pt 1):86–90. doi: 10.1107/S2056989019016670 (PMC6944095; doi:10.1107/S2056989019016670)
Supplement: Supplementary file 2 [file e-76-00086-Isup2.hkl]

data_I                                                                          
_shelx_title ' SMG205_0m_a.res in C2/c'                                         
_shelx_refln_list_code          4                                               
_shelx_F_calc_maximum      307.56                                               
_exptl_crystal_F_000       752.00                                               
_reflns_d_resolution_high  0.7303                                               
                                                                                
loop_                                                                           
 _space_group_symop_operation_xyz                                               
 'x, y, z'                                                                      
 '-x, y, -z+1/2'                                                                
 'x+1/2, y+1/2, z'                                                              
 '-x+1/2, y+1/2, -z+1/2'                                                        
 '-x, -y, -z'                                                                   
 'x, -y, z-1/2'                                                                 
 '-x+1/2, -y+1/2, -z'                                                           
 'x+1/2, -y+1/2, z-1/2'                                                         
                                                                                
_cell_length_a    16.9457                                                       
_cell_length_b     9.6453                                                       
_cell_length_c    12.1052                                                       
_cell_angle_alpha  90.000                                                       
_cell_angle_beta  116.986                                                       
_cell_angle_gamma  90.000                                                       
                                                                                
_shelx_F_squared_multiplier     1.000                                           
                                                                                
loop_                                                                           
 _refln_index_h                                                                 
 _refln_index_k                                                                 
 _refln_index_l                                                                 
 _refln_F_squared_calc                                                          
 _refln_F_squared_meas                                                          
 _refln_F_squared_sigma                                                         
 _refln_observed_status                                                         
   2   0   0        395.08        433.41         6.22 o                         
   4   0   0      94594.87      88200.91      1495.74 o                         
   6   0   0        532.10        485.27         8.26 o                         
   8   0   0      40067.02      43808.79       561.51 o                         
  10   0   0          2.31          2.10         0.73 o                         
  12   0   0       1604.06       1841.13        42.74 o                         
  14   0   0         14.33         18.30         3.44 o                         
  16   0   0        704.21        694.33        24.41 o                         
  18   0   0         42.83         42.93         6.37 o                         
  20   0   0          0.99         -1.26         6.31 o                         
   1   1   0       2872.60       3209.40        36.39 o                         
   3   1   0       9464.60      10050.39       107.80 o                         
   5   1   0       1163.86       1179.60        13.71 o                         
   7   1   0       4094.80       4455.38        45.96 o                         
   9   1   0        248.31        266.08         4.03 o                         
  11   1   0        996.40       1043.35        12.11 o                         
  13   1   0         61.47         66.97         2.44 o                         
  15   1   0        166.89        188.23         6.74 o                         
  17   1   0         64.17         66.99         3.93 o                         
  19   1   0          4.33          3.98         3.85 o                         
   0   2   0      11364.64      12579.45       213.50 o                         
   2   2   0       1142.29       1155.92        11.07 o                         
   4   2   0       2611.93       2639.72        25.08 o                         
   6   2   0       1193.52       1186.66        12.63 o                         
   8   2   0        397.00        473.10         5.78 o                         
  10   2   0        454.42        457.81         5.93 o                         
  12   2   0        694.59        580.22         7.91 o                         
  14   2   0        119.24        136.47         3.55 o                         
  16   2   0         24.54         23.32         3.04 o                         
  18   2   0          1.81          3.18         3.25 o                         
  20   2   0        105.65        111.73         5.84 o                         
   1   3   0       2544.28       2527.44        26.15 o                         
   3   3   0        570.83        651.30         6.22 o                         
   5   3   0          4.83          3.84         0.64 o                         
   7   3   0        140.46        169.08         2.73 o                         
   9   3   0        734.00        750.53         8.46 o                         
  11   3   0        194.51        200.02         4.73 o                         
  13   3   0          7.49         12.41         1.74 o                         
  15   3   0         31.81         45.77         2.75 o                         
  17   3   0         80.42         95.81         3.66 o                         
  19   3   0          9.30          8.89         4.17 o                         
   0   4   0      15685.89      18242.86       252.59 o                         
   2   4   0        195.94        204.63         2.71 o                         
   4   4   0      16280.66      18545.26       174.47 o                         
   6   4   0        307.96        293.10         3.75 o                         
   8   4   0       3863.26       4145.32        45.22 o                         
  10   4   0          6.01          6.69         1.41 o                         
  12   4   0       1585.29       1603.24        20.74 o                         
  14   4   0         67.77         52.90         2.99 o                         
  16   4   0        414.41        409.32         7.37 o                         
  18   4   0          6.11          2.55         2.80 o                         
   1   5   0       1019.63       1161.96        11.49 o                         
   3   5   0       1329.55       1407.44        13.30 o                         
   5   5   0        134.47        163.87         2.26 o                         
   7   5   0        584.30        516.08         6.55 o                         
   9   5   0        654.11        611.28         8.68 o                         
  11   5   0        923.58        805.43        11.26 o                         
  13   5   0         24.66         29.01         2.30 o                         
  15   5   0        133.28        124.81         4.00 o                         
  17   5   0          2.22          0.19         3.23 o                         
  19   5   0          0.97          1.41         4.67 o                         
   0   6   0       1632.88       2019.96        28.97 o                         
   2   6   0        122.74        144.76         2.54 o                         
   4   6   0        387.92        427.69         4.61 o                         
   6   6   0        117.69        105.79         2.21 o                         
   8   6   0        128.29        113.83         3.12 o                         
  10   6   0         70.56         55.05         2.56 o                         
  12   6   0        433.80        410.42         7.01 o                         
  14   6   0         10.84         14.73         2.70 o                         
  16   6   0        101.80         95.65         4.39 o                         
  18   6   0         30.46         28.51         5.11 o                         
   1   7   0        196.92        171.41         3.61 o                         
   3   7   0        404.47        383.98         6.90 o                         
   5   7   0         54.70         71.81         2.96 o                         
   7   7   0        224.02        198.66         5.02 o                         
   9   7   0          9.58          4.08         2.41 o                         
  11   7   0        792.57        766.65        14.25 o                         
  13   7   0        299.48        322.63         8.26 o                         
  15   7   0        200.16        225.49         7.60 o                         
  17   7   0        110.82        105.00         5.67 o                         
   0   8   0       1110.40       1039.81        19.81 o                         
   2   8   0         23.89         15.45         1.93 o                         
   4   8   0          8.06          0.48         1.72 o                         
   6   8   0          6.36         14.89         1.87 o                         
   8   8   0        118.41         91.82         5.18 o                         
  10   8   0         64.56         52.80         3.96 o                         
  12   8   0        312.61        328.98         8.60 o                         
  14   8   0          4.33          1.78         3.97 o                         
  16   8   0         28.83         30.30         5.27 o                         
   1   9   0       2258.73       2127.94        27.17 o                         
   3   9   0       1500.05       1454.34        20.61 o                         
   5   9   0        394.30        300.45         8.02 o                         
   7   9   0       1599.55       1632.30        27.56 o                         
   9   9   0        159.12        136.10         5.82 o                         
  11   9   0        296.72        291.32         8.28 o                         
  13   9   0          0.21         -0.59         4.43 o                         
  15   9   0        130.67        123.37        11.61 o                         
   0  10   0        172.19        154.30         6.36 o                         
   2  10   0        132.09        146.34         4.45 o                         
   4  10   0         14.62         27.21         3.19 o                         
   6  10   0        287.63        323.00         7.69 o                         
   8  10   0         76.71         54.78         6.11 o                         
  10  10   0        406.39        410.60        10.93 o                         
  12  10   0          5.75          8.28         5.07 o                         
   1  11   0         39.73         32.51         3.10 o                         
   3  11   0         95.58         88.80         4.65 o                         
   5  11   0          5.77          3.34         3.09 o                         
   7  11   0        382.88        375.37        10.29 o                         
   9  11   0         33.19         35.33         5.94 o                         
  11  11   0        229.85        262.71        26.00 o                         
   0  12   0          4.65          4.11         5.41 o                         
   2  12   0        145.36        137.31         6.60 o                         
   4  12   0         17.65         21.57         4.12 o                         
   6  12   0         27.68         24.84         5.75 o                         
   8  12   0          9.92         12.69         7.73 o                         
   1  13   0        892.68        947.31        29.72 o                         
   3  13   0        344.54        370.86        12.94 o                         
 -21   1   1         59.22         70.40        14.00 o                         
 -19   1   1        147.05        158.52         6.03 o                         
 -17   1   1          0.64          1.25         2.52 o                         
 -15   1   1         50.82         89.87         3.79 o                         
 -13   1   1         13.09          9.71         1.64 o                         
 -11   1   1        202.01        250.75         5.60 o                         
  -9   1   1        160.28        151.76         2.45 o                         
  -7   1   1       8369.10       9482.43        97.20 o                         
  -5   1   1        220.85        213.69         3.25 o                         
  -3   1   1      36820.21      37594.89       451.10 o                         
  -1   1   1         27.35         35.69         0.92 o                         
   1   1   1      25607.92      27130.95       277.51 o                         
   3   1   1         41.71         24.48         0.69 o                         
   5   1   1      24093.22      26261.07       257.01 o                         
   7   1   1        341.37        295.80         3.30 o                         
   9   1   1        347.77        347.58         4.61 o                         
  11   1   1         19.84         23.78         1.51 o                         
  13   1   1       1238.85       1323.09        18.54 o                         
  15   1   1         96.06         95.18         3.25 o                         
  17   1   1          0.44         -0.97         3.30 o                         
  19   1   1         28.99         28.77         4.72 o                         
 -20   2   1          0.96          2.57         4.14 o                         
 -18   2   1         99.63        128.30         6.63 o                         
 -16   2   1          9.57         11.17         2.51 o                         
 -14   2   1          6.29          2.32         1.51 o                         
 -12   2   1        899.08        862.05        11.73 o                         
 -10   2   1        298.45        323.74         4.24 o                         
  -8   2   1        583.89        532.28         6.05 o                         
  -6   2   1       2402.93       2389.01        26.00 o                         
  -4   2   1       1229.39       1290.10        13.49 o                         
  -2   2   1       1208.87       1346.83        11.96 o                         
   0   2   1       8848.71       9459.16       107.00 o                         
   2   2   1       7609.73       8619.67        84.44 o                         
   4   2   1        852.35       1011.51         9.90 o                         
   6   2   1        705.65        823.28         8.32 o                         
   8   2   1       3775.10       4239.14        41.99 o                         
  10   2   1        191.26        200.64         3.55 o                         
  12   2   1         82.99        107.51         3.13 o                         
  14   2   1         32.92         43.20         4.12 o                         
  16   2   1        152.17        157.70         4.59 o                         
  18   2   1         22.94         23.53         4.05 o                         
 -19   3   1        428.51        468.81        11.21 o                         
 -17   3   1          9.71          6.66         2.70 o                         
 -15   3   1        314.31        305.87         5.61 o                         
 -13   3   1          5.31          3.01         1.40 o                         
 -11   3   1        675.65        692.42         9.47 o                         
  -9   3   1        126.52        108.08         1.92 o                         
  -7   3   1        248.97        272.26         3.25 o                         
  -5   3   1        216.68        200.41         2.44 o                         
  -3   3   1        712.76        740.83         6.75 o                         
  -1   3   1        338.36        330.20         3.80 o                         
   1   3   1       5389.04       5855.27        57.52 o                         
   3   3   1        507.92        490.40         5.03 o                         
   5   3   1       1720.96       1761.37        16.38 o                         
   7   3   1          0.63          2.54         0.94 o                         
   9   3   1       2976.11       2944.14        36.37 o                         
  11   3   1        190.52        172.98         3.80 o                         
  13   3   1        245.13        215.44         4.89 o                         
  15   3   1          9.71          8.83         2.39 o                         
  17   3   1        292.36        307.53         7.16 o                         
  19   3   1         42.64         46.15         5.10 o                         
 -20   4   1        110.95        107.93         6.72 o                         
 -18   4   1        763.64        870.92        13.01 o                         
 -16   4   1        210.80        224.78         5.33 o                         
 -14   4   1        460.86        457.77         6.96 o                         
 -12   4   1       1273.92       1311.50        18.22 o                         
 -10   4   1       3617.94       3466.90        42.59 o                         
  -8   4   1        217.98        195.04         2.91 o                         
  -6   4   1        327.49        389.12         4.88 o                         
  -4   4   1       1890.67       1946.44        17.42 o                         
  -2   4   1        107.34        125.26         2.00 o                         
   0   4   1       1687.75       1932.48        20.30 o                         
   2   4   1       3648.61       4187.71        41.41 o                         
   4   4   1         91.44        117.46         2.14 o                         
   6   4   1        724.12        708.14         7.03 o                         
   8   4   1       1600.00       1583.17        20.12 o                         
  10   4   1        210.80        210.65         4.58 o                         
  12   4   1        229.74        193.46         4.18 o                         
  14   4   1          6.34          4.58         2.16 o                         
  16   4   1         26.58         29.38         2.98 o                         
  18   4   1         10.69         11.02         3.32 o                         
 -19   5   1          3.30          5.09         3.38 o                         
 -17   5   1        324.17        346.92         6.60 o                         
 -15   5   1          9.26         12.66         2.42 o                         
 -13   5   1        381.27        382.63         6.48 o                         
 -11   5   1        520.82        534.81         8.39 o                         
  -9   5   1        157.21        135.73         3.14 o                         
  -7   5   1       1541.18       1686.82        18.08 o                         
  -5   5   1         41.76         34.73         1.08 o                         
  -3   5   1       3866.58       4495.05        42.71 o                         
  -1   5   1       1869.30       1952.48        19.71 o                         
   1   5   1       3647.26       4228.18        40.26 o                         
   3   5   1       1633.34       1768.84        17.19 o                         
   5   5   1       1097.13       1190.44        11.85 o                         
   7   5   1        832.97        753.77         9.72 o                         
   9   5   1        283.48        280.02         6.15 o                         
  11   5   1          4.35          5.93         1.94 o                         
  13   5   1         14.34         14.23         2.29 o                         
  15   5   1          3.86          2.98         2.56 o                         
  17   5   1          2.27          1.35         3.32 o                         
 -18   6   1        249.80        268.55         7.09 o                         
 -16   6   1         28.58         20.74         3.14 o                         
 -14   6   1        128.39        100.66         4.28 o                         
 -12   6   1         50.08         54.37         2.95 o                         
 -10   6   1       1251.32       1130.94        15.00 o                         
  -8   6   1        300.13        304.45         4.84 o                         
  -6   6   1        911.49        916.76        10.34 o                         
  -4   6   1       2671.30       3136.50        31.36 o                         
  -2   6   1       2599.69       2713.18        28.48 o                         
   0   6   1        703.67        790.10         8.88 o                         
   2   6   1       1540.95       1578.43        16.19 o                         
   4   6   1        854.26        840.40         8.71 o                         
   6   6   1       1044.74       1191.92        13.13 o                         
   8   6   1        164.47        139.81         6.09 o                         
  10   6   1        884.75        922.69        13.26 o                         
  12   6   1         41.35         37.24         2.80 o                         
  14   6   1        200.09        214.81         6.43 o                         
  16   6   1        121.28        134.19         5.44 o                         
 -17   7   1         38.56         40.22         4.50 o                         
 -15   7   1        614.27        680.76        10.86 o                         
 -13   7   1         39.18         34.56         2.77 o                         
 -11   7   1        478.20        557.65         8.64 o                         
  -9   7   1         36.35         31.83         2.38 o                         
  -7   7   1        243.19        267.24         5.08 o                         
  -5   7   1        170.28        202.45         5.11 o                         
  -3   7   1         21.81         25.82         2.06 o                         
  -1   7   1        195.96        256.80         8.01 o                         
   1   7   1          2.55          0.92         1.46 o                         
   3   7   1        421.43        473.40         6.65 o                         
   5   7   1          0.05         -0.14         1.56 o                         
   7   7   1         13.41         14.79         1.13 o                         
   9   7   1         97.03         94.41         4.42 o                         
  11   7   1          0.32         -0.24         2.89 o                         
  13   7   1          0.12          2.43         3.40 o                         
  15   7   1         24.60         30.19         4.57 o                         
 -16   8   1        335.10        359.04        14.92 o                         
 -14   8   1          0.42          5.06         3.56 o                         
 -12   8   1        825.88        883.40        16.26 o                         
 -10   8   1         15.24         12.66         2.97 o                         
  -8   8   1        314.34        359.12         9.47 o                         
  -6   8   1         54.74         45.79         2.18 o                         
  -4   8   1        164.08        171.36         3.95 o                         
  -2   8   1        347.39        335.00         5.73 o                         
   0   8   1         25.50         32.11         2.22 o                         
   2   8   1        155.44        110.55         3.36 o                         
   4   8   1          8.58          4.04         1.99 o                         
   6   8   1        425.73        337.21         7.05 o                         
   8   8   1         23.78         19.79         3.26 o                         
  10   8   1          0.03          0.20         3.05 o                         
  12   8   1          0.02         -1.77         3.83 o                         
  14   8   1        124.94        109.89         6.00 o                         
 -15   9   1          2.22         -1.04         4.67 o                         
 -13   9   1        316.39        336.02         9.29 o                         
 -11   9   1         75.42         51.13         4.34 o                         
  -9   9   1        669.57        705.69        13.71 o                         
  -7   9   1        486.25        412.15         9.41 o                         
  -5   9   1        388.02        401.43         7.20 o                         
  -3   9   1        977.05        895.69        13.56 o                         
  -1   9   1         57.68         54.84         2.80 o                         
   1   9   1        256.00        218.89         4.70 o                         
   3   9   1          8.05          8.73         2.36 o                         
   5   9   1         66.07         58.19         3.86 o                         
   7   9   1          5.91         11.31         3.39 o                         
   9   9   1        139.45        127.54         5.86 o                         
  11   9   1         19.94         12.09         4.31 o                         
  13   9   1          0.56          0.53         4.71 o                         
 -14  10   1        241.84        257.33        20.62 o                         
 -12  10   1          7.13          4.37         4.64 o                         
 -10  10   1       1062.26       1082.56        27.21 o                         
  -8  10   1        388.41        344.54        11.39 o                         
  -6  10   1        808.28        782.40        13.22 o                         
  -4  10   1        216.66        162.90         4.93 o                         
  -2  10   1       1539.22       1572.95        20.85 o                         
   0  10   1        708.94        675.00        10.22 o                         
   2  10   1        279.22        254.62         6.01 o                         
   4  10   1        252.08        217.38         6.01 o                         
   6  10   1        481.71        481.51         9.50 o                         
   8  10   1        215.66        218.41         9.84 o                         
  10  10   1         10.03         10.83         5.13 o                         
  12  10   1         21.32         20.27         5.43 o                         
 -11  11   1          0.27          0.41         5.50 o                         
  -9  11   1        217.14        230.21        10.52 o                         
  -7  11   1         19.49         17.67         4.50 o                         
  -5  11   1         20.25         24.78         3.68 o                         
  -3  11   1         64.91         50.24         4.23 o                         
  -1  11   1        135.18        118.84         4.79 o                         
   1  11   1         17.79         13.39         3.23 o                         
   3  11   1        279.98        267.01         7.16 o                         
   5  11   1         42.11         43.01         3.63 o                         
   7  11   1        510.59        544.13        12.76 o                         
   9  11   1          7.06         11.58         6.01 o                         
  -8  12   1          0.02         -1.28         6.07 o                         
  -6  12   1          0.01          0.08         5.01 o                         
  -4  12   1         87.92         83.27         4.94 o                         
  -2  12   1          0.00          0.43         3.73 o                         
   0  12   1          0.02         -0.11         4.39 o                         
   2  12   1        179.60        185.27         8.20 o                         
   4  12   1          8.45          5.17         3.90 o                         
   6  12   1         35.50         32.51         5.91 o                         
  -3  13   1        177.97        184.01         8.80 o                         
  -1  13   1         53.59         54.28         9.24 o                         
   1  13   1         87.15         71.73        17.04 o                         
 -20   0   2          6.10          5.44         4.88 o                         
 -18   0   2         75.14         87.97         8.22 o                         
 -16   0   2         15.77         25.17         3.58 o                         
 -14   0   2         62.29         23.86         2.72 o                         
 -12   0   2         12.24         18.79         2.85 o                         
 -10   0   2       5289.56       6037.66        92.30 o                         
  -8   0   2         17.64         15.43         1.05 o                         
  -6   0   2       1941.05       2008.08        28.30 o                         
  -4   0   2          6.01          1.89         0.50 o                         
  -2   0   2       7744.51       8360.96       141.78 o                         
   0   0   2        191.47        206.42         2.69 o                         
   2   0   2      11765.11      12569.68       150.77 o                         
   4   0   2       1725.48       1558.08        22.14 o                         
   6   0   2        948.18       1052.03        16.90 o                         
   8   0   2         54.20         39.80         2.94 o                         
  10   0   2        499.25        480.91         9.87 o                         
  12   0   2        763.74        756.43        14.69 o                         
  14   0   2         21.11         10.15         2.18 o                         
  16   0   2        249.93        235.93        10.54 o                         
  18   0   2         69.07         74.26         7.21 o                         
 -21   1   2          0.61          2.73         4.13 o                         
 -19   1   2         22.18         19.36         3.30 o                         
 -17   1   2          4.72          8.67         2.49 o                         
 -15   1   2         67.83         77.20         3.11 o                         
 -13   1   2         52.16         48.98         2.13 o                         
 -11   1   2          2.96          0.23         0.93 o                         
  -9   1   2        312.17        293.93         3.53 o                         
  -7   1   2          7.70          9.89         0.67 o                         
  -5   1   2        884.58        883.95        10.36 o                         
  -3   1   2         14.33         18.91         0.52 o                         
  -1   1   2      10205.41      10839.70       101.98 o                         
   1   1   2        885.66        952.55         9.58 o                         
   3   1   2       2966.92       3275.99        33.87 o                         
   5   1   2        688.09        682.87         6.89 o                         
   7   1   2       1648.06       1861.51        18.87 o                         
   9   1   2        821.98        799.80         9.07 o                         
  11   1   2         32.54         35.23         1.81 o                         
  13   1   2        140.23        123.02         3.77 o                         
  15   1   2          8.93          5.81         2.29 o                         
  17   1   2        154.86        156.61         6.50 o                         
  19   1   2          5.40          6.28         9.86 o                         
 -20   2   2        131.03        105.64         5.12 o                         
 -18   2   2         22.51         14.27         2.90 o                         
 -16   2   2        201.83        168.11         4.29 o                         
 -14   2   2        711.65        627.39         9.21 o                         
 -12   2   2        271.80        271.37         3.57 o                         
 -10   2   2       1058.62       1152.19        11.93 o                         
  -8   2   2       1599.59       1683.85        19.69 o                         
  -6   2   2        165.48        165.80         3.35 o                         
  -4   2   2       1761.22       1813.73        18.90 o                         
  -2   2   2      10163.84      10673.54       104.52 o                         
   0   2   2       1238.12       1335.01        13.33 o                         
   2   2   2          6.29          3.53         0.55 o                         
   4   2   2        296.41        278.03         3.61 o                         
   6   2   2        974.69        954.16         9.93 o                         
   8   2   2         75.75         74.83         2.39 o                         
  10   2   2         22.69         23.69         1.34 o                         
  12   2   2          0.57          0.77         1.82 o                         
  14   2   2        113.75         86.65         3.85 o                         
  16   2   2         47.90         54.78         3.55 o                         
  18   2   2         92.99         81.55         5.42 o                         
 -21   3   2         94.71        107.15         5.87 o                         
 -19   3   2        176.12        185.96         6.40 o                         
 -17   3   2        294.39        330.88         6.45 o                         
 -15   3   2        390.51        366.13         5.86 o                         
 -13   3   2       2369.28       2407.16        28.44 o                         
 -11   3   2       2607.08       2605.02        28.71 o                         
  -9   3   2       1240.93       1321.87        14.12 o                         
  -7   3   2       3424.84       3623.06        39.47 o                         
  -5   3   2       5796.93       6447.04        58.73 o                         
  -3   3   2       4765.69       4966.30        43.69 o                         
  -1   3   2        637.41        599.46         6.56 o                         
   1   3   2       1639.71       1593.88        15.42 o                         
   3   3   2         62.53         49.20         1.31 o                         
   5   3   2         17.86         16.35         1.88 o                         
   7   3   2        498.62        488.71         5.85 o                         
   9   3   2        290.60        248.56         3.85 o                         
  11   3   2         22.43         17.64         1.94 o                         
  13   3   2          3.30          4.61         2.20 o                         
  15   3   2         37.72         31.07         2.80 o                         
  17   3   2        170.11        188.28         6.04 o                         
 -20   4   2         15.08         13.89         4.17 o                         
 -18   4   2         12.32         12.87         2.36 o                         
 -16   4   2         15.00         10.64         1.93 o                         
 -14   4   2        249.11        259.29         4.70 o                         
 -12   4   2        743.79        718.00         9.97 o                         
 -10   4   2        146.66        151.07         2.59 o                         
  -8   4   2        492.79        498.94         5.67 o                         
  -6   4   2        591.78        646.05         6.65 o                         
  -4   4   2       2174.52       2286.38        21.08 o                         
  -2   4   2         14.26         12.09         0.83 o                         
   0   4   2        316.52        308.28         3.74 o                         
   2   4   2         77.89         59.01         1.44 o                         
   4   4   2        374.29        402.94         5.66 o                         
   6   4   2         11.79          6.78         0.94 o                         
   8   4   2         73.98         73.88         1.92 o                         
  10   4   2          2.17          1.94         1.75 o                         
  12   4   2        155.88        162.78         4.10 o                         
  14   4   2          5.81          3.29         2.84 o                         
  16   4   2        155.01        167.40         7.40 o                         
  18   4   2          1.25          1.89         4.67 o                         
 -19   5   2        115.97        124.97         4.48 o                         
 -17   5   2        255.17        281.59         5.81 o                         
 -15   5   2        115.81        132.16         3.82 o                         
 -13   5   2       1758.57       1771.54        22.80 o                         
 -11   5   2       1015.90       1096.37        13.66 o                         
  -9   5   2        247.97        239.41         3.80 o                         
  -7   5   2        359.67        418.28         4.91 o                         
  -5   5   2       2239.18       2374.32        23.85 o                         
  -3   5   2        558.51        566.94         7.10 o                         
  -1   5   2         21.76         22.52         1.06 o                         
   1   5   2         25.38         14.25         0.85 o                         
   3   5   2       1628.19       1711.29        16.69 o                         
   5   5   2          3.61          6.39         1.09 o                         
   7   5   2        104.73         95.50         2.44 o                         
   9   5   2        174.12        157.00         3.85 o                         
  11   5   2        414.14        392.68         6.78 o                         
  13   5   2         25.58         15.60         2.49 o                         
  15   5   2          9.37          6.35         3.03 o                         
  17   5   2        139.20        150.18         6.15 o                         
 -18   6   2         14.42         17.28         3.28 o                         
 -16   6   2        333.06        338.87         6.46 o                         
 -14   6   2         93.24         91.07         3.49 o                         
 -12   6   2       1399.33       1468.72        19.22 o                         
 -10   6   2        181.00        154.75         4.24 o                         
  -8   6   2        836.31        858.09        10.87 o                         
  -6   6   2         45.45         45.16         2.67 o                         
  -4   6   2       2031.19       2169.56        21.91 o                         
  -2   6   2        131.77        127.46         3.17 o                         
   0   6   2         80.06         84.64         2.43 o                         
   2   6   2         95.09         92.08         2.25 o                         
   4   6   2        106.32        130.42         2.91 o                         
   6   6   2         11.02         11.02         1.42 o                         
   8   6   2         41.92         33.46         1.46 o                         
  10   6   2         55.01         52.99         2.85 o                         
  12   6   2          8.30          4.38         2.81 o                         
  14   6   2         78.15         83.75         4.50 o                         
  16   6   2          0.65          3.72         3.99 o                         
 -17   7   2         57.67         58.26         3.84 o                         
 -15   7   2        529.68        570.52         9.43 o                         
 -13   7   2          0.32          2.04         2.43 o                         
 -11   7   2         73.44         81.71         3.64 o                         
  -9   7   2        613.91        631.81         9.28 o                         
  -7   7   2        776.46        759.10         9.94 o                         
  -5   7   2         69.42         68.87         1.93 o                         
  -3   7   2        190.69        146.83         4.22 o                         
  -1   7   2        247.47        225.49         5.80 o                         
   1   7   2        368.71        362.03         5.79 o                         
   3   7   2        303.28        316.89         5.33 o                         
   5   7   2          9.90          6.13         1.92 o                         
   7   7   2        115.57        101.25         3.29 o                         
   9   7   2          1.48          0.07         2.67 o                         
  11   7   2        154.21        151.84         6.07 o                         
  13   7   2         18.10         14.29         4.15 o                         
  15   7   2         16.28         18.20         4.66 o                         
 -16   8   2         68.04         67.70         5.10 o                         
 -14   8   2        289.01        298.59        11.84 o                         
 -12   8   2        160.48        143.01         5.87 o                         
 -10   8   2         65.66         48.48         5.30 o                         
  -8   8   2        646.57        625.89        12.03 o                         
  -6   8   2         49.66         54.29         2.97 o                         
  -4   8   2        264.71        238.83         5.06 o                         
  -2   8   2        147.66        159.59         3.79 o                         
   0   8   2        223.38        194.91         4.13 o                         
   2   8   2        239.00        257.38         4.93 o                         
   4   8   2          4.62          7.51         2.19 o                         
   6   8   2         14.04         12.77         2.36 o                         
   8   8   2         12.07         13.64         3.31 o                         
  10   8   2        136.55        146.89         6.19 o                         
  12   8   2          5.86          5.97         3.98 o                         
  14   8   2         10.56          7.38         5.07 o                         
 -15   9   2        120.85        145.18         7.07 o                         
 -13   9   2        162.30        167.34         6.95 o                         
 -11   9   2          5.33          0.37         3.54 o                         
  -9   9   2        341.66        326.57         8.94 o                         
  -7   9   2         59.76         81.46         5.24 o                         
  -5   9   2         47.61         45.18         2.64 o                         
  -3   9   2         16.93         12.75         2.28 o                         
  -1   9   2         52.73         50.43         3.07 o                         
   1   9   2        301.45        297.51         5.70 o                         
   3   9   2          4.30          0.76         2.30 o                         
   5   9   2        148.43        150.20         5.08 o                         
   7   9   2          0.63          0.17         2.12 o                         
   9   9   2        386.35        412.14        18.16 o                         
  11   9   2         80.07         74.95         5.47 o                         
  13   9   2         96.58         94.21         6.54 o                         
 -14  10   2        223.84        243.68         9.48 o                         
 -12  10   2        420.23        456.12        11.10 o                         
 -10  10   2         22.42         17.06         3.99 o                         
  -8  10   2        100.62         93.76         5.91 o                         
  -6  10   2          6.32          1.70         3.51 o                         
  -4  10   2         21.98         21.86         3.35 o                         
  -2  10   2        616.22        613.78        10.24 o                         
   0  10   2         64.82         59.35         3.59 o                         
   2  10   2        196.74        177.64         5.39 o                         
   4  10   2         19.05         14.07         2.89 o                         
   6  10   2        285.20        299.48         7.35 o                         
   8  10   2          0.35         -1.41         4.74 o                         
  10  10   2         39.63         39.90         5.98 o                         
 -11  11   2          1.27          2.45         5.52 o                         
  -9  11   2        120.90        119.70         7.19 o                         
  -7  11   2          1.30          1.86         4.36 o                         
  -5  11   2        268.25        275.11         6.88 o                         
  -3  11   2        146.43        125.76         4.75 o                         
  -1  11   2        266.44        258.10         8.84 o                         
   1  11   2         47.19         38.13         3.81 o                         
   3  11   2        459.66        459.33         9.66 o                         
   5  11   2        125.05        118.04         7.08 o                         
   7  11   2        157.41        148.66         7.21 o                         
   9  11   2          8.40         10.30         5.98 o                         
  -8  12   2         20.69         22.84         6.13 o                         
  -6  12   2         31.97         32.33         5.76 o                         
  -4  12   2        103.44        104.17         5.38 o                         
  -2  12   2         14.85         14.31         3.89 o                         
   0  12   2         48.85         53.41         6.21 o                         
   2  12   2         31.70         32.75         4.41 o                         
   4  12   2          1.51          0.42         4.05 o                         
   6  12   2          2.03          2.50         5.81 o                         
  -3  13   2         34.01         33.75         5.63 o                         
  -1  13   2        241.32        276.15        25.10 o                         
   1  13   2          9.56          8.97        13.45 o                         
 -21   1   3         95.22         98.71         5.68 o                         
 -19   1   3          4.23          7.89         3.05 o                         
 -17   1   3         31.76         16.68         2.38 o                         
 -15   1   3          0.02          0.80         1.60 o                         
 -13   1   3        512.43        479.23         8.75 o                         
 -11   1   3          4.44          8.89         0.95 o                         
  -9   1   3        552.40        577.76         8.18 o                         
  -7   1   3        129.17        116.58         1.64 o                         
  -5   1   3       6767.13       7878.13        80.76 o                         
  -3   1   3        864.79        932.93         9.38 o                         
  -1   1   3       4380.90       4643.86        43.82 o                         
   1   1   3        784.96        835.55         7.61 o                         
   3   1   3       1229.65       1232.36        12.01 o                         
   5   1   3       1214.51       1200.76        11.41 o                         
   7   1   3       1589.91       1674.52        18.85 o                         
   9   1   3        264.71        247.18         4.11 o                         
  11   1   3        494.76        441.55         6.95 o                         
  13   1   3        232.98        188.48         4.36 o                         
  15   1   3          1.24          5.01         2.66 o                         
  17   1   3        318.88        317.60         9.49 o                         
 -22   2   3        130.12        156.18        20.62 o                         
 -20   2   3        157.93        192.64         6.96 o                         
 -18   2   3         33.01         28.70         2.73 o                         
 -16   2   3        149.00        139.58         3.80 o                         
 -14   2   3        324.03        301.72         4.96 o                         
 -12   2   3       1472.32       1474.82        15.20 o                         
 -10   2   3         11.82         15.91         1.00 o                         
  -8   2   3       1278.95       1384.42        15.48 o                         
  -6   2   3       1165.96       1217.38        13.55 o                         
  -4   2   3       6577.25       7205.71        70.72 o                         
  -2   2   3        137.97        129.25         1.69 o                         
   0   2   3       5007.00       5373.81        48.92 o                         
   2   2   3       7311.05       8230.02        88.49 o                         
   4   2   3        697.01        720.86         7.67 o                         
   6   2   3       2228.21       2294.43        22.24 o                         
   8   2   3        380.36        370.23         5.12 o                         
  10   2   3       2752.86       2822.78        33.13 o                         
  12   2   3        109.61        104.05         3.00 o                         
  14   2   3        517.87        546.77         9.49 o                         
  16   2   3         79.56         79.58         4.04 o                         
  18   2   3        228.19        266.35        29.14 o                         
 -21   3   3          8.29         10.17         4.03 o                         
 -19   3   3          6.89          2.73         2.99 o                         
 -17   3   3         71.30         57.72         2.95 o                         
 -15   3   3          0.86          0.23         1.77 o                         
 -13   3   3        133.36        119.44         2.44 o                         
 -11   3   3          5.56          2.19         1.42 o                         
  -9   3   3       1988.80       1983.52        20.98 o                         
  -7   3   3         51.02         44.39         1.41 o                         
  -5   3   3       1836.19       1960.58        18.84 o                         
  -3   3   3        382.83        379.64         3.81 o                         
  -1   3   3       6095.50       6992.54        68.65 o                         
   1   3   3        599.07        617.37         6.27 o                         
   3   3   3        113.44        104.79         1.82 o                         
   5   3   3         21.94         28.54         1.29 o                         
   7   3   3        468.79        434.10         5.70 o                         
   9   3   3        412.78        406.85         5.69 o                         
  11   3   3        169.01        148.25         3.28 o                         
  13   3   3        117.72        117.96         4.17 o                         
  15   3   3          0.33          0.39         2.93 o                         
  17   3   3         93.67         86.47         4.56 o                         
 -20   4   3        226.26        253.90         7.25 o                         
 -18   4   3          4.93          5.83         2.75 o                         
 -16   4   3          8.16          7.49         1.89 o                         
 -14   4   3        358.35        344.59         5.49 o                         
 -12   4   3        100.48         91.25         2.01 o                         
 -10   4   3          0.19         -0.08         0.56 o                         
  -8   4   3         65.97         54.54         1.28 o                         
  -6   4   3       2459.92       2642.39        25.34 o                         
  -4   4   3          6.81         14.53         0.66 o                         
  -2   4   3        439.21        478.51         5.26 o                         
   0   4   3        164.07        149.60         2.10 o                         
   2   4   3       6275.81       6828.46        67.29 o                         
   4   4   3        288.68        333.44         4.51 o                         
   6   4   3        649.70        685.10         8.85 o                         
   8   4   3        580.34        591.19         8.44 o                         
  10   4   3       2097.52       2169.89        24.56 o                         
  12   4   3         15.57         17.45         2.39 o                         
  14   4   3         98.29        116.22         4.55 o                         
  16   4   3          2.39          5.04         3.59 o                         
 -19   5   3          0.61          0.38         2.40 o                         
 -17   5   3          0.42         -0.40         2.07 o                         
 -15   5   3          0.48          2.05         1.67 o                         
 -13   5   3         41.19         39.06         2.07 o                         
 -11   5   3        130.20        109.27         2.61 o                         
  -9   5   3         14.58         15.79         1.19 o                         
  -7   5   3        188.61        195.00         4.19 o                         
  -5   5   3          0.01          0.94         0.83 o                         
  -3   5   3        398.20        402.30         4.65 o                         
  -1   5   3        358.25        471.01         5.89 o                         
   1   5   3       3152.37       3358.86        32.17 o                         
   3   5   3        293.40        334.97         6.22 o                         
   5   5   3       1089.45       1139.81        12.58 o                         
   7   5   3        135.39        116.05         2.77 o                         
   9   5   3       1275.86       1308.32        16.17 o                         
  11   5   3          0.02          0.52         2.37 o                         
  13   5   3        115.70        114.99         4.74 o                         
  15   5   3          6.82          8.71         3.74 o                         
 -18   6   3         39.39         35.57         3.26 o                         
 -16   6   3         66.96         61.88         3.11 o                         
 -14   6   3         20.73         18.12         2.17 o                         
 -12   6   3        134.82        125.71         3.61 o                         
 -10   6   3        254.66        230.36         4.17 o                         
  -8   6   3         41.13         40.31         2.05 o                         
  -6   6   3        265.16        240.32         4.90 o                         
  -4   6   3         14.33         12.26         1.10 o                         
  -2   6   3       3614.85       3826.67        39.86 o                         
   0   6   3        124.41        113.67         2.70 o                         
   2   6   3        563.95        539.84         6.84 o                         
   4   6   3          2.80          3.07         1.50 o                         
   6   6   3       1107.40       1078.95        14.33 o                         
   8   6   3        151.52        127.39         4.06 o                         
  10   6   3         65.33         68.04         3.50 o                         
  12   6   3         43.01         43.01         3.63 o                         
  14   6   3          1.18         -0.93         3.72 o                         
  16   6   3          5.88          0.00        13.45 o                         
 -19   7   3        132.74        135.16         6.73 o                         
 -17   7   3         17.98         22.61         3.26 o                         
 -15   7   3        344.36        336.44         6.68 o                         
 -13   7   3        109.04        101.89         5.21 o                         
 -11   7   3        110.58        123.24         3.91 o                         
  -9   7   3          1.21          1.22         1.89 o                         
  -7   7   3        286.21        312.46         5.90 o                         
  -5   7   3        150.65        145.08         4.39 o                         
  -3   7   3         39.13         39.29         2.36 o                         
  -1   7   3        231.68        229.30         4.36 o                         
   1   7   3         20.88         22.87         1.71 o                         
   3   7   3         37.06         29.06         2.62 o                         
   5   7   3        377.04        362.18         6.13 o                         
   7   7   3        447.14        420.18         6.93 o                         
   9   7   3         21.53         15.31         3.37 o                         
  11   7   3         35.90         31.60         4.10 o                         
  13   7   3         46.18         46.69         5.66 o                         
 -16   8   3         54.94         53.71         4.67 o                         
 -14   8   3          0.21          0.45         3.13 o                         
 -12   8   3        340.09        336.97         8.34 o                         
 -10   8   3         44.59         38.34         4.86 o                         
  -8   8   3        123.76        120.64         4.30 o                         
  -6   8   3        164.22        147.96         4.21 o                         
  -4   8   3        268.03        285.74         5.66 o                         
  -2   8   3          9.96          8.34         1.97 o                         
   0   8   3        202.60        171.87         4.04 o                         
   2   8   3          1.27          0.35         2.14 o                         
   4   8   3         12.38          6.13         2.43 o                         
   6   8   3        158.06        164.35         4.92 o                         
   8   8   3        419.21        398.37         7.99 o                         
  10   8   3          0.16          0.89         3.62 o                         
  12   8   3          0.35          1.93         4.62 o                         
  14   8   3         14.76         15.11         8.61 o                         
 -15   9   3          2.33          2.60         4.37 o                         
 -13   9   3         98.69        102.51         6.81 o                         
 -11   9   3          1.25          2.08         3.33 o                         
  -9   9   3        507.70        504.50        10.68 o                         
  -7   9   3         33.07         30.34         3.06 o                         
  -5   9   3        182.41        169.30         4.49 o                         
  -3   9   3         32.41         33.80         2.68 o                         
  -1   9   3        864.86        845.47        14.28 o                         
   1   9   3         11.39          8.33         2.45 o                         
   3   9   3          2.07          0.26         2.58 o                         
   5   9   3          0.92          1.70         2.73 o                         
   7   9   3         64.19         57.70         3.69 o                         
   9   9   3          4.50          1.67         4.57 o                         
  11   9   3        254.22        269.89         9.30 o                         
 -14  10   3          4.91          4.11         4.87 o                         
 -12  10   3        134.25        144.77         6.63 o                         
 -10  10   3         13.79         11.10         3.99 o                         
  -8  10   3          1.60          0.07         4.20 o                         
  -6  10   3          2.11         -0.46         3.24 o                         
  -4  10   3        130.78        118.65         4.74 o                         
  -2  10   3          1.28         -0.88         2.65 o                         
   0  10   3          0.25         -0.19         3.01 o                         
   2  10   3         52.93         47.91         3.73 o                         
   4  10   3        394.32        407.42         8.70 o                         
   6  10   3        148.83        156.26         7.47 o                         
   8  10   3        136.10        124.78         7.72 o                         
  10  10   3        154.32        167.46         9.05 o                         
 -11  11   3         76.16         88.96         6.12 o                         
  -9  11   3         42.94         37.98         5.87 o                         
  -7  11   3         77.10         76.06         5.60 o                         
  -5  11   3          0.21         -0.46         2.55 o                         
  -3  11   3          1.09          0.32         3.08 o                         
  -1  11   3         52.47         44.88         4.21 o                         
   1  11   3        245.24        225.03         6.87 o                         
   3  11   3         46.63         40.25         4.07 o                         
   5  11   3        141.19        133.90         5.92 o                         
   7  11   3          2.75          2.81         5.29 o                         
  -8  12   3         45.66         47.58         8.17 o                         
  -6  12   3         90.41         98.50         6.63 o                         
  -4  12   3          0.70          0.37         3.53 o                         
  -2  12   3          1.24          2.50         4.05 o                         
   0  12   3          1.29         -0.66         4.66 o                         
   2  12   3         17.21         25.08         4.55 o                         
   4  12   3        128.95        132.25         6.30 o                         
 -22   0   4          0.54          3.38         5.26 o                         
 -20   0   4        159.85        183.21         8.45 o                         
 -18   0   4          6.14          4.36         3.55 o                         
 -16   0   4         85.86        109.15         4.89 o                         
 -14   0   4         18.18         17.09         2.07 o                         
 -12   0   4        634.95        551.92        14.32 o                         
 -10   0   4          2.96          1.68         1.04 o                         
  -8   0   4        191.05        196.55         3.77 o                         
  -6   0   4        316.79        271.26         3.92 o                         
  -4   0   4       3134.43       3245.22        49.48 o                         
  -2   0   4         38.17         29.47         1.45 o                         
   0   0   4       1539.90       1498.50        18.39 o                         
   2   0   4       1882.59       1981.49        26.00 o                         
   4   0   4       2732.23       2786.77        36.36 o                         
   6   0   4        267.46        266.87         7.29 o                         
   8   0   4       3339.35       3331.08        58.05 o                         
  10   0   4        786.93        794.55        19.87 o                         
  12   0   4       1413.34       1338.38        25.14 o                         
  14   0   4        136.03        122.64         5.56 o                         
  16   0   4       1314.63       1438.82        27.46 o                         
 -21   1   4        131.36        123.96         5.51 o                         
 -19   1   4          8.89          6.75         2.79 o                         
 -17   1   4        347.89        343.67         6.61 o                         
 -15   1   4         10.40          9.81         1.69 o                         
 -13   1   4        821.76        831.65        11.42 o                         
 -11   1   4        107.89         91.75         1.79 o                         
  -9   1   4       1653.02       1816.77        19.22 o                         
  -7   1   4        651.40        593.51         5.58 o                         
  -5   1   4       1038.28       1116.85        11.75 o                         
  -3   1   4       2141.79       2056.18        20.40 o                         
  -1   1   4       2756.71       2977.07        26.39 o                         
   1   1   4       8209.19       8844.57        83.44 o                         
   3   1   4        331.49        394.50         3.99 o                         
   5   1   4       2159.17       2217.03        20.71 o                         
   7   1   4        855.96        866.91        10.33 o                         
   9   1   4       1077.73       1091.83        14.56 o                         
  11   1   4         76.53         72.53         2.88 o                         
  13   1   4        228.41        221.25         5.58 o                         
  15   1   4        115.17        118.55         4.71 o                         
  17   1   4         81.01         77.78         4.48 o                         
 -22   2   4          0.01         -2.04         3.90 o                         
 -20   2   4         80.99         80.97         4.44 o                         
 -18   2   4          0.00         -1.09         2.27 o                         
 -16   2   4         58.99         62.08         3.14 o                         
 -14   2   4        141.02        135.76         2.80 o                         
 -12   2   4        161.57        136.31         2.94 o                         
 -10   2   4        416.51        443.32         5.38 o                         
  -8   2   4       1280.19       1319.94        14.13 o                         
  -6   2   4       1065.73       1126.17        11.96 o                         
  -4   2   4       4581.14       5264.40        47.94 o                         
  -2   2   4       2847.17       3166.86        32.74 o                         
   0   2   4       9621.00      11011.58        99.92 o                         
   2   2   4       1192.22       1374.24        12.50 o                         
   4   2   4       3069.45       3108.78        31.08 o                         
   6   2   4        743.57        723.62         8.32 o                         
   8   2   4        375.07        344.50         5.77 o                         
  10   2   4          2.32          2.39         1.67 o                         
  12   2   4         54.89         50.39         2.47 o                         
  14   2   4         16.38         19.50         3.07 o                         
  16   2   4         79.04         83.06         4.55 o                         
 -21   3   4         92.52         99.76         5.02 o                         
 -19   3   4         53.37         60.92         3.29 o                         
 -17   3   4         75.39         73.66         3.01 o                         
 -15   3   4          0.13          0.56         1.34 o                         
 -13   3   4          3.09          3.21         1.43 o                         
 -11   3   4       3145.15       3193.24        37.12 o                         
  -9   3   4         87.81         86.44         1.93 o                         
  -7   3   4       1849.28       2175.96        20.96 o                         
  -5   3   4        962.24       1123.28        12.01 o                         
  -3   3   4       6344.76       7498.05        70.80 o                         
  -1   3   4        924.36       1048.61        10.33 o                         
   1   3   4          0.08          0.72         0.66 o                         
   3   3   4        696.38        863.68         9.83 o                         
   5   3   4          6.26          5.42         1.11 o                         
   7   3   4       4647.42       4732.10        57.85 o                         
   9   3   4        282.01        281.59         4.89 o                         
  11   3   4        718.43        736.77        10.09 o                         
  13   3   4          6.13          7.21         2.80 o                         
  15   3   4        851.13        948.11        16.23 o                         
 -20   4   4         31.38         28.02         3.29 o                         
 -18   4   4         91.31         77.16         3.35 o                         
 -16   4   4        236.91        221.78         4.17 o                         
 -14   4   4        165.64        144.87         2.84 o                         
 -12   4   4        408.18        376.95         5.69 o                         
 -10   4   4       1482.53       1480.35        16.87 o                         
  -8   4   4       1229.39       1274.43        12.60 o                         
  -6   4   4       1921.84       2141.64        21.52 o                         
  -4   4   4       2992.91       3097.26        28.50 o                         
  -2   4   4       1079.49       1157.86        11.90 o                         
   0   4   4       2100.09       2046.30        19.82 o                         
   2   4   4         52.86         59.48         1.55 o                         
   4   4   4        974.11        990.71        11.03 o                         
   6   4   4        675.09        636.35         8.01 o                         
   8   4   4        284.45        289.96         4.90 o                         
  10   4   4        309.35        299.12         5.06 o                         
  12   4   4        233.15        239.75         6.25 o                         
  14   4   4        263.23        271.60         6.70 o                         
  16   4   4         38.83         34.95         4.65 o                         
 -21   5   4         14.14         10.18         4.30 o                         
 -19   5   4        176.92        199.72         5.98 o                         
 -17   5   4        100.40         98.46         3.66 o                         
 -15   5   4          0.45          1.72         1.69 o                         
 -13   5   4        210.13        198.98         3.51 o                         
 -11   5   4       1117.20       1126.69        13.21 o                         
  -9   5   4        361.36        313.51         5.69 o                         
  -7   5   4         12.15         13.13         1.12 o                         
  -5   5   4       1110.31       1118.33        11.62 o                         
  -3   5   4        472.09        399.21         5.11 o                         
  -1   5   4         12.47         10.09         0.95 o                         
   1   5   4        159.91        188.84         2.83 o                         
   3   5   4          0.96          0.80         1.14 o                         
   5   5   4          0.73          1.97         1.45 o                         
   7   5   4        832.57        804.40        11.93 o                         
   9   5   4          2.93          3.08         1.81 o                         
  11   5   4         11.56         11.93         2.90 o                         
  13   5   4         69.20         51.80         4.04 o                         
  15   5   4        278.82        337.57         9.40 o                         
 -20   6   4          2.78          2.92         3.23 o                         
 -18   6   4         25.25         26.49         2.72 o                         
 -16   6   4        169.98        157.86         4.36 o                         
 -14   6   4         24.42         23.15         2.20 o                         
 -12   6   4        144.25        137.68         3.45 o                         
 -10   6   4        544.87        510.03         8.26 o                         
  -8   6   4       1503.01       1434.31        18.45 o                         
  -6   6   4        444.74        360.12         5.80 o                         
  -4   6   4       2278.81       2333.23        24.72 o                         
  -2   6   4        744.92        725.67         8.78 o                         
   0   6   4       3379.73       3539.89        40.98 o                         
   2   6   4        159.21        154.68         3.56 o                         
   4   6   4       1230.10       1141.36        14.17 o                         
   6   6   4         30.97         33.43         2.24 o                         
   8   6   4        552.45        511.38         8.58 o                         
  10   6   4          4.88          4.69         1.55 o                         
  12   6   4         40.23         34.40         3.89 o                         
  14   6   4          8.57         10.43         4.61 o                         
 -19   7   4          2.05          3.37         3.42 o                         
 -17   7   4         93.87         91.47         4.08 o                         
 -15   7   4        226.46        233.08         8.64 o                         
 -13   7   4          0.57          0.89         2.16 o                         
 -11   7   4        215.30        208.02         4.60 o                         
  -9   7   4        116.50         86.10         3.01 o                         
  -7   7   4       1748.59       1705.87        20.55 o                         
  -5   7   4        124.96        127.83         2.97 o                         
  -3   7   4       2247.60       2280.07        25.54 o                         
  -1   7   4        132.31        151.15         3.85 o                         
   1   7   4       2586.48       2642.40        33.00 o                         
   3   7   4        141.28        119.70         3.44 o                         
   5   7   4       1210.16       1178.01        16.87 o                         
   7   7   4          3.14          3.54         2.18 o                         
   9   7   4        177.78        182.36         4.88 o                         
  11   7   4         58.15         66.00         4.93 o                         
  13   7   4         75.78         64.30         5.87 o                         
 -18   8   4         24.14         24.18         5.09 o                         
 -16   8   4        193.44        236.23         8.03 o                         
 -14   8   4        222.00        228.03         6.93 o                         
 -12   8   4         54.93         65.80         4.79 o                         
 -10   8   4        518.08        543.86         9.92 o                         
  -8   8   4       1231.02       1230.38        19.13 o                         
  -6   8   4       1111.44       1114.55        16.21 o                         
  -4   8   4       1403.58       1422.12        19.83 o                         
  -2   8   4        518.93        495.14         7.68 o                         
   0   8   4       2041.45       2033.48        27.78 o                         
   2   8   4        134.52        128.10         4.16 o                         
   4   8   4        598.72        503.37         9.32 o                         
   6   8   4          9.99         11.02         2.86 o                         
   8   8   4         34.57         18.33         2.97 o                         
  10   8   4          0.14          0.32         4.19 o                         
  12   8   4         18.82         24.06         5.51 o                         
 -15   9   4         20.26         25.32         4.34 o                         
 -13   9   4        171.91        173.62         8.73 o                         
 -11   9   4         49.97         47.96         4.06 o                         
  -9   9   4          1.72         -1.03         2.79 o                         
  -7   9   4         39.85         31.61         3.08 o                         
  -5   9   4         38.08         34.18         2.45 o                         
  -3   9   4         74.07         71.23         3.30 o                         
  -1   9   4         80.06         85.30         3.51 o                         
   1   9   4         39.60         37.48         2.99 o                         
   3   9   4         11.52          6.90         2.70 o                         
   5   9   4          0.87          1.61         2.97 o                         
   7   9   4         32.14         24.02         3.62 o                         
   9   9   4        293.50        334.45        11.47 o                         
  11   9   4          0.43          0.10         5.58 o                         
 -14  10   4          3.42          3.78         4.78 o                         
 -12  10   4        278.95        286.41         8.82 o                         
 -10  10   4        148.85        152.75         6.66 o                         
  -8  10   4         21.69         16.84         3.96 o                         
  -6  10   4         60.35         64.56         4.29 o                         
  -4  10   4          4.11          7.03         2.56 o                         
  -2  10   4          3.04          2.37         2.89 o                         
   0  10   4         36.24         24.39         3.06 o                         
   2  10   4        174.31        155.32         5.70 o                         
   4  10   4          6.29          3.81         3.22 o                         
   6  10   4        369.87        382.51         8.84 o                         
   8  10   4         64.08         59.03         6.77 o                         
  10  10   4         99.84        106.70        19.73 o                         
 -11  11   4         46.27         51.75         5.51 o                         
  -9  11   4        105.43        100.85         6.94 o                         
  -7  11   4        202.09        224.43         7.72 o                         
  -5  11   4        251.07        267.90         6.50 o                         
  -3  11   4         38.34         38.62         3.77 o                         
  -1  11   4          6.30          4.14         3.67 o                         
   1  11   4        353.62        399.96         9.43 o                         
   3  11   4          6.44          5.94         3.79 o                         
   5  11   4         82.96         91.50         5.22 o                         
   7  11   4        218.64        225.96        10.96 o                         
  -8  12   4          7.18          5.89         6.40 o                         
  -6  12   4          3.90          5.11         5.03 o                         
  -4  12   4         54.09         65.16         6.14 o                         
  -2  12   4          0.12          0.51         4.70 o                         
   0  12   4        162.94        158.08         8.15 o                         
   2  12   4        163.68        177.28         8.15 o                         
   4  12   4        121.73        126.24         9.49 o                         
 -21   1   5         24.21         22.23         3.32 o                         
 -19   1   5        188.39        197.44         4.96 o                         
 -17   1   5          0.32          1.04         1.66 o                         
 -15   1   5       1255.68       1163.25        14.51 o                         
 -13   1   5          6.77          4.68         0.96 o                         
 -11   1   5        890.00        978.59        10.40 o                         
  -9   1   5         17.37         13.75         0.93 o                         
  -7   1   5        143.20        169.51         2.21 o                         
  -5   1   5          0.73          0.25         0.44 o                         
  -3   1   5      13762.92      15840.08       148.97 o                         
  -1   1   5        517.05        578.88         5.52 o                         
   1   1   5         42.11         32.36         1.01 o                         
   3   1   5        309.39        304.28         3.48 o                         
   5   1   5        354.03        340.58         4.88 o                         
   7   1   5          0.82          0.04         1.53 o                         
   9   1   5       1373.21       1320.99        17.41 o                         
  11   1   5          0.02          0.32         2.00 o                         
  13   1   5        211.51        200.85         5.12 o                         
  15   1   5        117.29        124.87         4.67 o                         
 -22   2   5          2.36          5.59         3.56 o                         
 -20   2   5          8.96          9.77         2.82 o                         
 -18   2   5        161.58        166.02         4.45 o                         
 -16   2   5         56.24         55.68         2.36 o                         
 -14   2   5       1076.65       1009.45        11.42 o                         
 -12   2   5          2.64          1.48         0.69 o                         
 -10   2   5       4642.62       4771.09        47.34 o                         
  -8   2   5       1355.13       1421.94        14.40 o                         
  -6   2   5      11622.19      14057.32       137.71 o                         
  -4   2   5        429.89        451.16         4.53 o                         
  -2   2   5       4033.54       4795.51        45.45 o                         
   0   2   5       4680.68       5305.20        48.47 o                         
   2   2   5       1830.92       1931.36        18.00 o                         
   4   2   5       1642.58       1648.63        16.28 o                         
   6   2   5         29.06         30.50         1.73 o                         
   8   2   5        724.12        727.96         9.80 o                         
  10   2   5         16.41         13.27         2.18 o                         
  12   2   5        121.92        139.01         6.86 o                         
  14   2   5          1.06          0.49         2.43 o                         
  16   2   5          0.00          1.13         4.34 o                         
 -21   3   5         14.44         13.80         3.02 o                         
 -19   3   5        590.86        622.67        10.43 o                         
 -17   3   5         53.08         57.80         2.68 o                         
 -15   3   5        380.09        413.40         8.97 o                         
 -13   3   5        411.07        377.77         5.19 o                         
 -11   3   5       2525.66       2625.36        29.09 o                         
  -9   3   5        228.94        215.85         3.21 o                         
  -7   3   5       2219.99       2440.76        24.44 o                         
  -5   3   5        453.59        521.35         5.03 o                         
  -3   3   5       7539.42       8882.92        83.84 o                         
  -1   3   5        505.19        539.32         5.66 o                         
   1   3   5       2481.35       2759.99        25.61 o                         
   3   3   5        314.04        335.88         4.22 o                         
   5   3   5       2375.27       2439.29        28.62 o                         
   7   3   5        526.81        548.35         7.32 o                         
   9   3   5        362.68        339.24         6.16 o                         
  11   3   5        142.29        152.54         4.41 o                         
  13   3   5        366.41        348.81         6.86 o                         
  15   3   5          9.13         11.28         4.01 o                         
 -20   4   5          9.32          7.85         2.90 o                         
 -18   4   5        300.95        313.22         6.11 o                         
 -16   4   5        251.61        246.41         4.98 o                         
 -14   4   5       1115.15       1101.83        12.62 o                         
 -12   4   5         93.64         81.95         2.43 o                         
 -10   4   5        957.43        918.46         9.79 o                         
  -8   4   5        130.27         86.69         1.86 o                         
  -6   4   5       1978.00       2220.89        22.32 o                         
  -4   4   5        264.90        284.65         5.05 o                         
  -2   4   5         10.09          9.27         0.93 o                         
   0   4   5        919.86       1082.15        10.49 o                         
   2   4   5        201.91        179.38         2.86 o                         
   4   4   5        298.56        297.02         4.28 o                         
   6   4   5         13.15          6.63         1.57 o                         
   8   4   5        895.71        885.59        11.14 o                         
  10   4   5        123.16        124.46         4.04 o                         
  12   4   5        195.11        183.31         4.75 o                         
  14   4   5         26.55         24.40         4.21 o                         
 -21   5   5          0.09         -0.50         3.57 o                         
 -19   5   5          1.50          0.94         2.68 o                         
 -17   5   5         84.27         81.13         3.33 o                         
 -15   5   5          0.00          0.16         1.41 o                         
 -13   5   5          4.30          2.46         1.30 o                         
 -11   5   5        207.27        189.94         3.66 o                         
  -9   5   5        216.53        185.76         3.64 o                         
  -7   5   5        287.55        255.58         4.33 o                         
  -5   5   5        125.77        137.99         2.27 o                         
  -3   5   5       1151.14       1088.50        11.92 o                         
  -1   5   5          4.97          4.17         1.15 o                         
   1   5   5         86.66         64.03         2.51 o                         
   3   5   5        443.73        424.43         5.82 o                         
   5   5   5         37.39         26.28         1.96 o                         
   7   5   5          7.16          5.83         2.09 o                         
   9   5   5         53.97         49.62         2.79 o                         
  11   5   5         25.56         22.42         2.52 o                         
  13   5   5          4.80          3.18         4.09 o                         
 -20   6   5        165.86        165.44         8.29 o                         
 -18   6   5         25.80         25.33         2.66 o                         
 -16   6   5        195.63        184.26         4.52 o                         
 -14   6   5        255.35        260.49         5.99 o                         
 -12   6   5       1910.03       1901.00        24.27 o                         
 -10   6   5         15.73         13.59         1.70 o                         
  -8   6   5       1073.53       1010.31        13.46 o                         
  -6   6   5         63.58         56.02         4.45 o                         
  -4   6   5       1944.23       1959.04        20.91 o                         
  -2   6   5       2929.71       3097.35        34.08 o                         
   0   6   5         72.46         80.43         2.55 o                         
   2   6   5       1162.52       1147.67        15.16 o                         
   4   6   5         73.70         69.44         2.76 o                         
   6   6   5       1306.38       1308.24        17.37 o                         
   8   6   5        448.26        426.66         7.74 o                         
  10   6   5        116.08        109.72         5.37 o                         
  12   6   5         60.38         58.28         5.01 o                         
  14   6   5         58.98         57.25         8.93 o                         
 -19   7   5        221.65        251.12         6.38 o                         
 -17   7   5          1.31          1.02         2.70 o                         
 -15   7   5        344.00        371.21         9.62 o                         
 -13   7   5        201.73        198.99         5.07 o                         
 -11   7   5       4063.19       4232.81        52.26 o                         
  -9   7   5         19.06         15.25         2.01 o                         
  -7   7   5       5765.47       5894.13        72.03 o                         
  -5   7   5        288.33        260.24         6.95 o                         
  -3   7   5      13703.52      14187.38       152.88 o                         
  -1   7   5          2.78          1.10         1.65 o                         
   1   7   5       5700.97       5777.98        70.61 o                         
   3   7   5         73.36         76.15         3.45 o                         
   5   7   5       4010.93       4068.82        53.92 o                         
   7   7   5         37.64         25.98         3.02 o                         
   9   7   5        252.76        245.59         6.75 o                         
  11   7   5          5.97          6.81         4.37 o                         
  13   7   5        183.33        188.02         8.88 o                         
 -18   8   5        120.74        112.61         6.58 o                         
 -16   8   5          0.14          1.71         3.15 o                         
 -14   8   5        183.48        183.25         5.96 o                         
 -12   8   5        292.91        288.72         6.86 o                         
 -10   8   5       1925.28       2001.35        27.57 o                         
  -8   8   5        522.15        488.22         8.50 o                         
  -6   8   5       1886.70       1920.64        26.42 o                         
  -4   8   5       2120.34       2191.75        29.71 o                         
  -2   8   5       3855.73       4002.83        49.45 o                         
   0   8   5        881.77        899.34        19.62 o                         
   2   8   5        906.13        895.29        13.52 o                         
   4   8   5        836.05        840.52        14.17 o                         
   6   8   5        378.52        398.63        10.09 o                         
   8   8   5         95.25         87.37         4.89 o                         
  10   8   5          0.26         -1.66         4.64 o                         
  12   8   5         41.54         37.48         7.62 o                         
 -15   9   5        273.12        284.40        10.56 o                         
 -13   9   5         97.60         97.89         5.08 o                         
 -11   9   5          1.96          0.30         3.50 o                         
  -9   9   5        193.75        199.85         6.02 o                         
  -7   9   5        241.49        239.75         6.35 o                         
  -5   9   5         61.38         57.18         2.89 o                         
  -3   9   5        118.57        107.90         4.09 o                         
  -1   9   5          6.40         10.42         2.74 o                         
   1   9   5        118.18        136.96         5.19 o                         
   3   9   5        162.80        170.14         5.75 o                         
   5   9   5         11.05          8.03         3.27 o                         
   7   9   5        110.09         99.83         5.42 o                         
   9   9   5        179.08        191.70         9.46 o                         
 -14  10   5         40.32         44.31         5.24 o                         
 -12  10   5        525.07        562.29        12.51 o                         
 -10  10   5          0.32         -1.36         3.80 o                         
  -8  10   5        595.69        632.78        13.14 o                         
  -6  10   5        253.93        246.27         7.11 o                         
  -4  10   5        209.47        228.32         5.88 o                         
  -2  10   5        202.80        209.32         6.81 o                         
   0  10   5         70.14         65.07         4.18 o                         
   2  10   5        607.96        632.60        12.16 o                         
   4  10   5          9.73          7.41         3.61 o                         
   6  10   5        382.99        413.27        10.02 o                         
   8  10   5          0.11         -3.19         3.73 o                         
 -11  11   5        171.38        197.49        13.52 o                         
  -9  11   5        160.77        180.93         9.08 o                         
  -7  11   5        553.38        598.10        19.23 o                         
  -5  11   5        233.74        253.42         7.58 o                         
  -3  11   5        169.41        182.69         6.26 o                         
  -1  11   5         74.26         72.03         5.37 o                         
   1  11   5        527.24        580.38        12.84 o                         
   3  11   5         65.55         76.31         6.28 o                         
   5  11   5        203.72        217.63         7.85 o                         
  -8  12   5        151.27        174.43         9.73 o                         
  -6  12   5        142.70        180.24         7.90 o                         
  -4  12   5        147.36        170.10         6.51 o                         
  -2  12   5        284.80        346.66         9.28 o                         
   0  12   5         15.51         17.62         5.32 o                         
   2  12   5        234.91        248.84        13.85 o                         
 -22   0   6       1592.11       1793.25        39.05 o                         
 -20   0   6         72.14         69.04         4.55 o                         
 -18   0   6       1986.49       2005.21        32.77 o                         
 -16   0   6         17.51         16.37         2.53 o                         
 -14   0   6       3033.11       3030.26        47.47 o                         
 -12   0   6          5.21          1.93         1.40 o                         
 -10   0   6       1695.31       1792.45        25.74 o                         
  -8   0   6        218.76        208.66         4.67 o                         
  -6   0   6         34.32         29.65         1.89 o                         
  -4   0   6          1.09          0.67         0.98 o                         
  -2   0   6         45.95         51.84         2.61 o                         
   0   0   6          0.03          0.38         0.98 o                         
   2   0   6        488.86        368.76         5.80 o                         
   4   0   6        307.33        325.42         6.02 o                         
   6   0   6        324.24        298.23         7.46 o                         
   8   0   6         28.11         23.23         3.30 o                         
  10   0   6         14.61         15.87         3.45 o                         
  12   0   6          3.01         -0.11         3.71 o                         
  14   0   6        171.85        180.74         7.89 o                         
 -23   1   6         96.56         94.80        10.76 o                         
 -21   1   6         70.19         68.54         4.16 o                         
 -19   1   6        240.79        247.79         4.99 o                         
 -17   1   6         37.97         36.84         2.22 o                         
 -15   1   6        924.85        957.51        11.63 o                         
 -13   1   6        446.59        400.09         5.42 o                         
 -11   1   6       1074.47       1081.67        11.88 o                         
  -9   1   6        354.08        376.50         4.15 o                         
  -7   1   6       2769.08       3078.37        30.52 o                         
  -5   1   6       2332.39       2600.36        27.06 o                         
  -3   1   6         96.58        103.55         2.02 o                         
  -1   1   6       1674.06       1821.85        16.45 o                         
   1   1   6        166.45        169.78         2.57 o                         
   3   1   6       1898.22       2062.38        20.22 o                         
   5   1   6        100.40         90.13         2.45 o                         
   7   1   6        802.91        813.48        11.40 o                         
   9   1   6         34.20         25.45         2.46 o                         
  11   1   6        354.26        354.06         7.01 o                         
  13   1   6          6.40          7.21         2.92 o                         
  15   1   6        110.72        100.20         4.86 o                         
 -22   2   6         69.24         76.48         4.46 o                         
 -20   2   6          0.32         -0.68         2.37 o                         
 -18   2   6         19.23         20.97         2.13 o                         
 -16   2   6         28.17         28.04         1.76 o                         
 -14   2   6        465.13        475.19         5.78 o                         
 -12   2   6        233.74        234.01         3.25 o                         
 -10   2   6       2129.32       2353.27        22.76 o                         
  -8   2   6        910.50        976.88        10.90 o                         
  -6   2   6       7632.19       9021.63        82.02 o                         
  -4   2   6        512.68        560.71         5.81 o                         
  -2   2   6       4117.73       4878.80        46.33 o                         
   0   2   6        428.04        427.49         4.55 o                         
   2   2   6       1362.17       1381.23        13.21 o                         
   4   2   6          1.60         -0.18         1.31 o                         
   6   2   6         43.48         34.77         2.02 o                         
   8   2   6        114.47        105.21         3.97 o                         
  10   2   6         41.67         44.44         2.88 o                         
  12   2   6         12.80         11.19         2.86 o                         
  14   2   6         83.69         75.77         4.14 o                         
 -21   3   6        628.67        723.14        12.10 o                         
 -19   3   6         30.04         32.07         2.41 o                         
 -17   3   6        634.04        631.82         8.23 o                         
 -15   3   6        470.16        481.11         7.87 o                         
 -13   3   6       3362.72       3297.56        34.77 o                         
 -11   3   6         11.52         22.46         1.04 o                         
  -9   3   6       1037.08       1097.63        12.28 o                         
  -7   3   6          7.43          9.14         0.87 o                         
  -5   3   6       1798.84       1977.59        18.47 o                         
  -3   3   6       5492.25       6205.78        56.71 o                         
  -1   3   6         64.35         68.00         1.62 o                         
   1   3   6       1172.57       1280.68        12.76 o                         
   3   3   6        156.23        156.54         2.94 o                         
   5   3   6       2551.38       2614.68        27.89 o                         
   7   3   6         72.84         71.98         3.18 o                         
   9   3   6         15.00         16.13         2.29 o                         
  11   3   6        135.07        134.28         4.54 o                         
  13   3   6         53.41         59.17         3.84 o                         
 -22   4   6        133.34        133.59         8.97 o                         
 -20   4   6        115.26        135.86         4.36 o                         
 -18   4   6        301.04        322.09         6.45 o                         
 -16   4   6         99.04        104.79         2.96 o                         
 -14   4   6        674.91        684.04         8.43 o                         
 -12   4   6         11.08         10.47         1.01 o                         
 -10   4   6        389.47        406.62         5.61 o                         
  -8   4   6        231.48        200.39         3.68 o                         
  -6   4   6        729.85        760.59         9.01 o                         
  -4   4   6       1438.78       1479.17        14.57 o                         
  -2   4   6        370.46        465.96         5.62 o                         
   0   4   6       1110.39       1162.09        12.21 o                         
   2   4   6        223.35        258.08         4.41 o                         
   4   4   6        972.55        913.23        11.69 o                         
   6   4   6         88.73         90.03         3.24 o                         
   8   4   6         55.79         52.73         2.83 o                         
  10   4   6        201.45        205.91         6.02 o                         
  12   4   6         86.34         97.78         4.30 o                         
  14   4   6         20.87         17.37         4.88 o                         
 -21   5   6        147.04        168.45         8.81 o                         
 -19   5   6         70.76         56.92         4.91 o                         
 -17   5   6         19.37         13.75         2.42 o                         
 -15   5   6         59.20         58.03         2.76 o                         
 -13   5   6        486.57        470.06         6.85 o                         
 -11   5   6          1.18         -0.29         1.27 o                         
  -9   5   6         15.37          6.70         1.45 o                         
  -7   5   6        422.03        445.47         6.60 o                         
  -5   5   6        192.19        187.53         3.32 o                         
  -3   5   6        191.51        192.96         3.80 o                         
  -1   5   6       1085.13       1127.26        13.07 o                         
   1   5   6          4.44          0.92         1.50 o                         
   3   5   6        712.54        692.00         8.75 o                         
   5   5   6       1125.21       1161.42        14.63 o                         
   7   5   6        185.71        177.31         4.70 o                         
   9   5   6          5.83          3.63         2.59 o                         
  11   5   6         91.05         73.15         3.90 o                         
  13   5   6        157.53        167.59         7.11 o                         
 -20   6   6         10.05         11.86         6.20 o                         
 -18   6   6         57.46         50.23         2.88 o                         
 -16   6   6          0.09         -0.85         1.97 o                         
 -14   6   6        321.70        318.10         5.87 o                         
 -12   6   6         26.45         20.90         2.02 o                         
 -10   6   6       1830.19       1752.82        22.45 o                         
  -8   6   6        123.42         94.24         2.97 o                         
  -6   6   6       3448.54       3507.86        40.74 o                         
  -4   6   6        266.84        228.24         3.94 o                         
  -2   6   6       3204.07       3152.61        34.87 o                         
   0   6   6         98.64         92.51         3.05 o                         
   2   6   6       1564.44       1460.93        19.01 o                         
   4   6   6         78.78         83.34         3.46 o                         
   6   6   6        200.94        223.75         5.18 o                         
   8   6   6          0.87          0.31         2.63 o                         
  10   6   6         58.88         52.20         3.54 o                         
  12   6   6          0.08         -1.05         4.73 o                         
 -19   7   6         16.38         13.55         3.19 o                         
 -17   7   6         19.80         18.20         2.92 o                         
 -15   7   6        207.75        201.70         5.80 o                         
 -13   7   6         32.20         25.69         2.46 o                         
 -11   7   6       1029.96       1042.23        14.28 o                         
  -9   7   6        200.65        165.88         4.09 o                         
  -7   7   6       2863.68       2928.38        39.11 o                         
  -5   7   6        754.13        741.53         9.74 o                         
  -3   7   6       1948.51       1943.08        24.68 o                         
  -1   7   6        523.04        526.58         8.02 o                         
   1   7   6       1457.15       1445.64        18.97 o                         
   3   7   6        686.18        649.55        10.48 o                         
   5   7   6         24.68         23.49         2.97 o                         
   7   7   6         17.49         16.68         3.37 o                         
   9   7   6         83.96         82.84         4.36 o                         
  11   7   6        115.39        102.69         6.26 o                         
 -18   8   6          1.72          2.86         4.04 o                         
 -16   8   6          1.10         -0.78         3.04 o                         
 -14   8   6         27.52         19.25         2.99 o                         
 -12   8   6         25.30         19.18         2.76 o                         
 -10   8   6        572.69        527.14         9.12 o                         
  -8   8   6        331.16        343.57         6.75 o                         
  -6   8   6       1228.96       1260.93        16.87 o                         
  -4   8   6        933.43        947.96        13.09 o                         
  -2   8   6        847.12        865.75        12.99 o                         
   0   8   6        989.62        984.40        14.64 o                         
   2   8   6        744.31        733.32        12.65 o                         
   4   8   6        577.61        589.25        10.92 o                         
   6   8   6         35.66         44.99         3.96 o                         
   8   8   6        167.11        182.11         7.81 o                         
  10   8   6        132.67        162.21         7.75 o                         
 -15   9   6        210.42        227.05         8.14 o                         
 -13   9   6          5.32          4.12         3.56 o                         
 -11   9   6         14.73         16.43         3.23 o                         
  -9   9   6         15.62         10.40         3.21 o                         
  -7   9   6         26.20         24.17         3.27 o                         
  -5   9   6         76.01         74.94         3.38 o                         
  -3   9   6         24.89         19.95         3.33 o                         
  -1   9   6        112.85        121.30         5.08 o                         
   1   9   6         43.37         38.40         3.44 o                         
   3   9   6         11.18          5.13         3.31 o                         
   5   9   6         34.23         36.04         4.11 o                         
   7   9   6        207.62        205.52         7.83 o                         
   9   9   6         14.09         15.74         3.78 o                         
 -14  10   6         26.36         25.58         5.10 o                         
 -12  10   6        176.27        184.86         7.71 o                         
 -10  10   6          0.27          0.89         3.74 o                         
  -8  10   6         90.26         86.15         5.37 o                         
  -6  10   6         10.74          7.29         3.55 o                         
  -4  10   6          0.68         -0.01         3.26 o                         
  -2  10   6         76.63         62.04         5.71 o                         
   0  10   6         13.96         16.74         3.67 o                         
   2  10   6         40.42         35.38         4.72 o                         
   4  10   6         65.31         68.36         4.94 o                         
   6  10   6        306.37        310.38        11.90 o                         
 -11  11   6        139.96        159.48         7.92 o                         
  -9  11   6          1.56         -0.96         4.82 o                         
  -7  11   6        340.51        352.35        11.12 o                         
  -5  11   6          3.08          3.20         3.28 o                         
  -3  11   6         36.19         34.59         4.19 o                         
  -1  11   6        457.34        470.28        10.43 o                         
   1  11   6         63.63         56.07         5.43 o                         
   3  11   6        138.02        120.52         6.77 o                         
  -8  12   6        269.95        303.77        13.58 o                         
  -6  12   6        112.45        125.90         7.51 o                         
  -4  12   6         10.34         11.00         4.26 o                         
  -2  12   6        155.53        153.22         9.62 o                         
   0  12   6          0.28         -1.10        12.63 o                         
 -23   1   7        183.13        173.46         9.02 o                         
 -21   1   7         20.92         12.26         2.92 o                         
 -19   1   7        150.18        136.72         4.12 o                         
 -17   1   7        695.55        659.92         9.72 o                         
 -15   1   7        104.98         97.88         2.94 o                         
 -13   1   7        191.33        180.03         3.66 o                         
 -11   1   7        132.89        116.14         2.83 o                         
  -9   1   7        648.12        664.41        10.30 o                         
  -7   1   7         59.24         50.51         1.65 o                         
  -5   1   7          8.17          4.11         0.85 o                         
  -3   1   7        160.96        162.77         2.91 o                         
  -1   1   7       1731.74       2020.51        17.68 o                         
   1   1   7         37.82         39.01         1.53 o                         
   3   1   7         89.74         75.96         2.23 o                         
   5   1   7        320.37        306.27         5.44 o                         
   7   1   7        217.58        243.13         5.31 o                         
   9   1   7          0.00          0.49         2.44 o                         
  11   1   7         28.23         19.75         3.02 o                         
  13   1   7         59.35         60.87         4.66 o                         
 -22   2   7        188.69        183.19         5.92 o                         
 -20   2   7        605.98        649.12        12.71 o                         
 -18   2   7        273.11        253.75         5.38 o                         
 -16   2   7       1877.99       1940.61        24.78 o                         
 -14   2   7       1075.26       1086.68        14.47 o                         
 -12   2   7        991.60        918.27        10.83 o                         
 -10   2   7        810.07        853.03        10.54 o                         
  -8   2   7       1030.91       1057.70        13.45 o                         
  -6   2   7       1447.15       1424.47        13.96 o                         
  -4   2   7         89.61         75.60         2.26 o                         
  -2   2   7        485.09        427.86         5.58 o                         
   0   2   7         27.69         41.54         1.59 o                         
   2   2   7         18.27         27.22         1.49 o                         
   4   2   7          0.02          0.68         1.57 o                         
   6   2   7        257.13        261.06         5.50 o                         
   8   2   7        185.29        188.85         5.14 o                         
  10   2   7         40.04         36.37         3.31 o                         
  12   2   7         60.98         60.24         4.06 o                         
  14   2   7        112.37        146.75         7.57 o                         
 -21   3   7          0.02         -1.06         2.69 o                         
 -19   3   7         44.63         42.89         2.98 o                         
 -17   3   7         83.88         87.29         3.09 o                         
 -15   3   7        142.72        144.34         3.56 o                         
 -13   3   7        320.15        312.62         4.82 o                         
 -11   3   7          8.04          4.33         1.10 o                         
  -9   3   7        540.60        614.37         7.55 o                         
  -7   3   7         96.22         71.18         1.89 o                         
  -5   3   7       1810.47       2164.48        20.98 o                         
  -3   3   7       1058.69       1023.97        10.74 o                         
  -1   3   7        948.04       1000.79        10.19 o                         
   1   3   7        527.03        481.22         6.02 o                         
   3   3   7        490.83        470.84         6.77 o                         
   5   3   7        148.98        142.01         3.78 o                         
   7   3   7         19.29         18.70         2.63 o                         
   9   3   7        117.31        101.23         6.65 o                         
  11   3   7          8.11         10.25         3.18 o                         
  13   3   7         11.39          9.09         3.86 o                         
 -22   4   7         48.05         47.52        14.35 o                         
 -20   4   7         93.33         97.79         6.56 o                         
 -18   4   7         82.12         87.68         4.34 o                         
 -16   4   7       1082.30       1140.16        14.54 o                         
 -14   4   7       1043.17       1055.66        12.67 o                         
 -12   4   7        284.30        274.42         4.28 o                         
 -10   4   7        580.18        530.91         6.90 o                         
  -8   4   7       1336.92       1419.01        16.15 o                         
  -6   4   7        307.58        220.01         3.04 o                         
  -4   4   7         28.76         27.33         1.45 o                         
  -2   4   7          3.53          7.49         1.23 o                         
   0   4   7        344.29        331.64         4.82 o                         
   2   4   7         32.82         24.40         2.19 o                         
   4   4   7          2.83          0.23         1.85 o                         
   6   4   7         55.30         51.83         2.78 o                         
   8   4   7        106.91         95.59         3.87 o                         
  10   4   7         12.31          8.80         3.00 o                         
  12   4   7          2.27          0.62         3.45 o                         
 -21   5   7         48.64         40.32         8.93 o                         
 -19   5   7        111.95        114.95         6.99 o                         
 -17   5   7         75.86         81.73         4.15 o                         
 -15   5   7       1007.24       1022.97        14.75 o                         
 -13   5   7          0.49          1.16         1.62 o                         
 -11   5   7        558.55        580.75         8.00 o                         
  -9   5   7        110.45        122.18         3.08 o                         
  -7   5   7        894.51        954.18        12.71 o                         
  -5   5   7         42.59         25.83         1.54 o                         
  -3   5   7          0.12          0.80         1.39 o                         
  -1   5   7         62.16         66.19         2.44 o                         
   1   5   7          0.54          0.76         1.79 o                         
   3   5   7          2.71          0.31         2.05 o                         
   5   5   7        150.65        135.83         4.07 o                         
   7   5   7         24.82         21.18         2.73 o                         
   9   5   7          0.33          3.00         3.15 o                         
  11   5   7          8.32          6.64         3.58 o                         
 -20   6   7          8.42          1.37         6.46 o                         
 -18   6   7        111.97         96.41         7.12 o                         
 -16   6   7         14.69         22.35         2.54 o                         
 -14   6   7          3.28          3.34         1.92 o                         
 -12   6   7        605.83        554.54         9.28 o                         
 -10   6   7         71.62         58.06         3.09 o                         
  -8   6   7        289.25        243.17         4.68 o                         
  -6   6   7          8.29          8.35         1.44 o                         
  -4   6   7       1455.15       1513.05        19.41 o                         
  -2   6   7          0.08          1.23         1.84 o                         
   0   6   7        264.40        283.56         5.65 o                         
   2   6   7         46.39         41.37         2.74 o                         
   4   6   7        194.17        213.42         5.59 o                         
   6   6   7        117.86        116.92         4.92 o                         
   8   6   7         21.22         19.90         3.38 o                         
  10   6   7         13.58         12.87         3.56 o                         
 -19   7   7         13.58          9.84         4.58 o                         
 -17   7   7         40.12         40.51         3.28 o                         
 -15   7   7          0.42          0.30         2.44 o                         
 -13   7   7        395.31        377.66         7.13 o                         
 -11   7   7        139.54        124.16         3.96 o                         
  -9   7   7         16.33         14.45         2.45 o                         
  -7   7   7         13.65         11.01         2.38 o                         
  -5   7   7        375.76        364.65         8.83 o                         
  -3   7   7          0.22         -0.57         2.03 o                         
  -1   7   7        138.62        149.20         6.61 o                         
   1   7   7        329.67        322.12         6.14 o                         
   3   7   7          2.36          3.38         2.84 o                         
   5   7   7         90.21         94.35         4.80 o                         
   7   7   7        154.10        155.89         6.21 o                         
   9   7   7        342.63        345.93         8.84 o                         
 -18   8   7          8.52          8.34         4.49 o                         
 -16   8   7          5.66          4.36         3.78 o                         
 -14   8   7         92.82         90.80         4.73 o                         
 -12   8   7         51.37         49.23         3.41 o                         
 -10   8   7          3.82          3.63         2.57 o                         
  -8   8   7         66.82         70.23         3.71 o                         
  -6   8   7         88.02         90.13         3.22 o                         
  -4   8   7         48.37         54.24         3.15 o                         
  -2   8   7         29.61         36.52         2.91 o                         
   0   8   7        205.19        227.19         5.65 o                         
   2   8   7         39.74         38.54         3.40 o                         
   4   8   7        101.81         94.39         4.78 o                         
   6   8   7         98.09         98.50         5.08 o                         
   8   8   7          0.06         -0.76         4.39 o                         
 -15   9   7         24.40         23.09         4.76 o                         
 -13   9   7        142.55        144.14         6.69 o                         
 -11   9   7          5.34          3.33         3.41 o                         
  -9   9   7         60.72         71.80         4.39 o                         
  -7   9   7         51.92         50.04         4.81 o                         
  -5   9   7        929.58        943.30        15.44 o                         
  -3   9   7        117.47        115.52         5.00 o                         
  -1   9   7        126.78        122.00         6.62 o                         
   1   9   7        144.74        120.41         5.75 o                         
   3   9   7        245.71        256.67         7.75 o                         
   5   9   7          0.02          0.09         4.04 o                         
   7   9   7         33.03         27.50         5.13 o                         
 -14  10   7        120.11        136.20         8.25 o                         
 -12  10   7         72.55         86.14         6.05 o                         
 -10  10   7        140.84        151.81         6.89 o                         
  -8  10   7          6.82          8.05         4.41 o                         
  -6  10   7          0.44          1.60         4.23 o                         
  -4  10   7          5.23          3.41         3.31 o                         
  -2  10   7         17.73         16.73         3.83 o                         
   0  10   7         12.19         14.32         4.31 o                         
   2  10   7          1.19         -1.48         4.38 o                         
   4  10   7         91.70         98.87         6.36 o                         
 -11  11   7        178.37        197.94        14.25 o                         
  -9  11   7         12.45          6.07         5.58 o                         
  -7  11   7        194.23        211.25        11.19 o                         
  -5  11   7         30.77         28.25         3.94 o                         
  -3  11   7          0.10          1.69         4.11 o                         
  -1  11   7          1.01          2.78         4.96 o                         
   1  11   7         19.39         17.79         5.47 o                         
 -22   0   8        196.04        192.82         8.29 o                         
 -20   0   8         38.81         40.16         4.07 o                         
 -18   0   8        236.64        215.16         6.89 o                         
 -16   0   8        371.93        367.53         8.94 o                         
 -14   0   8        321.29        316.16         8.96 o                         
 -12   0   8        111.54         95.16         4.34 o                         
 -10   0   8        388.92        402.12        14.26 o                         
  -8   0   8        880.06        784.44        16.86 o                         
  -6   0   8        352.56        314.53         6.81 o                         
  -4   0   8       1565.53       1762.68        27.91 o                         
  -2   0   8        202.65        261.74         6.42 o                         
   0   0   8        185.23        195.76         5.48 o                         
   2   0   8        286.99        288.55         8.23 o                         
   4   0   8       1935.10       1947.30        35.19 o                         
   6   0   8        381.42        391.92        11.31 o                         
   8   0   8         22.35         22.24         4.20 o                         
  10   0   8        107.42         97.96        10.51 o                         
  12   0   8         23.00         27.23         6.50 o                         
 -23   1   8        100.45         93.47         6.18 o                         
 -21   1   8          1.84          2.11         2.70 o                         
 -19   1   8        148.81        138.31         4.23 o                         
 -17   1   8          0.00         -0.76         1.95 o                         
 -15   1   8        641.53        636.63        10.55 o                         
 -13   1   8        337.12        325.51         6.06 o                         
 -11   1   8        598.88        614.80         8.31 o                         
  -9   1   8        151.38        131.63         2.92 o                         
  -7   1   8        416.71        378.85         8.82 o                         
  -5   1   8        823.92        790.47         9.82 o                         
  -3   1   8          0.73          0.35         1.11 o                         
  -1   1   8          1.89          1.58         1.15 o                         
   1   1   8         65.35         49.92         2.29 o                         
   3   1   8         39.54         45.07         2.55 o                         
   5   1   8        100.22         95.01         3.73 o                         
   7   1   8         61.47         54.85         3.33 o                         
   9   1   8         73.36         60.96         3.80 o                         
  11   1   8          0.79         -0.48         3.43 o                         
 -22   2   8          4.54          3.16         3.19 o                         
 -20   2   8        108.27         97.43         3.85 o                         
 -18   2   8         14.58         19.33         2.34 o                         
 -16   2   8          0.32          0.49         1.83 o                         
 -14   2   8          2.09          1.36         1.70 o                         
 -12   2   8        476.91        466.91         7.23 o                         
 -10   2   8         72.19         66.64         2.34 o                         
  -8   2   8         89.51         87.47         2.98 o                         
  -6   2   8        745.02        755.11         9.45 o                         
  -4   2   8       1718.36       1736.43        19.45 o                         
  -2   2   8        411.90        395.53         5.86 o                         
   0   2   8         96.13         91.86         2.34 o                         
   2   2   8        604.12        621.44         8.02 o                         
   4   2   8        443.36        450.90         7.24 o                         
   6   2   8         76.29         85.55         4.99 o                         
   8   2   8        200.40        191.26         5.77 o                         
  10   2   8        134.09        146.33         5.37 o                         
  12   2   8          5.78          2.42         3.97 o                         
 -21   3   8         36.53         39.15         3.20 o                         
 -19   3   8         47.24         47.18         2.63 o                         
 -17   3   8         69.29         72.02         2.94 o                         
 -15   3   8        392.21        400.46         8.57 o                         
 -13   3   8         81.83         67.52         2.39 o                         
 -11   3   8        127.20        160.16         3.37 o                         
  -9   3   8        667.44        718.14         9.81 o                         
  -7   3   8        371.62        391.23         5.09 o                         
  -5   3   8         50.78         52.29         1.89 o                         
  -3   3   8        539.37        628.81         8.19 o                         
  -1   3   8       3181.47       3497.80        38.53 o                         
   1   3   8        395.11        427.77         5.98 o                         
   3   3   8        658.31        685.74         8.90 o                         
   5   3   8        307.82        315.40         6.71 o                         
   7   3   8       1669.28       1797.98        23.72 o                         
   9   3   8        106.50        112.15         8.94 o                         
  11   3   8        188.01        218.07         6.97 o                         
 -22   4   8         37.04         43.93        13.45 o                         
 -20   4   8          6.23          2.43         5.22 o                         
 -18   4   8         75.77         72.23         5.07 o                         
 -16   4   8          6.36          4.85         1.62 o                         
 -14   4   8         34.51         32.24         1.80 o                         
 -12   4   8          0.43          1.80         1.53 o                         
 -10   4   8        277.70        318.48         5.20 o                         
  -8   4   8        209.28        234.01         4.28 o                         
  -6   4   8        135.41        150.05         3.42 o                         
  -4   4   8        364.19        369.54         5.41 o                         
  -2   4   8        372.80        387.50         5.76 o                         
   0   4   8        569.39        489.84         6.69 o                         
   2   4   8          0.68          2.61         2.03 o                         
   4   4   8        209.91        187.57         4.32 o                         
   6   4   8         74.33         77.19         3.77 o                         
   8   4   8        141.24        135.44         6.06 o                         
  10   4   8         12.17          8.80         3.39 o                         
 -21   5   8          1.39         -0.58         6.37 o                         
 -19   5   8         51.47         52.15         7.43 o                         
 -17   5   8        353.98        367.37         9.97 o                         
 -15   5   8        127.10        147.40         5.04 o                         
 -13   5   8         15.48         15.30         1.85 o                         
 -11   5   8         22.27         30.90         2.08 o                         
  -9   5   8        535.78        502.65         8.62 o                         
  -7   5   8          6.25          4.92         2.40 o                         
  -5   5   8         40.07         54.14         2.27 o                         
  -3   5   8        284.83        263.95         4.81 o                         
  -1   5   8        817.47        867.20        12.78 o                         
   1   5   8        175.58        163.72         4.73 o                         
   3   5   8         75.56         95.24         3.88 o                         
   5   5   8        443.69        433.13         8.24 o                         
   7   5   8       1156.39       1250.48        18.70 o                         
   9   5   8         76.51         65.25         4.81 o                         
  11   5   8        160.62        190.71         8.35 o                         
 -20   6   8         14.78         16.35         7.13 o                         
 -18   6   8         56.93         53.69         4.58 o                         
 -16   6   8         12.11          8.72         2.43 o                         
 -14   6   8         26.55         21.48         2.37 o                         
 -12   6   8          4.44          3.88         2.20 o                         
 -10   6   8        306.50        291.24         6.13 o                         
  -8   6   8          3.24          7.27         2.08 o                         
  -6   6   8        245.49        215.59         4.95 o                         
  -4   6   8        343.76        306.16         5.46 o                         
  -2   6   8        869.58        889.53        14.20 o                         
   0   6   8        150.72        137.67         4.42 o                         
   2   6   8        403.50        452.19         8.26 o                         
   4   6   8        336.23        324.85         7.06 o                         
   6   6   8        726.56        823.67        14.46 o                         
   8   6   8          1.45          0.56         3.77 o                         
  10   6   8        264.56        307.28         9.01 o                         
 -19   7   8          0.02          0.77         4.67 o                         
 -17   7   8        113.68        116.56         7.35 o                         
 -15   7   8        105.38         96.19         5.12 o                         
 -13   7   8         13.84         13.48         2.79 o                         
 -11   7   8         79.21         83.77         3.79 o                         
  -9   7   8         19.89         19.95         3.97 o                         
  -7   7   8        454.85        486.31         9.74 o                         
  -5   7   8        512.94        476.09         8.00 o                         
  -3   7   8          5.26          5.86         2.54 o                         
  -1   7   8        171.75        162.14         4.94 o                         
   1   7   8        168.06        181.29         5.73 o                         
   3   7   8        550.58        558.36         9.96 o                         
   5   7   8          0.32          1.71         3.41 o                         
   7   7   8         12.78          9.26         4.21 o                         
   9   7   8        227.49        264.77         8.68 o                         
 -18   8   8          5.20          2.99         6.28 o                         
 -16   8   8          9.78         12.18         3.81 o                         
 -14   8   8          4.38          6.30         3.46 o                         
 -12   8   8          2.29          1.94         3.10 o                         
 -10   8   8          1.83          2.72         2.91 o                         
  -8   8   8        141.43        158.71         5.77 o                         
  -6   8   8         71.39         74.47         3.41 o                         
  -4   8   8         36.98         39.85         3.13 o                         
  -2   8   8        100.28         97.86         4.32 o                         
   0   8   8         88.36         74.21         4.09 o                         
   2   8   8        160.24        157.22         6.09 o                         
   4   8   8         31.15         33.63         4.38 o                         
   6   8   8         34.16         25.20         4.86 o                         
 -15   9   8        399.47        465.01        13.60 o                         
 -13   9   8         13.50         11.05         4.25 o                         
 -11   9   8         57.25         55.84         4.74 o                         
  -9   9   8          8.90          6.95         3.90 o                         
  -7   9   8        285.19        290.49        10.27 o                         
  -5   9   8         25.90         21.53         3.37 o                         
  -3   9   8         49.98         48.65         4.18 o                         
  -1   9   8         35.26         34.61         4.11 o                         
   1   9   8         26.29         18.90         4.95 o                         
   3   9   8        147.34        155.40         7.54 o                         
   5   9   8         31.58         27.71         5.37 o                         
 -14  10   8        103.61        121.42        22.42 o                         
 -12  10   8        196.19        197.70         8.79 o                         
 -10  10   8         89.92         96.55         6.29 o                         
  -8  10   8         38.15         35.58         6.06 o                         
  -6  10   8         13.04         12.47         6.63 o                         
  -4  10   8        226.26        232.16         7.99 o                         
  -2  10   8        122.13        136.84         6.40 o                         
   0  10   8         20.93         15.69         5.14 o                         
   2  10   8        104.25        111.25         7.05 o                         
  -9  11   8        165.66        194.09        16.16 o                         
  -7  11   8        101.98        112.89        10.76 o                         
  -5  11   8         41.44         46.74         4.75 o                         
  -3  11   8        251.69        266.87         9.65 o                         
  -1  11   8         85.75         89.29         8.17 o                         
 -23   1   9          7.39          7.82         5.69 o                         
 -21   1   9          0.35          0.89         2.79 o                         
 -19   1   9        533.79        577.14        12.50 o                         
 -17   1   9          7.00          6.54         2.25 o                         
 -15   1   9        154.21        151.22         4.26 o                         
 -13   1   9         64.47         72.29         3.07 o                         
 -11   1   9       2083.82       1958.81        26.27 o                         
  -9   1   9          0.16          0.16         1.00 o                         
  -7   1   9       2321.75       2313.63        27.13 o                         
  -5   1   9        162.91        136.54         4.34 o                         
  -3   1   9       3192.91       3325.85        36.60 o                         
  -1   1   9          0.00          1.01         1.49 o                         
   1   1   9       1310.66       1177.54        16.70 o                         
   3   1   9        167.01        171.00         5.76 o                         
   5   1   9        178.36        155.84         6.58 o                         
   7   1   9         43.36         39.88         5.43 o                         
   9   1   9         23.70         15.13         4.49 o                         
  11   1   9         11.36         14.47         4.88 o                         
 -22   2   9        128.07        139.38         5.85 o                         
 -20   2   9         64.00         63.65         3.52 o                         
 -18   2   9        131.15        123.30         4.41 o                         
 -16   2   9        302.35        270.04         6.03 o                         
 -14   2   9       1059.23       1003.38        16.24 o                         
 -12   2   9        621.71        547.65         8.36 o                         
 -10   2   9        220.59        161.17         3.43 o                         
  -8   2   9       1141.94       1155.25        14.04 o                         
  -6   2   9        263.86        211.10         3.65 o                         
  -4   2   9         11.23          7.00         1.41 o                         
  -2   2   9        167.03        157.07         3.99 o                         
   0   2   9          4.49          2.77         2.01 o                         
   2   2   9         61.15         58.31         3.29 o                         
   4   2   9        681.02        667.38        16.55 o                         
   6   2   9         87.17         83.13         5.17 o                         
   8   2   9         49.14         38.10         4.71 o                         
  10   2   9          2.08         -0.89         4.48 o                         
 -21   3   9          2.12          2.31         2.72 o                         
 -19   3   9        233.99        240.57         5.77 o                         
 -17   3   9          0.70          0.25         2.00 o                         
 -15   3   9        837.90        840.36        12.62 o                         
 -13   3   9         35.91         31.02         2.33 o                         
 -11   3   9        666.47        640.81         9.04 o                         
  -9   3   9          1.95          1.32         1.46 o                         
  -7   3   9        306.05        270.16         4.60 o                         
  -5   3   9         22.90         21.67         1.68 o                         
  -3   3   9        135.90         92.27         2.82 o                         
  -1   3   9         17.81         12.42         2.13 o                         
   1   3   9        120.06        113.07         5.26 o                         
   3   3   9         63.76         51.02         4.56 o                         
   5   3   9        338.23        328.79         9.15 o                         
   7   3   9         39.79         29.18         4.25 o                         
   9   3   9        151.94        122.19         6.84 o                         
 -20   4   9         23.22         14.25         4.76 o                         
 -18   4   9        190.54        184.21         5.19 o                         
 -16   4   9        251.61        222.38         4.88 o                         
 -14   4   9         89.54         78.29         3.75 o                         
 -12   4   9        490.51        416.10         6.99 o                         
 -10   4   9         46.72         49.56         2.39 o                         
  -8   4   9       1008.99        991.55        13.39 o                         
  -6   4   9          0.34          1.09         1.46 o                         
  -4   4   9         10.29         14.86         1.72 o                         
  -2   4   9        606.01        638.93         9.82 o                         
   0   4   9        121.09        134.90         4.43 o                         
   2   4   9        336.75        347.90        10.94 o                         
   4   4   9       1882.94       1966.20        32.39 o                         
   6   4   9        430.23        463.88        11.62 o                         
   8   4   9        284.18        294.02        10.35 o                         
  10   4   9        110.03        105.66         6.75 o                         
 -21   5   9          0.42          0.73         7.73 o                         
 -19   5   9          4.33          5.60         2.32 o                         
 -17   5   9          5.41          2.02         1.88 o                         
 -15   5   9         14.70         11.97         2.22 o                         
 -13   5   9        456.05        450.67         7.65 o                         
 -11   5   9         82.82         57.04         3.01 o                         
  -9   5   9        416.04        413.36         7.65 o                         
  -7   5   9         38.30         17.06         1.76 o                         
  -5   5   9        317.70        293.02         5.91 o                         
  -3   5   9        542.77        411.27         7.67 o                         
  -1   5   9         10.03         14.72         2.84 o                         
   1   5   9        318.76        249.98         7.50 o                         
   3   5   9        116.50        117.17         6.08 o                         
   5   5   9        292.90        293.44        12.63 o                         
   7   5   9        197.05        208.16        20.17 o                         
   9   5   9          6.72          4.70         5.46 o                         
 -20   6   9        147.10        125.79        13.45 o                         
 -18   6   9          8.81          4.56         2.58 o                         
 -16   6   9        484.58        508.54         9.40 o                         
 -14   6   9         66.75         74.19         3.56 o                         
 -12   6   9        692.62        694.61        11.70 o                         
 -10   6   9         74.88         38.45         2.71 o                         
  -8   6   9        527.02        484.13         9.58 o                         
  -6   6   9         82.81         51.18         3.14 o                         
  -4   6   9        628.35        619.55        12.50 o                         
  -2   6   9        352.75        354.84         8.91 o                         
   0   6   9        104.10        122.48         5.33 o                         
   2   6   9        180.54        176.49         6.94 o                         
   4   6   9        470.59        546.90        13.83 o                         
   6   6   9          6.17          8.97         5.97 o                         
   8   6   9         10.75         11.89         6.79 o                         
 -19   7   9          1.53          2.50         3.35 o                         
 -17   7   9          9.47          5.15         3.03 o                         
 -15   7   9        111.04        113.04         4.61 o                         
 -13   7   9          2.73          0.86         2.79 o                         
 -11   7   9         31.05         22.72         2.97 o                         
  -9   7   9        171.80        143.81         6.31 o                         
  -7   7   9          2.08          2.46         2.85 o                         
  -5   7   9         46.67         45.45         3.21 o                         
  -3   7   9         71.50         68.89         5.19 o                         
  -1   7   9        127.83        128.92         5.56 o                         
   1   7   9         50.42         61.04         4.85 o                         
   3   7   9         16.27         21.17         4.66 o                         
   5   7   9        132.00        123.84        10.48 o                         
   7   7   9         98.49        105.94         9.62 o                         
 -16   8   9          3.26          1.20         3.67 o                         
 -14   8   9         72.76         76.67         4.98 o                         
 -12   8   9         39.48         39.04         4.17 o                         
 -10   8   9         80.80         81.49         6.09 o                         
  -8   8   9         51.23         48.48         4.00 o                         
  -6   8   9         88.02         82.34         3.91 o                         
  -4   8   9        132.10        126.50         8.06 o                         
  -2   8   9        304.15        293.03        11.67 o                         
   0   8   9        145.92        128.65         6.73 o                         
   2   8   9        155.39        160.61         7.84 o                         
   4   8   9         30.65         23.19         5.44 o                         
   6   8   9        545.07        608.23        24.07 o                         
 -15   9   9         19.39         16.35         4.83 o                         
 -13   9   9          0.38          0.02         4.33 o                         
 -11   9   9        211.93        210.84         8.15 o                         
  -9   9   9          1.58          1.33         4.20 o                         
  -7   9   9        325.82        341.40        14.00 o                         
  -5   9   9        203.19        191.98         7.68 o                         
  -3   9   9        685.33        734.87        15.85 o                         
  -1   9   9        395.84        409.59        12.81 o                         
   1   9   9        258.28        253.77        11.12 o                         
   3   9   9        659.90        688.61        18.58 o                         
 -12  10   9        161.72        168.92         8.21 o                         
 -10  10   9        250.20        286.73        13.20 o                         
  -8  10   9        138.04        128.01         9.77 o                         
  -6  10   9        744.38        808.57        25.26 o                         
  -4  10   9        450.73        471.69        21.26 o                         
  -2  10   9        234.98        248.34        11.90 o                         
   0  10   9        322.90        324.33        12.58 o                         
  -7  11   9         27.22         39.45        11.66 o                         
  -5  11   9         42.56         49.25         5.20 o                         
 -22   0  10        505.95        523.98        15.41 o                         
 -20   0  10         14.06         13.60         4.38 o                         
 -18   0  10        698.97        652.12        20.20 o                         
 -16   0  10         93.09         86.41         5.22 o                         
 -14   0  10       8776.98       8949.87       177.38 o                         
 -12   0  10        486.12        442.35        11.31 o                         
 -10   0  10      10956.79      11000.56       187.72 o                         
  -8   0  10        890.96        864.27        18.77 o                         
  -6   0  10      26411.34      27308.63       414.65 o                         
  -4   0  10       1054.10       1064.24        17.88 o                         
  -2   0  10       8580.18       8964.25       153.43 o                         
   0   0  10        736.07        690.98        47.07 o                         
   2   0  10       5621.35       6009.32       120.44 o                         
   4   0  10         31.86         42.39         6.63 o                         
   6   0  10        254.84        228.57        13.00 o                         
   8   0  10         24.34         29.31         8.52 o                         
 -21   1  10        101.49         93.71         4.78 o                         
 -19   1  10         10.04          8.02         2.78 o                         
 -17   1  10        481.58        462.77         8.75 o                         
 -15   1  10        117.58        100.30         3.87 o                         
 -13   1  10       1243.86       1200.74        18.45 o                         
 -11   1  10         11.64         11.39         1.58 o                         
  -9   1  10       1647.90       1632.03        20.67 o                         
  -7   1  10          2.99          1.82         1.50 o                         
  -5   1  10        815.17        800.07        10.32 o                         
  -3   1  10        403.69        411.87         6.07 o                         
  -1   1  10        136.07        139.71         4.88 o                         
   1   1  10        355.55        332.85         7.85 o                         
   3   1  10         12.56          6.46         3.79 o                         
   5   1  10        310.47        313.11        11.00 o                         
   7   1  10         21.99         13.23         4.38 o                         
   9   1  10         78.90         71.25         6.85 o                         
 -22   2  10          4.81          4.85         3.64 o                         
 -20   2  10         25.47         25.62         3.44 o                         
 -18   2  10        265.73        261.72         6.36 o                         
 -16   2  10        149.19        157.92         4.79 o                         
 -14   2  10        120.67         94.97         3.72 o                         
 -12   2  10         78.08         81.32         3.22 o                         
 -10   2  10         42.67         51.15         2.33 o                         
  -8   2  10         25.28         26.87         1.69 o                         
  -6   2  10        498.88        456.97         6.46 o                         
  -4   2  10        123.01        120.30         3.23 o                         
  -2   2  10         69.46         74.20         3.25 o                         
   0   2  10        214.28        214.33         5.48 o                         
   2   2  10         15.97         11.66         3.59 o                         
   4   2  10         88.01         87.24         6.17 o                         
   6   2  10        305.78        316.56         9.50 o                         
   8   2  10         39.76         42.98         5.36 o                         
 -21   3  10         32.80         24.91         3.29 o                         
 -19   3  10          0.21          0.15         2.60 o                         
 -17   3  10        187.94        166.62         4.64 o                         
 -15   3  10        444.60        409.61         6.65 o                         
 -13   3  10        286.87        244.51         4.70 o                         
 -11   3  10         38.24         35.29         2.12 o                         
  -9   3  10        282.40        253.34         4.74 o                         
  -7   3  10        675.05        688.35         9.10 o                         
  -5   3  10         31.57         37.96         2.25 o                         
  -3   3  10         28.21         23.86         2.40 o                         
  -1   3  10        104.92         95.32         4.57 o                         
   1   3  10         16.09         12.88         3.18 o                         
   3   3  10        286.29        266.04         9.81 o                         
   5   3  10        209.48        200.27         7.81 o                         
   7   3  10         66.87         57.26         5.54 o                         
   9   3  10         37.77         25.64         5.85 o                         
 -20   4  10         12.95         12.02         2.85 o                         
 -18   4  10       1031.11       1036.81        16.92 o                         
 -16   4  10         58.74         62.17         2.86 o                         
 -14   4  10       1487.80       1421.75        20.00 o                         
 -12   4  10         48.97         48.28         2.63 o                         
 -10   4  10       2648.34       2294.46        30.97 o                         
  -8   4  10        444.12        452.05         7.32 o                         
  -6   4  10       2098.65       1797.70        24.44 o                         
  -4   4  10         73.18         49.97         6.47 o                         
  -2   4  10       1482.70       1342.63        18.97 o                         
   0   4  10        148.66        125.08         5.18 o                         
   2   4  10        712.57        709.52        13.54 o                         
   4   4  10          0.39          2.00         4.71 o                         
   6   4  10        358.26        391.76        13.72 o                         
   8   4  10         12.87         14.04         6.04 o                         
 -19   5  10          0.40          1.67         2.88 o                         
 -17   5  10        274.76        292.27         6.20 o                         
 -15   5  10        504.18        481.34         8.34 o                         
 -13   5  10         92.81        113.71         4.02 o                         
 -11   5  10         60.93         48.37         2.97 o                         
  -9   5  10        115.19        160.45         5.01 o                         
  -7   5  10        303.21        284.65         5.94 o                         
  -5   5  10        193.92        154.02         4.88 o                         
  -3   5  10        268.76        313.05        10.16 o                         
  -1   5  10         62.48         49.95         3.72 o                         
   1   5  10        149.71        165.87         6.89 o                         
   3   5  10        116.43         98.36         5.62 o                         
   5   5  10        388.39        403.34        15.45 o                         
   7   5  10          1.61          1.57         7.30 o                         
 -18   6  10        145.51        153.09         7.08 o                         
 -16   6  10        105.99        111.69         4.49 o                         
 -14   6  10         17.73         11.16         2.67 o                         
 -12   6  10         13.69         15.91         2.69 o                         
 -10   6  10         19.46          5.05         2.69 o                         
  -8   6  10        244.73        269.30         8.64 o                         
  -6   6  10        404.56        359.72         8.09 o                         
  -4   6  10          9.12          4.16         2.69 o                         
  -2   6  10          2.70          0.34         2.85 o                         
   0   6  10         70.28         60.77         5.36 o                         
   2   6  10         14.31         10.57         4.45 o                         
   4   6  10         31.56         29.88         5.19 o                         
   6   6  10        227.42        251.61        14.21 o                         
 -17   7  10        345.86        394.55         9.82 o                         
 -15   7  10         13.55         11.01         3.26 o                         
 -13   7  10         10.20         14.61         3.19 o                         
 -11   7  10         20.38         13.41         3.02 o                         
  -9   7  10         59.05         61.82         4.77 o                         
  -7   7  10         10.12          8.63         2.51 o                         
  -5   7  10         75.70         84.40         5.48 o                         
  -3   7  10        218.18        216.56         6.65 o                         
  -1   7  10         42.20         32.90         4.15 o                         
   1   7  10        129.67        127.80         7.12 o                         
   3   7  10         28.03         22.83         5.15 o                         
   5   7  10        228.89        251.19        15.46 o                         
 -16   8  10         24.25         24.57         4.28 o                         
 -14   8  10         16.02         18.09         4.06 o                         
 -12   8  10          3.42          3.37         3.59 o                         
 -10   8  10          4.03          2.25         3.68 o                         
  -8   8  10          2.95          3.42         3.82 o                         
  -6   8  10        744.55        796.28        16.45 o                         
  -4   8  10          0.52          3.52         3.42 o                         
  -2   8  10         51.60         52.90         4.53 o                         
   0   8  10         27.45         27.45         5.27 o                         
   2   8  10        135.31        138.71         7.61 o                         
   4   8  10          5.20          4.83         7.55 o                         
 -13   9  10       1063.40       1170.34        23.66 o                         
 -11   9  10         60.61         70.81         5.51 o                         
  -9   9  10        777.88        872.70        26.17 o                         
  -7   9  10        424.68        474.80        17.45 o                         
  -5   9  10       1257.34       1402.97        30.78 o                         
  -3   9  10        451.47        485.07        12.46 o                         
  -1   9  10        282.98        322.51        12.23 o                         
   1   9  10        413.04        449.10        14.76 o                         
 -10  10  10          0.03          1.09         5.89 o                         
  -8  10  10        253.24        281.99        25.10 o                         
  -6  10  10        182.54        179.58        12.89 o                         
  -4  10  10          5.00          4.54         4.95 o                         
  -2  10  10          1.02          7.17        11.66 o                         
 -21   1  11          0.78          2.24         3.32 o                         
 -19   1  11         17.59         17.88         3.17 o                         
 -17   1  11        138.04        135.39         4.71 o                         
 -15   1  11         10.87          8.87         2.40 o                         
 -13   1  11       1446.83       1362.55        20.73 o                         
 -11   1  11         49.91         45.06         3.39 o                         
  -9   1  11       4172.28       4225.62        48.91 o                         
  -7   1  11        226.11        202.07         4.49 o                         
  -5   1  11       2987.55       3103.88        34.45 o                         
  -3   1  11        118.67        111.42         3.85 o                         
  -1   1  11       2426.43       2426.80        43.48 o                         
   1   1  11        549.18        557.31        12.88 o                         
   3   1  11         75.36         80.72         6.69 o                         
   5   1  11         40.41         35.37         5.14 o                         
   7   1  11        175.74        189.79         9.02 o                         
 -22   2  11          0.45         -4.11         5.05 o                         
 -20   2  11         26.64         33.45         3.68 o                         
 -18   2  11        113.13        105.14         4.54 o                         
 -16   2  11         11.02          5.15         2.39 o                         
 -14   2  11          2.17          4.04         1.42 o                         
 -12   2  11        142.33        130.32         3.59 o                         
 -10   2  11          6.23          4.07         1.73 o                         
  -8   2  11         45.47         33.94         2.27 o                         
  -6   2  11        767.73        754.08        10.05 o                         
  -4   2  11        248.09        240.65         6.36 o                         
  -2   2  11         91.31         78.95         3.70 o                         
   0   2  11         80.77         82.18         4.72 o                         
   2   2  11        644.46        644.63        14.56 o                         
   4   2  11        114.71        111.79         8.94 o                         
   6   2  11          0.03         -0.74         4.90 o                         
   8   2  11         30.11         20.48         7.63 o                         
 -21   3  11        205.65        211.10         8.15 o                         
 -19   3  11          0.00          0.66         2.95 o                         
 -17   3  11        166.12        149.91         4.88 o                         
 -15   3  11          6.42          5.32         1.94 o                         
 -13   3  11        170.05        146.70         3.96 o                         
 -11   3  11         67.55         74.06         2.97 o                         
  -9   3  11         68.57         49.83         2.27 o                         
  -7   3  11         28.17         29.54         2.19 o                         
  -5   3  11        482.03        391.78         6.95 o                         
  -3   3  11        182.02        168.38         5.71 o                         
  -1   3  11        178.38        169.35         6.29 o                         
   1   3  11         13.38         11.92         3.88 o                         
   3   3  11        496.73        501.51        12.68 o                         
   5   3  11        146.64        145.63         8.96 o                         
   7   3  11         36.63         36.08         5.90 o                         
 -20   4  11        248.55        268.81         7.49 o                         
 -18   4  11        604.42        654.64        12.20 o                         
 -16   4  11       1058.40       1114.81        16.33 o                         
 -14   4  11         97.65        105.93         3.82 o                         
 -12   4  11        236.54        263.52         5.51 o                         
 -10   4  11        307.95        327.59         6.43 o                         
  -8   4  11         83.18         95.04         3.71 o                         
  -6   4  11        387.07        393.23         7.65 o                         
  -4   4  11        115.61        111.26         4.74 o                         
  -2   4  11          9.09         16.62         3.30 o                         
   0   4  11         87.60         67.74         5.11 o                         
   2   4  11        629.00        677.92        17.41 o                         
   4   4  11         28.88         21.95         7.11 o                         
   6   4  11         43.37         37.37         8.40 o                         
 -19   5  11        138.02        150.66         5.72 o                         
 -17   5  11         90.13         72.21         3.60 o                         
 -15   5  11         86.42         88.25         3.93 o                         
 -13   5  11        901.04        809.77        12.71 o                         
 -11   5  11          3.14          4.22         2.57 o                         
  -9   5  11       1240.02       1118.58        17.61 o                         
  -7   5  11         31.42         29.53         2.66 o                         
  -5   5  11       1461.88       1279.97        21.47 o                         
  -3   5  11         18.78         24.62         3.43 o                         
  -1   5  11        431.72        395.92        10.56 o                         
   1   5  11         12.69         20.01         4.52 o                         
   3   5  11        110.17        112.64        11.33 o                         
   5   5  11         21.39         21.79         8.17 o                         
 -18   6  11        122.92        121.38         5.35 o                         
 -16   6  11        481.14        506.05         9.99 o                         
 -14   6  11        343.31        373.63         9.19 o                         
 -12   6  11        266.59        287.58         7.35 o                         
 -10   6  11       1379.56       1388.57        23.55 o                         
  -8   6  11        157.07        164.05         5.95 o                         
  -6   6  11        267.16        223.56         6.28 o                         
  -4   6  11        158.07        166.75         6.27 o                         
  -2   6  11        356.74        307.08         8.10 o                         
   0   6  11         94.48        112.85         6.53 o                         
   2   6  11         94.64         93.72         6.44 o                         
   4   6  11        319.92        339.80        13.51 o                         
 -17   7  11        330.68        360.91         8.86 o                         
 -15   7  11          7.31          5.74         3.73 o                         
 -13   7  11         27.46         20.43         3.62 o                         
 -11   7  11         12.23          9.54         3.35 o                         
  -9   7  11          0.84         -0.76         3.26 o                         
  -7   7  11         53.43         50.23         3.53 o                         
  -5   7  11         19.05         21.53         4.02 o                         
  -3   7  11         34.76         27.12         4.47 o                         
  -1   7  11          5.93          6.46         4.81 o                         
   1   7  11         10.58          3.40         5.15 o                         
   3   7  11         23.69         18.94         5.84 o                         
 -16   8  11         13.62         12.26         9.81 o                         
 -14   8  11         67.90         65.39         5.28 o                         
 -12   8  11         36.68         42.51         4.77 o                         
 -10   8  11          0.40          1.00         4.15 o                         
  -8   8  11        432.14        479.07        12.25 o                         
  -6   8  11          0.53         -1.94         3.48 o                         
  -4   8  11        121.17        125.73         7.12 o                         
  -2   8  11         15.28         15.17         5.08 o                         
   0   8  11        304.06        320.35        11.44 o                         
   2   8  11         15.03         13.05         6.44 o                         
 -13   9  11        189.05        229.84        10.65 o                         
 -11   9  11        159.97        166.43         8.45 o                         
  -9   9  11        251.98        293.62        13.33 o                         
  -7   9  11         18.77         15.03         6.41 o                         
  -5   9  11         47.66         58.33         6.14 o                         
  -3   9  11          8.65          6.05         5.17 o                         
  -1   9  11         19.50         19.70        10.11 o                         
 -20   0  12         97.94        100.74         6.80 o                         
 -18   0  12          3.08          0.47         4.26 o                         
 -16   0  12        462.44        427.99        12.26 o                         
 -14   0  12          7.20         12.03         4.00 o                         
 -12   0  12         12.36         11.57         2.14 o                         
 -10   0  12          5.00          6.49         2.61 o                         
  -8   0  12        334.65        297.34         6.93 o                         
  -6   0  12          3.26          0.76         2.68 o                         
  -4   0  12        194.82        211.56         6.15 o                         
  -2   0  12        279.66        279.14        11.72 o                         
   0   0  12         14.84         11.00         6.00 o                         
   2   0  12         42.58         38.55        11.66 o                         
   4   0  12        122.13        124.76        10.08 o                         
   6   0  12        527.83        575.63        21.53 o                         
 -21   1  12         11.21         11.83         3.75 o                         
 -19   1  12          3.87          5.98         3.23 o                         
 -17   1  12          1.22          0.10         2.72 o                         
 -15   1  12         95.30         99.48         4.48 o                         
 -13   1  12         11.57          7.02         1.85 o                         
 -11   1  12        393.79        392.01         5.96 o                         
  -9   1  12          5.10          3.36         1.80 o                         
  -7   1  12        902.88        905.59        11.30 o                         
  -5   1  12          1.62          1.41         2.02 o                         
  -3   1  12        509.65        522.27        10.64 o                         
  -1   1  12          3.07          7.87         3.82 o                         
   1   1  12        234.76        246.40        12.63 o                         
   3   1  12         75.23         67.17         7.34 o                         
   5   1  12         21.66         23.62         5.78 o                         
 -20   2  12        314.85        323.02         8.18 o                         
 -18   2  12         45.16         43.97         3.74 o                         
 -16   2  12         65.18         59.79         3.48 o                         
 -14   2  12         95.13         94.08         3.35 o                         
 -12   2  12          0.74          1.20         2.07 o                         
 -10   2  12        147.04        143.80         3.52 o                         
  -8   2  12        451.06        440.88         6.72 o                         
  -6   2  12         26.96         21.35         2.26 o                         
  -4   2  12         17.91         13.09         2.89 o                         
  -2   2  12         33.33         27.55         3.65 o                         
   0   2  12         94.63         90.98         6.69 o                         
   2   2  12         56.83         53.50         5.54 o                         
   4   2  12          6.11          5.21         6.29 o                         
   6   2  12          1.46          4.15         6.85 o                         
 -21   3  12        256.54        299.03        11.09 o                         
 -19   3  12        389.56        445.71        15.28 o                         
 -17   3  12        970.83       1051.48        17.25 o                         
 -15   3  12         77.88         86.08         3.43 o                         
 -13   3  12        448.08        479.77         7.91 o                         
 -11   3  12         36.01         43.45         2.75 o                         
  -9   3  12        200.48        185.32         4.48 o                         
  -7   3  12        181.05        156.22         4.21 o                         
  -5   3  12          1.95         -0.11         2.43 o                         
  -3   3  12         61.18         62.65         3.79 o                         
  -1   3  12         54.70         40.49         4.74 o                         
   1   3  12         85.54         82.46         8.02 o                         
   3   3  12         10.75         10.28         6.10 o                         
   5   3  12          0.68         -1.10         7.13 o                         
 -20   4  12         11.42          8.62         4.09 o                         
 -18   4  12        403.60        428.07        14.09 o                         
 -16   4  12          0.01          0.11         2.51 o                         
 -14   4  12        217.61        218.82         5.54 o                         
 -12   4  12          5.07          0.67         2.42 o                         
 -10   4  12        258.24        257.87         7.15 o                         
  -8   4  12          9.51          5.20         2.31 o                         
  -6   4  12         35.62         33.46         3.26 o                         
  -4   4  12         17.23         15.11         3.24 o                         
  -2   4  12         65.97         62.09         5.65 o                         
   0   4  12         31.50         22.57         5.40 o                         
   2   4  12         89.58        106.19         7.86 o                         
   4   4  12          1.01          5.45         8.17 o                         
 -19   5  12        549.00        597.12        15.52 o                         
 -17   5  12        450.84        494.88         9.20 o                         
 -15   5  12        157.23        158.12         5.13 o                         
 -13   5  12        204.27        210.00         6.16 o                         
 -11   5  12        303.21        306.00         7.16 o                         
  -9   5  12        231.14        219.60         7.81 o                         
  -7   5  12         10.46          6.86         2.83 o                         
  -5   5  12         37.49         29.36         3.56 o                         
  -3   5  12        106.54         99.19         7.54 o                         
  -1   5  12          3.56          2.13         4.22 o                         
   1   5  12         31.57         21.22         5.77 o                         
   3   5  12         56.43         47.74         7.45 o                         
 -18   6  12        314.05        343.73        10.07 o                         
 -16   6  12          4.96          4.08         3.46 o                         
 -14   6  12         43.14         42.96         4.05 o                         
 -12   6  12          5.33          8.01         3.58 o                         
 -10   6  12         92.41         80.11         4.72 o                         
  -8   6  12         89.61         68.26         3.60 o                         
  -6   6  12         24.34         30.33         4.29 o                         
  -4   6  12         14.63         26.21         4.31 o                         
  -2   6  12          0.87          3.12         5.19 o                         
   0   6  12         28.76         18.67         5.35 o                         
   2   6  12         56.17         68.30         7.63 o                         
 -15   7  12         14.82         14.82         4.13 o                         
 -13   7  12         85.57         82.01         5.11 o                         
 -11   7  12         24.10         16.94         3.96 o                         
  -9   7  12          0.00         -0.16         4.17 o                         
  -7   7  12          1.76          1.28         3.08 o                         
  -5   7  12          2.72          0.66         4.14 o                         
  -3   7  12         83.29         80.75         7.07 o                         
  -1   7  12         13.74          7.82         5.46 o                         
   1   7  12         61.89         66.13         7.07 o                         
 -14   8  12        285.67        326.29        14.48 o                         
 -12   8  12          6.00          7.76         4.91 o                         
 -10   8  12         80.57         82.81         6.60 o                         
  -8   8  12        149.60        155.77         7.82 o                         
  -6   8  12         74.73         83.52         5.60 o                         
  -4   8  12         64.80         63.31         5.98 o                         
  -2   8  12          0.19         -3.64         6.08 o                         
  -9   9  12          0.06          0.71         7.58 o                         
  -7   9  12         15.46          8.04         9.86 o                         
 -19   1  13        104.29        106.24         5.18 o                         
 -17   1  13        145.11        140.02         6.57 o                         
 -15   1  13         17.92         15.65         3.19 o                         
 -13   1  13        128.21        133.51         3.91 o                         
 -11   1  13        184.07        170.22         4.64 o                         
  -9   1  13        408.59        402.39         6.49 o                         
  -7   1  13        380.46        389.56         6.18 o                         
  -5   1  13         72.83         71.15         3.99 o                         
  -3   1  13          5.55          5.96         4.17 o                         
  -1   1  13         95.57        105.92         6.15 o                         
   1   1  13        352.71        378.64        13.28 o                         
   3   1  13         43.34         56.81        10.45 o                         
 -20   2  13        183.56        202.99         6.64 o                         
 -18   2  13        541.73        579.06        10.48 o                         
 -16   2  13         15.97         18.94         3.31 o                         
 -14   2  13        324.33        324.43         6.30 o                         
 -12   2  13        387.43        401.58         7.10 o                         
 -10   2  13        280.31        279.91         5.40 o                         
  -8   2  13         23.10         19.97         2.45 o                         
  -6   2  13         56.00         67.23         3.69 o                         
  -4   2  13        693.34        721.19        15.68 o                         
  -2   2  13         32.59         35.51         4.83 o                         
   0   2  13        220.94        209.89        20.62 o                         
   2   2  13         21.24         24.66         9.51 o                         
   4   2  13        645.38        755.71        25.67 o                         
 -19   3  13         29.22         23.81         4.00 o                         
 -17   3  13         76.31         70.49         4.53 o                         
 -15   3  13        243.67        222.97         5.53 o                         
 -13   3  13        208.91        200.72         5.39 o                         
 -11   3  13         57.55         53.27         3.38 o                         
  -9   3  13         63.99         59.71         3.11 o                         
  -7   3  13        371.86        380.22         7.97 o                         
  -5   3  13        259.87        270.01         6.85 o                         
  -3   3  13          3.39          6.37         3.93 o                         
  -1   3  13        102.68        111.21         7.37 o                         
   1   3  13         53.20         71.17        11.07 o                         
   3   3  13        217.71        212.06        12.55 o                         
 -18   4  13         19.95         24.87         4.15 o                         
 -16   4  13          0.14          0.61         2.71 o                         
 -14   4  13         51.64         43.56         3.32 o                         
 -12   4  13        438.01        435.37         8.26 o                         
 -10   4  13        100.40         83.53         4.08 o                         
  -8   4  13          6.84          3.14         2.82 o                         
  -6   4  13         65.80         66.11         4.30 o                         
  -4   4  13        743.55        791.37        15.03 o                         
  -2   4  13         14.69         12.00         5.50 o                         
   0   4  13         94.65        101.70        10.31 o                         
   2   4  13          0.50          0.52         6.89 o                         
 -17   5  13          0.80          0.06         3.23 o                         
 -15   5  13          0.09         -0.07         3.40 o                         
 -13   5  13         56.48         46.58         3.77 o                         
 -11   5  13         95.59         83.76         5.78 o                         
  -9   5  13         27.33         26.19         2.76 o                         
  -7   5  13        244.67        239.55         7.02 o                         
  -5   5  13        148.23        142.23         6.21 o                         
  -3   5  13        298.85        288.40        19.73 o                         
  -1   5  13         47.14         55.86        11.77 o                         
   1   5  13        142.44        133.57         9.03 o                         
 -16   6  13         58.83         54.48         4.54 o                         
 -14   6  13         20.77         19.23         4.61 o                         
 -12   6  13         15.95         17.35         4.19 o                         
 -10   6  13          2.07          2.20         4.37 o                         
  -8   6  13        599.89        624.49        12.26 o                         
  -6   6  13        128.93        128.24        10.13 o                         
  -4   6  13         35.19         35.13         5.44 o                         
  -2   6  13         30.43         26.40         6.72 o                         
   0   6  13        116.23        114.47         8.83 o                         
 -13   7  13          0.82         -0.10         4.29 o                         
 -11   7  13         34.87         39.23         5.11 o                         
  -9   7  13         55.90         56.52         5.64 o                         
  -7   7  13         35.44         35.56         4.11 o                         
  -5   7  13         91.33         94.55         6.35 o                         
  -3   7  13         14.82         16.99         6.62 o                         
 -10   8  13         14.96         14.54         7.15 o                         
  -8   8  13         16.77         11.89         7.10 o                         
  -6   8  13        258.66        251.47        12.79 o                         
 -18   0  14        308.16        295.08        17.94 o                         
 -16   0  14          0.02          3.44         4.67 o                         
 -14   0  14         11.99         19.21         5.22 o                         
 -12   0  14        239.25        261.68         6.90 o                         
 -10   0  14         96.09         82.36         4.39 o                         
  -8   0  14         70.70         83.27         4.52 o                         
  -6   0  14          1.11         -0.55         5.30 o                         
  -4   0  14        526.83        522.91        17.72 o                         
  -2   0  14         31.49         38.79         8.17 o                         
   0   0  14         40.63         32.49         9.18 o                         
   2   0  14        256.51        236.70        22.42 o                         
 -19   1  14         44.21         48.99         4.59 o                         
 -17   1  14          3.58          1.09         3.42 o                         
 -15   1  14         70.12         74.56         4.24 o                         
 -13   1  14        143.64        152.96         4.57 o                         
 -11   1  14         71.03         68.77         3.79 o                         
  -9   1  14        304.93        323.55         5.71 o                         
  -7   1  14        263.86        263.05         8.39 o                         
  -5   1  14        612.80        689.30        27.44 o                         
  -3   1  14        170.79        178.93         8.05 o                         
  -1   1  14        376.87        415.95        12.09 o                         
   1   1  14        300.65        320.72        17.12 o                         
 -18   2  14         37.96         36.03         4.19 o                         
 -16   2  14         98.21         99.64         6.60 o                         
 -14   2  14         92.46         81.90         3.62 o                         
 -12   2  14         80.95         80.93         3.75 o                         
 -10   2  14        222.69        237.36         5.11 o                         
  -8   2  14        409.34        438.46         8.82 o                         
  -6   2  14        546.54        598.98        16.42 o                         
  -4   2  14        119.25        120.25        11.49 o                         
  -2   2  14        419.47        462.02        12.71 o                         
   0   2  14        296.61        318.58        13.67 o                         
 -17   3  14        152.41        163.52         6.82 o                         
 -15   3  14        117.50        117.50         4.74 o                         
 -13   3  14         39.73         45.36         3.55 o                         
 -11   3  14        159.75        175.17         5.76 o                         
  -9   3  14        103.33        117.65         5.14 o                         
  -7   3  14        111.28         97.73         6.46 o                         
  -5   3  14          4.38          3.27         4.57 o                         
  -3   3  14        206.55        226.57        10.49 o                         
  -1   3  14          0.71          0.22         7.53 o                         
   1   3  14       1149.35       1265.92        51.11 o                         
 -18   4  14        264.12        275.26        19.73 o                         
 -16   4  14        140.72        154.23         5.47 o                         
 -14   4  14        390.36        381.77         8.08 o                         
 -12   4  14         65.73         66.60         4.28 o                         
 -10   4  14        471.62        508.75        12.45 o                         
  -8   4  14          0.05          1.57         3.48 o                         
  -6   4  14        133.92        131.70         7.70 o                         
  -4   4  14         63.47         56.78         5.76 o                         
  -2   4  14        110.54        112.76        10.11 o                         
   0   4  14        227.22        243.88        20.62 o                         
 -15   5  14         67.22         72.72         4.67 o                         
 -13   5  14         95.34         99.20         5.64 o                         
 -11   5  14        190.64        200.83         8.43 o                         
  -9   5  14        141.07        136.06         7.37 o                         
  -7   5  14          0.04         -0.35         3.85 o                         
  -5   5  14          3.62          2.39         5.04 o                         
  -3   5  14          2.64         -0.41         6.28 o                         
 -14   6  14        209.74        191.10        14.81 o                         
 -12   6  14        129.57        133.51         7.03 o                         
 -10   6  14        237.58        217.75         9.21 o                         
  -8   6  14        213.37        242.76         8.32 o                         
  -6   6  14        776.33        793.39        15.81 o                         
  -4   6  14         56.20         57.86        10.45 o                         
  -9   7  14        433.43        457.52        15.08 o                         
 -17   1  15         58.54         58.17         4.64 o                         
 -15   1  15         73.00         63.00         4.69 o                         
 -13   1  15          2.87          5.45         2.85 o                         
 -11   1  15        105.82         97.44         3.68 o                         
  -9   1  15        631.91        692.05         9.97 o                         
  -7   1  15        114.31        118.08         6.17 o                         
  -5   1  15          0.16          0.18         4.91 o                         
  -3   1  15         80.62         72.18         6.55 o                         
  -1   1  15         14.47         17.09         9.91 o                         
 -16   2  15        722.44        762.25        14.28 o                         
 -14   2  15          8.62          9.15         3.19 o                         
 -12   2  15        696.87        742.82        11.78 o                         
 -10   2  15         55.55         49.15         3.21 o                         
  -8   2  15        245.59        254.45         7.15 o                         
  -6   2  15        130.63        141.48         7.66 o                         
  -4   2  15         24.72         25.95         5.62 o                         
  -2   2  15        130.04        138.87         8.44 o                         
 -15   3  15         70.85         67.88         4.69 o                         
 -13   3  15        395.03        426.69         8.95 o                         
 -11   3  15         54.02         49.24         4.99 o                         
  -9   3  15        997.18       1112.66        19.74 o                         
  -7   3  15         26.90         25.27         4.46 o                         
  -5   3  15        364.20        380.03        13.16 o                         
  -3   3  15        105.89        112.48        16.58 o                         
 -14   4  15          0.09          1.21         4.05 o                         
 -12   4  15        246.24        274.47         8.80 o                         
 -10   4  15         97.70        102.03         4.86 o                         
  -8   4  15         15.31         21.30         4.42 o                         
  -6   4  15        113.46        103.32         6.77 o                         
  -4   4  15          1.61          6.28        12.55 o                         
 -11   5  15        121.38        114.04         8.41 o                         
  -9   5  15         57.65         65.23         6.79 o                         
  -7   5  15         13.32         11.80         5.53 o                         
 -14   0  16         46.34         47.63         6.69 o                         
 -12   0  16         79.14        100.03         5.86 o                         
 -10   0  16         89.45         91.56         5.78 o                         
  -8   0  16         35.50         46.57         7.73 o                         
  -6   0  16          3.32          5.20         7.46 o                         
 -15   1  16         94.27         90.68         5.82 o                         
 -13   1  16        221.50        248.39         6.44 o                         
 -11   1  16        225.65        233.23         5.81 o                         
  -9   1  16         24.59         30.07         4.19 o                         
  -7   1  16        177.68        173.98         8.54 o                         
 -14   2  16         81.76         94.42         5.23 o                         
 -12   2  16        896.89       1033.16        17.38 o                         
 -10   2  16          0.64         -1.52         3.70 o                         
  -8   2  16        387.13        435.05        12.56 o                         
  -6   2  16         21.38         11.36        10.43 o                         
 -11   3  16        409.08        387.50        16.72 o                         
  -9   3  16        311.55        358.48        13.14 o                         
                                                                                
