# Supplementary material for: Syntheses and crystal structures of 2,2,5-trimethyl-1,3-dioxane-5-carb­oxy­lic acid and 2,2,5-trimethyl-1,3-dioxane-5-carb­oxy­lic anhydride
Source: Acta Crystallogr E Crystallogr Commun. 2020 Jan 1;76(Pt 1):86–90. doi: 10.1107/S2056989019016670 (PMC6944095; doi:10.1107/S2056989019016670)
Supplement: Supplementary file 3 [file e-76-00086-IIsup3.hkl]

data_II                                                                         
_shelx_title ' SMG204_0m in P-1'                                                
_shelx_refln_list_code          4                                               
_shelx_F_calc_maximum      170.66                                               
_exptl_crystal_F_000       712.00                                               
_reflns_d_resolution_high  0.7274                                               
                                                                                
loop_                                                                           
 _space_group_symop_operation_xyz                                               
 'x, y, z'                                                                      
 '-x, -y, -z'                                                                   
                                                                                
_cell_length_a    10.3546                                                       
_cell_length_b    11.9284                                                       
_cell_length_c    14.4956                                                       
_cell_angle_alpha  73.128                                                       
_cell_angle_beta   84.900                                                       
_cell_angle_gamma  89.499                                                       
                                                                                
_shelx_F_squared_multiplier     1.000                                           
                                                                                
loop_                                                                           
 _refln_index_h                                                                 
 _refln_index_k                                                                 
 _refln_index_l                                                                 
 _refln_F_squared_calc                                                          
 _refln_F_squared_meas                                                          
 _refln_F_squared_sigma                                                         
 _refln_observed_status                                                         
   1   0   0         61.09         47.08         3.19 o                         
   2   0   0      13731.63      11722.42       278.11 o                         
   3   0   0          6.79         10.93         0.55 o                         
   4   0   0          0.00          2.01         0.47 o                         
   5   0   0        213.52        211.57         5.08 o                         
   6   0   0        414.50        412.87         9.44 o                         
   7   0   0         31.16         44.16         1.90 o                         
   8   0   0         65.53         54.59         4.97 o                         
   9   0   0       1023.54        971.83        39.00 o                         
  10   0   0        963.91        918.80        37.97 o                         
  11   0   0          0.99         -0.62         1.55 o                         
  12   0   0          4.44          4.19         1.94 o                         
  13   0   0        132.54        137.90         7.18 o                         
 -14   1   0        299.41        324.08        26.33 o                         
 -13   1   0          0.00          1.69         1.71 o                         
 -12   1   0         73.40         70.26         4.63 o                         
 -11   1   0        615.56        586.77        22.26 o                         
 -10   1   0         74.29         90.12         7.83 o                         
  -9   1   0       1706.06       1598.68        47.52 o                         
  -8   1   0        121.69        110.42         4.31 o                         
  -7   1   0         70.47         73.10         2.82 o                         
  -6   1   0         66.07         68.22         2.19 o                         
  -5   1   0        233.54        287.27         6.67 o                         
  -4   1   0       2121.00       2116.18        46.28 o                         
  -3   1   0          1.10          5.22         0.39 o                         
  -2   1   0       5277.54       5137.52       156.54 o                         
  -1   1   0       1586.49       1611.58        42.98 o                         
   1   1   0       1481.40       1449.49        38.65 o                         
   2   1   0       3302.42       3215.05        74.57 o                         
   3   1   0       3285.99       3412.68        78.84 o                         
   4   1   0        385.21        402.10        11.97 o                         
   5   1   0         93.89         90.69         3.02 o                         
   6   1   0        115.84        113.08         3.29 o                         
   7   1   0         20.47         20.32         1.74 o                         
   8   1   0        408.07        404.23        11.33 o                         
   9   1   0        164.68        153.22         6.99 o                         
  10   1   0         65.13         70.77         4.24 o                         
  11   1   0         45.58         41.49         3.34 o                         
  12   1   0        128.00        115.92         6.25 o                         
  13   1   0        106.00        107.20         7.85 o                         
  14   1   0         48.17         54.40         6.54 o                         
 -13   2   0          5.90          6.93         2.09 o                         
 -12   2   0        133.17        135.18         6.81 o                         
 -11   2   0        133.37        128.83         6.39 o                         
 -10   2   0        662.59        639.69        24.10 o                         
  -9   2   0        115.29        114.11         4.57 o                         
  -8   2   0         84.43         71.31         3.16 o                         
  -7   2   0        221.76        220.15         8.68 o                         
  -6   2   0         29.72         30.25         1.63 o                         
  -5   2   0          1.81          1.36         0.41 o                         
  -4   2   0       5954.57       6212.53       135.46 o                         
  -3   2   0        580.16        582.60        14.16 o                         
  -2   2   0       1967.01       1928.81        47.39 o                         
  -1   2   0      12623.27      11256.73       450.54 o                         
   0   2   0      25914.77      17258.78       596.34 o                         
   1   2   0       9800.79       9855.74       262.68 o                         
   2   2   0       4185.10       4490.09        97.83 o                         
   3   2   0        934.60        901.81        18.67 o                         
   4   2   0        586.37        589.35        12.51 o                         
   5   2   0       1724.51       1875.70        38.78 o                         
   6   2   0         42.02         46.37         2.06 o                         
   7   2   0         42.51         40.89         1.44 o                         
   8   2   0         49.43         55.37         2.77 o                         
   9   2   0         55.75         56.96         3.59 o                         
  10   2   0        504.10        519.88        20.03 o                         
  11   2   0         12.43         13.93         2.22 o                         
  12   2   0        108.76        111.26         6.08 o                         
  13   2   0          0.37         -0.93         1.69 o                         
 -13   3   0          3.79          5.79         2.38 o                         
 -12   3   0         14.52         11.59         2.70 o                         
 -11   3   0         11.89         14.67         3.28 o                         
 -10   3   0         68.98         66.25         3.98 o                         
  -9   3   0       1292.21       1134.97        34.90 o                         
  -8   3   0         11.12         10.92         1.58 o                         
  -7   3   0        618.49        577.74        17.41 o                         
  -6   3   0        100.68        118.68         4.27 o                         
  -5   3   0       2748.73       3123.57        68.27 o                         
  -4   3   0        477.01        463.52        13.56 o                         
  -3   3   0        158.17        172.60         4.87 o                         
  -2   3   0       5306.29       5700.45       152.30 o                         
  -1   3   0       1077.30        969.84        28.64 o                         
   0   3   0         72.87         73.21         2.48 o                         
   1   3   0        339.97        301.08         7.52 o                         
   2   3   0       8525.31       9421.74       204.96 o                         
   3   3   0          0.07         -0.61         0.61 o                         
   4   3   0       3137.11       3433.68        75.15 o                         
   5   3   0       2622.26       2773.40        62.26 o                         
   6   3   0       1005.07       1010.37        21.19 o                         
   7   3   0         59.19         54.55         2.35 o                         
   8   3   0        485.44        477.48        15.22 o                         
   9   3   0         52.73         55.65         5.27 o                         
  10   3   0        215.33        213.85         9.95 o                         
  11   3   0          0.30          2.75         1.89 o                         
  12   3   0        133.36        138.52        11.92 o                         
  13   3   0         25.27         21.95         4.71 o                         
 -13   4   0          4.29          7.02         2.47 o                         
 -12   4   0         70.83         76.08         5.44 o                         
 -11   4   0         42.03         43.02         3.87 o                         
 -10   4   0        121.18        103.38         4.95 o                         
  -9   4   0         92.63         88.67         3.84 o                         
  -8   4   0        325.46        315.66        13.36 o                         
  -7   4   0        245.19        253.31         7.55 o                         
  -6   4   0         32.58         48.00         2.00 o                         
  -5   4   0        435.59        468.17        11.71 o                         
  -4   4   0       2178.03       2350.49        56.12 o                         
  -3   4   0         11.72         10.63         0.67 o                         
  -2   4   0       5337.33       5364.51       183.38 o                         
  -1   4   0       3508.28       3619.26       104.38 o                         
   0   4   0        405.07        445.95        12.21 o                         
   1   4   0       4475.19       4811.47       114.19 o                         
   2   4   0       7248.11       8405.67       198.17 o                         
   3   4   0         24.28         21.77         0.98 o                         
   4   4   0       1978.25       2171.77        52.06 o                         
   5   4   0        627.95        649.84        14.72 o                         
   6   4   0        267.56        237.50         6.40 o                         
   7   4   0        216.13        201.63         5.66 o                         
   8   4   0       1456.12       1461.67        43.84 o                         
   9   4   0        127.27        121.24         6.45 o                         
  10   4   0        266.05        251.39        14.34 o                         
  11   4   0          6.17          5.28         2.35 o                         
  12   4   0        100.64        100.93         7.95 o                         
 -13   5   0         61.06         63.82         9.23 o                         
 -12   5   0          7.77          9.05         2.79 o                         
 -11   5   0         42.82         36.77         4.71 o                         
 -10   5   0          4.17          0.13         1.21 o                         
  -9   5   0        154.78        137.33         5.99 o                         
  -8   5   0          4.53          5.47         1.56 o                         
  -7   5   0        858.87        822.71        24.92 o                         
  -6   5   0        383.80        355.57        16.79 o                         
  -5   5   0        104.88        111.83         3.65 o                         
  -4   5   0         42.81         34.92         1.36 o                         
  -3   5   0       1039.21       1175.93        29.38 o                         
  -2   5   0        657.38        764.37        19.99 o                         
  -1   5   0        196.06        181.44         5.09 o                         
   0   5   0          0.08          0.46         0.34 o                         
   1   5   0        442.88        462.21        11.41 o                         
   2   5   0          4.65          6.56         0.64 o                         
   3   5   0       7328.03       8044.31       175.86 o                         
   4   5   0        145.11        170.18         4.27 o                         
   5   5   0       5902.76       6353.06       151.33 o                         
   6   5   0        350.35        342.09         8.93 o                         
   7   5   0          0.00         -0.37         0.71 o                         
   8   5   0         22.31         28.44         2.63 o                         
   9   5   0          6.08          7.91         1.86 o                         
  10   5   0          0.38          0.25         1.85 o                         
  11   5   0        133.25        124.52         8.90 o                         
  12   5   0          0.61         -0.94         2.17 o                         
 -12   6   0        108.12        105.69         6.82 o                         
 -11   6   0         14.03         10.77         2.44 o                         
 -10   6   0          2.24          2.52         1.95 o                         
  -9   6   0          3.80          2.92         1.23 o                         
  -8   6   0         54.14         54.24         5.94 o                         
  -7   6   0        537.32        507.91        15.87 o                         
  -6   6   0        319.99        300.97         9.75 o                         
  -5   6   0         19.79         16.62         1.32 o                         
  -4   6   0        930.60        929.77        25.16 o                         
  -3   6   0          0.48          1.73         0.51 o                         
  -2   6   0       2805.59       3008.81        80.24 o                         
  -1   6   0        128.06        119.57         3.65 o                         
   0   6   0        502.45        529.40        15.64 o                         
   1   6   0        140.47        154.20         4.21 o                         
   2   6   0       2508.95       2920.69        67.59 o                         
   3   6   0          0.87          4.98         0.75 o                         
   4   6   0          0.54          0.61         0.61 o                         
   5   6   0        306.28        349.19         9.10 o                         
   6   6   0       1560.47       1623.14        44.08 o                         
   7   6   0          1.33          1.60         1.02 o                         
   8   6   0        710.18        750.51        27.82 o                         
   9   6   0          0.67          1.68         1.51 o                         
  10   6   0        158.92        160.55         7.75 o                         
  11   6   0         97.29         92.79         7.40 o                         
  12   6   0         47.18         53.75         5.91 o                         
 -12   7   0          7.02          5.69         2.35 o                         
 -11   7   0          0.50          0.30         1.80 o                         
 -10   7   0          1.18          2.12         1.37 o                         
  -9   7   0          0.22         -0.13         1.13 o                         
  -8   7   0        237.93        238.10        11.75 o                         
  -7   7   0         72.22         68.79         3.16 o                         
  -6   7   0         37.05         40.40         2.20 o                         
  -5   7   0       1064.72       1104.52        32.91 o                         
  -4   7   0         67.63         80.29         3.80 o                         
  -3   7   0         51.31         46.88         2.88 o                         
  -2   7   0        207.46        205.70         7.33 o                         
  -1   7   0         13.43         14.77         1.15 o                         
   0   7   0          2.41          2.91         0.75 o                         
   1   7   0          7.16          8.49         0.96 o                         
   2   7   0        546.18        559.57        15.54 o                         
   3   7   0         86.50         77.70         2.89 o                         
   4   7   0         60.35         61.95         2.53 o                         
   5   7   0          6.81          5.56         0.99 o                         
   6   7   0         16.62         22.75         2.52 o                         
   7   7   0        119.17        139.22         5.67 o                         
   8   7   0         17.23         30.73         3.44 o                         
   9   7   0         73.14         66.25         4.27 o                         
  10   7   0         60.15         57.37         4.55 o                         
  11   7   0          3.16          0.84         2.40 o                         
 -12   8   0          1.85          5.96         4.61 o                         
 -11   8   0         53.12         52.87         5.48 o                         
 -10   8   0          1.92          2.07         2.02 o                         
  -9   8   0          2.80          4.79         1.46 o                         
  -8   8   0          1.82          0.35         1.00 o                         
  -7   8   0         33.21         31.73         2.13 o                         
  -6   8   0        854.72        836.62        25.40 o                         
  -5   8   0        465.52        439.59        12.66 o                         
  -4   8   0       1356.33       1293.83        35.13 o                         
  -3   8   0         60.71         56.25         2.41 o                         
  -2   8   0          0.02         -0.34         0.61 o                         
  -1   8   0         15.39         24.73         1.59 o                         
   0   8   0        149.85        144.12         6.13 o                         
   1   8   0        348.56        372.13        15.56 o                         
   2   8   0         53.10         45.58         2.02 o                         
   3   8   0          0.12          0.52         0.70 o                         
   4   8   0        699.03        686.26        19.21 o                         
   5   8   0        613.41        649.75        18.23 o                         
   6   8   0        416.77        408.13        12.05 o                         
   7   8   0         66.50         72.33         3.69 o                         
   8   8   0          8.95          7.93         1.89 o                         
   9   8   0         15.25         18.20         2.58 o                         
  10   8   0         62.70         64.08         4.42 o                         
  11   8   0         29.18         31.13         6.73 o                         
 -11   9   0         14.14         22.49         6.34 o                         
 -10   9   0          0.59          0.80         1.70 o                         
  -9   9   0          2.61          3.03         2.16 o                         
  -8   9   0         20.88         27.66         2.40 o                         
  -7   9   0         12.04         12.37         1.59 o                         
  -6   9   0         43.02         33.71         2.23 o                         
  -5   9   0       1515.48       1436.52        39.28 o                         
  -4   9   0        239.04        260.65         7.99 o                         
  -3   9   0         12.94          7.27         1.10 o                         
  -2   9   0        122.55        108.12         4.23 o                         
  -1   9   0        209.27        216.76         7.52 o                         
   0   9   0          0.36          0.16         0.79 o                         
   1   9   0        394.24        366.58        11.77 o                         
   2   9   0        374.69        355.25        11.49 o                         
   3   9   0        485.79        449.74        18.37 o                         
   4   9   0        344.08        352.09        11.52 o                         
   5   9   0        393.26        364.41        10.91 o                         
   6   9   0         13.28         10.67         1.62 o                         
   7   9   0        127.82        153.53         6.31 o                         
   8   9   0          2.15          5.04         1.75 o                         
   9   9   0         44.26         51.05         3.86 o                         
  10   9   0         28.17         30.38         3.33 o                         
  11   9   0        233.43        267.14        14.13 o                         
 -10  10   0         17.60         11.69         2.59 o                         
  -9  10   0        129.02        141.34         6.52 o                         
  -8  10   0         70.22         76.35         4.15 o                         
  -7  10   0         11.37         12.53         2.51 o                         
  -6  10   0         42.94         41.95         2.60 o                         
  -5  10   0       1315.39       1215.79        33.18 o                         
  -4  10   0        357.40        329.13         9.95 o                         
  -3  10   0          7.03          3.83         0.98 o                         
  -2  10   0         16.78         13.77         1.56 o                         
  -1  10   0        112.56        102.77         4.18 o                         
   0  10   0          2.59          3.86         1.05 o                         
   1  10   0         62.57         53.78         2.80 o                         
   2  10   0        582.73        575.21        18.03 o                         
   3  10   0         33.84         23.07         1.96 o                         
   4  10   0        515.86        520.47        16.49 o                         
   5  10   0         29.45         36.92         2.50 o                         
   6  10   0         15.92          8.95         1.77 o                         
   7  10   0          0.84          1.97         1.47 o                         
   8  10   0         35.25         48.76         3.65 o                         
   9  10   0        117.68        119.90         6.48 o                         
  10  10   0          9.95         11.03         2.75 o                         
 -10  11   0        214.87        239.89        20.76 o                         
  -9  11   0        137.79        145.45         8.32 o                         
  -8  11   0         16.50         23.21         4.75 o                         
  -7  11   0         43.89         51.49         3.02 o                         
  -6  11   0         16.21         12.69         1.72 o                         
  -5  11   0        331.10        338.85        10.34 o                         
  -4  11   0         94.63         92.26         3.74 o                         
  -3  11   0          0.07         -0.87         0.87 o                         
  -2  11   0         35.77         34.57         2.32 o                         
  -1  11   0        132.13        123.83         4.96 o                         
   0  11   0        303.45        282.32         9.57 o                         
   1  11   0         88.96         82.81         4.26 o                         
   2  11   0         26.09         24.68         2.44 o                         
   3  11   0        269.55        262.82         9.04 o                         
   4  11   0         38.24         35.46         2.50 o                         
   5  11   0        142.34        123.35         6.14 o                         
   6  11   0          1.47          1.27         1.52 o                         
   7  11   0         17.62         14.43         2.79 o                         
   8  11   0          4.39          2.01         2.03 o                         
   9  11   0          3.93          4.03         2.49 o                         
  -9  12   0        187.99        209.71        18.84 o                         
  -8  12   0         54.87         51.20         6.82 o                         
  -7  12   0          7.01          5.12         1.72 o                         
  -6  12   0         13.59          9.70         1.63 o                         
  -5  12   0         34.28         32.24         2.45 o                         
  -4  12   0         12.90         12.50         1.57 o                         
  -3  12   0          7.08          7.21         1.38 o                         
  -2  12   0          9.97          7.64         1.39 o                         
  -1  12   0         63.66         61.10         3.20 o                         
   0  12   0        978.94        926.73        28.51 o                         
   1  12   0        115.25        110.04         4.69 o                         
   2  12   0          5.90          5.99         1.42 o                         
   3  12   0         32.90         36.57         2.80 o                         
   4  12   0         37.71         34.31         5.05 o                         
   5  12   0         18.26         15.43         2.31 o                         
   6  12   0          1.22          0.77         1.55 o                         
   7  12   0         52.79         50.41         7.30 o                         
   8  12   0          0.08         -0.29         2.10 o                         
  -7  13   0          0.07          0.96         3.65 o                         
  -6  13   0          0.82          0.06         1.29 o                         
  -5  13   0         26.53         24.15         2.92 o                         
  -4  13   0          7.68          5.63         1.39 o                         
  -3  13   0        182.72        176.96         6.93 o                         
  -2  13   0         58.62         59.72         3.29 o                         
  -1  13   0          1.25          2.05         1.21 o                         
   0  13   0         13.56         16.20         1.97 o                         
   1  13   0         86.23         81.29         3.97 o                         
   2  13   0         13.58         11.99         1.77 o                         
   3  13   0         33.85         34.86         3.14 o                         
   4  13   0          8.96          8.48         1.95 o                         
   5  13   0          3.22          4.31         1.84 o                         
   6  13   0         78.66         75.83         6.28 o                         
   7  13   0         80.56         78.04         9.80 o                         
  -6  14   0         49.86         58.63         8.84 o                         
  -5  14   0          0.65         -0.61         1.47 o                         
  -4  14   0          3.18          4.29         1.59 o                         
  -3  14   0        199.54        210.93         8.09 o                         
  -2  14   0          0.07          0.04         1.29 o                         
  -1  14   0        156.92        160.45         6.40 o                         
   0  14   0        212.96        205.90         7.74 o                         
   1  14   0         94.54         94.27         5.29 o                         
   2  14   0          0.69          1.70         1.53 o                         
   3  14   0         19.16         16.76         2.54 o                         
   4  14   0         24.78         26.39         3.05 o                         
   5  14   0          7.08          5.57         3.27 o                         
   6  14   0        194.06        204.33        18.07 o                         
   0  15   0          3.41          5.77         4.04 o                         
   1  15   0          1.44          0.00         3.65 o                         
   2  15   0         20.77         26.72         6.54 o                         
   3  15   0        121.92        132.82        13.65 o                         
  -2 -15   1         31.82         39.79         7.88 o                         
  -1 -15   1         38.01         47.48         7.69 o                         
   0 -15   1         46.31         55.74         8.07 o                         
   1 -15   1         16.53         17.04         3.42 o                         
   2 -15   1          3.38          2.29         4.13 o                         
   3 -15   1         16.62         15.33         2.81 o                         
  -5 -14   1         92.49        102.07        11.53 o                         
  -4 -14   1          8.16         10.58         3.37 o                         
  -3 -14   1         34.13         32.14         3.15 o                         
  -2 -14   1        130.12        119.49         5.26 o                         
  -1 -14   1          1.94          4.41         1.50 o                         
   0 -14   1          2.55          2.77         1.44 o                         
   1 -14   1          0.03         -0.21         1.22 o                         
   2 -14   1        134.65        132.90         8.18 o                         
   3 -14   1         27.48         26.05         3.20 o                         
   4 -14   1        168.87        177.88         7.50 o                         
   5 -14   1         47.72         56.51         4.24 o                         
   6 -14   1          4.18          5.79         2.48 o                         
  -6 -13   1          5.94          5.60         2.04 o                         
  -5 -13   1          0.38         -1.12         1.59 o                         
  -4 -13   1         43.87         45.21         3.61 o                         
  -3 -13   1         27.67         28.80         2.47 o                         
  -2 -13   1          7.58          7.45         1.53 o                         
  -1 -13   1          9.00          8.98         1.61 o                         
   0 -13   1         21.34         19.17         3.52 o                         
   1 -13   1        124.03        121.02         5.08 o                         
   2 -13   1          0.66         -0.13         1.10 o                         
   3 -13   1        184.57        195.59         7.45 o                         
   4 -13   1          3.24          2.62         1.25 o                         
   5 -13   1          3.71          2.26         1.29 o                         
   6 -13   1          1.12          1.00         1.22 o                         
   7 -13   1          0.12          1.33         2.35 o                         
  -7 -12   1          3.70          2.07         1.77 o                         
  -6 -12   1         11.10         12.71         2.26 o                         
  -5 -12   1        226.11        235.68        10.21 o                         
  -4 -12   1         46.59         51.39         3.07 o                         
  -3 -12   1        240.23        232.60         8.35 o                         
  -2 -12   1        167.81        144.27         5.75 o                         
  -1 -12   1          6.13          6.43         1.42 o                         
   0 -12   1         34.58         29.82         2.28 o                         
   1 -12   1         92.45         79.68         4.69 o                         
   2 -12   1        304.44        288.80         9.89 o                         
   3 -12   1        173.33        168.03         5.88 o                         
   4 -12   1          6.88          7.11         1.59 o                         
   5 -12   1          5.93          5.23         1.27 o                         
   6 -12   1          0.60          1.46         1.14 o                         
   7 -12   1         33.04         31.86         2.71 o                         
   8 -12   1        204.04        210.26         8.83 o                         
  -9 -11   1         37.29         54.78         6.15 o                         
  -8 -11   1         52.60         54.06         8.17 o                         
  -7 -11   1         31.71         28.61         3.21 o                         
  -6 -11   1         13.05         15.60         2.30 o                         
  -5 -11   1          7.24         10.01         1.59 o                         
  -4 -11   1         13.44         13.41         1.83 o                         
  -3 -11   1          0.65          0.63         1.12 o                         
  -2 -11   1        120.73        116.30         4.71 o                         
  -1 -11   1        262.22        240.53         8.37 o                         
   0 -11   1         14.53         13.59         1.63 o                         
   1 -11   1        517.69        544.91        17.19 o                         
   2 -11   1         59.76         59.47         3.02 o                         
   3 -11   1         20.96         18.63         2.82 o                         
   4 -11   1         67.13         59.85         2.81 o                         
   5 -11   1         12.39         13.99         1.55 o                         
   6 -11   1          2.62          1.40         1.27 o                         
   7 -11   1         24.08         16.80         3.02 o                         
   8 -11   1         42.86         50.47         3.43 o                         
   9 -11   1          0.77          3.14         1.54 o                         
 -10 -10   1         20.42         23.65         8.84 o                         
  -9 -10   1         43.25         40.44         4.19 o                         
  -8 -10   1         67.67         75.33         5.58 o                         
  -7 -10   1         87.94        107.68         5.68 o                         
  -6 -10   1        421.14        404.13        15.86 o                         
  -5 -10   1        124.71        110.59         4.68 o                         
  -4 -10   1          0.54          1.55         1.08 o                         
  -3 -10   1         18.20         19.68         1.83 o                         
  -2 -10   1        466.31        431.95        16.06 o                         
  -1 -10   1        396.88        384.16        12.42 o                         
   0 -10   1        182.24        161.44         5.91 o                         
   1 -10   1        702.59        654.52        27.22 o                         
   2 -10   1       1429.04       1308.04        39.30 o                         
   3 -10   1         41.56         37.76         2.58 o                         
   4 -10   1         40.86         54.06         3.32 o                         
   5 -10   1        148.72        118.73         4.83 o                         
   6 -10   1         79.14         79.55         3.67 o                         
   7 -10   1         11.05         10.04         2.35 o                         
   8 -10   1        410.98        430.60        15.83 o                         
   9 -10   1          1.54          1.39         1.62 o                         
  10 -10   1          2.42          0.61         1.53 o                         
 -11  -9   1        131.14        148.01        11.73 o                         
 -10  -9   1        220.96        241.94        10.86 o                         
  -9  -9   1        104.62        109.63         6.03 o                         
  -8  -9   1          0.64          0.59         1.47 o                         
  -7  -9   1          0.07         -1.05         1.05 o                         
  -6  -9   1         36.09         40.54         2.33 o                         
  -5  -9   1        138.35        145.69         5.61 o                         
  -4  -9   1         60.62         60.02         4.33 o                         
  -3  -9   1        607.91        615.86        19.12 o                         
  -2  -9   1          3.93          1.96         0.97 o                         
  -1  -9   1       1380.91       1328.23        39.54 o                         
   0  -9   1        366.02        362.27        11.60 o                         
   1  -9   1       1016.11        940.03        28.21 o                         
   2  -9   1        200.97        204.77         8.42 o                         
   3  -9   1        692.58        659.56        20.25 o                         
   4  -9   1       1043.78       1030.25        28.42 o                         
   5  -9   1        899.80        838.54        23.32 o                         
   6  -9   1         12.60         15.92         1.66 o                         
   7  -9   1         14.01          6.02         1.42 o                         
   8  -9   1         59.94         66.56         3.75 o                         
   9  -9   1         54.31         53.33         4.28 o                         
  10  -9   1        150.36        151.09         6.82 o                         
  11  -9   1         32.68         33.83         7.30 o                         
 -11  -8   1          0.53          0.55         1.76 o                         
 -10  -8   1        112.41        121.02         6.59 o                         
  -9  -8   1         75.62         71.21         4.52 o                         
  -8  -8   1         38.13         52.97         3.70 o                         
  -7  -8   1         18.48         22.97         2.25 o                         
  -6  -8   1        251.15        253.70         7.99 o                         
  -5  -8   1         72.67         74.19         3.08 o                         
  -4  -8   1        376.78        410.39        11.85 o                         
  -3  -8   1        167.58        144.09         4.77 o                         
  -2  -8   1        452.49        468.95        16.13 o                         
  -1  -8   1         28.40         36.71         2.19 o                         
   0  -8   1        183.31        169.67         5.86 o                         
   1  -8   1          3.56          1.82         0.77 o                         
   2  -8   1        254.43        225.48         7.51 o                         
   3  -8   1          0.27          0.49         0.76 o                         
   4  -8   1        199.16        196.41         6.19 o                         
   5  -8   1        151.06        175.37        10.30 o                         
   6  -8   1         52.33         53.74         2.73 o                         
   7  -8   1        640.50        586.69        20.64 o                         
   8  -8   1          0.88          3.01         1.23 o                         
   9  -8   1         82.11         84.12         8.55 o                         
  10  -8   1         52.71         51.34         4.58 o                         
  11  -8   1         65.31         74.54         5.47 o                         
 -11  -7   1         39.60         54.95         4.27 o                         
 -10  -7   1          3.30          2.63         1.59 o                         
  -9  -7   1          0.02          0.68         1.84 o                         
  -8  -7   1          2.59          2.03         1.47 o                         
  -7  -7   1          0.00          1.56         0.96 o                         
  -6  -7   1        864.03        812.89        22.71 o                         
  -5  -7   1        261.44        255.27         7.79 o                         
  -4  -7   1       1013.14       1027.50        28.21 o                         
  -3  -7   1         88.56         81.59         3.35 o                         
  -2  -7   1        446.66        461.33        13.04 o                         
  -1  -7   1        183.93        218.78         8.22 o                         
   0  -7   1         91.92         92.46         3.45 o                         
   1  -7   1        340.17        381.49        11.80 o                         
   2  -7   1        211.30        204.37         8.91 o                         
   3  -7   1        126.81        110.22         3.89 o                         
   4  -7   1         47.45         49.59         2.13 o                         
   5  -7   1        299.50        297.69        11.23 o                         
   6  -7   1        316.59        280.17         9.15 o                         
   7  -7   1         26.01         30.00         2.22 o                         
   8  -7   1         86.74         74.42         3.79 o                         
   9  -7   1          5.34          2.41         1.24 o                         
  10  -7   1         39.35         32.09         2.72 o                         
  11  -7   1         13.22         10.92         2.47 o                         
  12  -7   1         96.63         98.62         6.54 o                         
 -12  -6   1         60.39         54.91         6.04 o                         
 -11  -6   1         47.28         52.92         3.95 o                         
 -10  -6   1         46.31         44.85         3.50 o                         
  -9  -6   1          2.66          3.34         1.54 o                         
  -8  -6   1         16.02         27.32         3.44 o                         
  -7  -6   1        329.64        346.03        10.32 o                         
  -6  -6   1        637.10        636.24        17.87 o                         
  -5  -6   1          9.16          8.63         1.09 o                         
  -4  -6   1        334.53        336.49        10.29 o                         
  -3  -6   1         76.63         83.97         2.98 o                         
  -2  -6   1        865.39        904.17        22.16 o                         
  -1  -6   1         15.25         14.94         0.88 o                         
   0  -6   1         50.09         50.28         2.41 o                         
   1  -6   1          0.17          0.87         0.97 o                         
   2  -6   1        312.37        308.85         9.60 o                         
   3  -6   1         11.76          8.92         0.99 o                         
   4  -6   1         82.27         76.47         4.12 o                         
   5  -6   1         75.46         92.67         3.55 o                         
   6  -6   1       2019.53       1983.00        58.57 o                         
   7  -6   1         73.03         71.51         6.21 o                         
   8  -6   1         86.35         74.17         3.78 o                         
   9  -6   1        217.75        204.75         8.20 o                         
  10  -6   1        537.88        523.58        18.83 o                         
  11  -6   1          1.51          0.83         1.55 o                         
  12  -6   1         65.54         77.30         5.65 o                         
 -12  -5   1         18.89         25.70         4.55 o                         
 -11  -5   1        110.49        111.16         8.36 o                         
 -10  -5   1         48.76         58.19         4.25 o                         
  -9  -5   1         54.68         52.21         3.65 o                         
  -8  -5   1        734.07        669.69        24.86 o                         
  -7  -5   1        430.44        461.58        13.27 o                         
  -6  -5   1        100.68         99.89         4.10 o                         
  -5  -5   1        188.29        176.71         4.95 o                         
  -4  -5   1         62.84         66.20         2.25 o                         
  -3  -5   1        385.28        434.49        10.87 o                         
  -2  -5   1        215.08        286.42         7.33 o                         
  -1  -5   1       1316.61       1366.28        36.65 o                         
   0  -5   1          0.33         -0.41         0.41 o                         
   1  -5   1        576.28        587.76        17.67 o                         
   2  -5   1         58.51         47.72         1.99 o                         
   3  -5   1       2440.69       2522.50        67.32 o                         
   4  -5   1         63.68         74.35         3.09 o                         
   5  -5   1       5937.00       5493.67       168.36 o                         
   6  -5   1         29.15         20.29         1.44 o                         
   7  -5   1         11.04          9.20         1.31 o                         
   8  -5   1         85.64        102.63         5.66 o                         
   9  -5   1       2021.70       1880.13        63.09 o                         
  10  -5   1          2.42          3.24         1.38 o                         
  11  -5   1         49.92         41.25         3.94 o                         
  12  -5   1        244.56        232.20        12.09 o                         
 -12  -4   1         40.32         48.22         5.37 o                         
 -11  -4   1         30.23         28.81         4.28 o                         
 -10  -4   1         28.93         32.39         3.69 o                         
  -9  -4   1        137.15        117.53         7.18 o                         
  -8  -4   1        456.37        486.09        18.52 o                         
  -7  -4   1        404.60        343.59         8.44 o                         
  -6  -4   1       1052.42       1036.05        23.65 o                         
  -5  -4   1        211.98        239.26         6.74 o                         
  -4  -4   1       2023.61       2204.60        45.64 o                         
  -3  -4   1        149.11        173.17         4.23 o                         
  -2  -4   1       2804.16       2949.16        70.38 o                         
  -1  -4   1         24.39         21.11         1.02 o                         
   0  -4   1       2298.76       2565.74        68.26 o                         
   1  -4   1         24.77         19.62         1.19 o                         
   2  -4   1       2204.35       2289.26        66.60 o                         
   3  -4   1         52.03         50.14         1.95 o                         
   4  -4   1        825.81        865.74        23.31 o                         
   5  -4   1        766.01        783.33        23.31 o                         
   6  -4   1        156.24        142.99         6.67 o                         
   7  -4   1       1354.42       1313.33        39.29 o                         
   8  -4   1         97.74         98.37         7.44 o                         
   9  -4   1         16.31         10.80         1.65 o                         
  10  -4   1         44.54         50.11         4.00 o                         
  11  -4   1          4.61          2.59         1.53 o                         
  12  -4   1          0.06         -0.92         1.71 o                         
  13  -4   1         23.54         15.69         3.09 o                         
 -13  -3   1          1.54          0.70         3.94 o                         
 -12  -3   1         38.92         38.49         6.15 o                         
 -11  -3   1         12.04          8.98         2.95 o                         
 -10  -3   1        117.75        119.18         8.47 o                         
  -9  -3   1          8.77          3.33         1.87 o                         
  -8  -3   1        380.19        369.00        12.07 o                         
  -7  -3   1         22.61         20.51         1.18 o                         
  -6  -3   1         92.90         92.22         2.50 o                         
  -5  -3   1         96.63         89.50         3.14 o                         
  -4  -3   1         58.40         68.49         1.87 o                         
  -3  -3   1        529.28        574.09        12.14 o                         
  -2  -3   1       1397.38       1381.90        31.02 o                         
  -1  -3   1        847.08        852.39        22.97 o                         
   0  -3   1         13.87         10.34         0.70 o                         
   1  -3   1        922.69        940.30        32.73 o                         
   2  -3   1       7566.55       7734.62       226.29 o                         
   3  -3   1         70.17         84.75         3.91 o                         
   4  -3   1       2946.14       2866.87        98.12 o                         
   5  -3   1       3015.73       3236.94        83.61 o                         
   6  -3   1        971.49       1006.31        28.15 o                         
   7  -3   1        152.22        139.53         4.98 o                         
   8  -3   1         97.01         82.76         5.41 o                         
   9  -3   1        452.37        427.42        18.92 o                         
  10  -3   1       1344.51       1180.01        45.86 o                         
  11  -3   1         25.17         30.23         2.71 o                         
  12  -3   1         13.40         15.49         2.77 o                         
  13  -3   1         99.51        111.21         7.14 o                         
 -13  -2   1        138.56        132.90         9.64 o                         
 -12  -2   1         15.17         13.14         3.31 o                         
 -11  -2   1        133.40        128.04        17.20 o                         
 -10  -2   1        147.40        137.40         6.59 o                         
  -9  -2   1        164.89        156.78         5.96 o                         
  -8  -2   1        879.34        805.30        24.65 o                         
  -7  -2   1        156.16        174.66         4.50 o                         
  -6  -2   1          0.37          0.58         0.45 o                         
  -5  -2   1          7.13          8.68         0.71 o                         
  -4  -2   1       3726.22       3954.64        86.06 o                         
  -3  -2   1       1787.03       2019.81        44.08 o                         
  -2  -2   1         62.79         73.04         2.12 o                         
  -1  -2   1       4177.49       4056.70        99.45 o                         
   0  -2   1      19429.98      13604.22       552.25 o                         
   1  -2   1       1762.02       1740.20        50.77 o                         
   2  -2   1       1038.67        985.31        24.32 o                         
   3  -2   1        386.79        356.91         9.85 o                         
   4  -2   1          0.04         -0.48         0.48 o                         
   5  -2   1       1966.31       2109.16        57.15 o                         
   6  -2   1         67.89         63.13         2.07 o                         
   7  -2   1        116.55        124.49         4.55 o                         
   8  -2   1         85.76         78.76         6.44 o                         
   9  -2   1          8.50          8.77         1.33 o                         
  10  -2   1        362.26        328.00        10.99 o                         
  11  -2   1        146.22        136.64         6.53 o                         
  12  -2   1         66.30         72.16        10.35 o                         
  13  -2   1         25.60         22.29         2.81 o                         
 -13  -1   1        100.59         90.90         7.47 o                         
 -12  -1   1        162.95        161.26         7.89 o                         
 -11  -1   1          3.01          3.21         1.61 o                         
 -10  -1   1          8.63          8.73         1.84 o                         
  -9  -1   1        409.12        432.80        14.49 o                         
  -8  -1   1          5.45          6.86         1.15 o                         
  -7  -1   1          7.77          4.71         0.66 o                         
  -6  -1   1       1146.99       1186.08        26.26 o                         
  -5  -1   1          3.64          6.79         0.63 o                         
  -4  -1   1        645.47        659.11        14.67 o                         
  -3  -1   1       7996.06       8345.35       192.49 o                         
  -2  -1   1         86.93         94.02         3.07 o                         
  -1  -1   1        814.53        816.28        21.66 o                         
   0  -1   1          0.36          0.75         0.17 o                         
   1  -1   1         65.48         71.28         2.04 o                         
   2  -1   1         72.21         55.45         2.16 o                         
   3  -1   1       8128.12       7862.77       228.22 o                         
   4  -1   1        379.09        390.71         9.69 o                         
   5  -1   1         71.28         69.18         2.10 o                         
   6  -1   1          9.09         10.63         0.72 o                         
   7  -1   1         17.72         16.88         1.39 o                         
   8  -1   1        466.60        470.79        23.78 o                         
   9  -1   1        869.04        774.14        36.43 o                         
  10  -1   1          4.99          2.35         1.15 o                         
  11  -1   1          0.60          0.31         1.20 o                         
  12  -1   1          9.50          8.16         1.98 o                         
  13  -1   1         54.00         52.27         4.06 o                         
  14  -1   1         71.00         69.20         9.03 o                         
 -14   0   1        140.76        160.89        12.30 o                         
 -13   0   1         25.27         22.19         3.00 o                         
 -12   0   1        228.14        203.30         9.42 o                         
 -11   0   1         32.66         27.59         5.46 o                         
 -10   0   1         32.60         31.25         2.74 o                         
  -9   0   1        580.60        541.02        20.36 o                         
  -8   0   1         15.31         15.94         1.35 o                         
  -7   0   1        240.36        249.06         6.07 o                         
  -6   0   1         53.76         65.77         2.45 o                         
  -5   0   1        377.75        419.64         9.58 o                         
  -4   0   1        969.37       1006.36        24.27 o                         
  -3   0   1        127.28        146.15         3.71 o                         
  -2   0   1       6240.89       6390.70       138.93 o                         
  -1   0   1        992.73        974.07        29.58 o                         
   1   0   1        328.00        338.26        19.67 o                         
   2   0   1          4.14          4.29         0.94 o                         
   3   0   1         11.82         19.06         0.98 o                         
   4   0   1         95.13        128.63         4.36 o                         
   5   0   1         74.16         79.21         2.17 o                         
   6   0   1        411.78        396.88        11.02 o                         
   7   0   1          1.38         -0.38         0.54 o                         
   8   0   1        109.50         79.71         3.39 o                         
   9   0   1          0.66          1.77         1.11 o                         
  10   0   1        404.83        406.49        15.87 o                         
  11   0   1         21.63         21.83         2.62 o                         
  12   0   1        446.77        406.95        16.32 o                         
  13   0   1          0.14         -0.04         1.59 o                         
 -13   1   1         42.95         45.86         4.33 o                         
 -12   1   1         45.99         47.39         5.64 o                         
 -11   1   1         16.16         10.39         3.53 o                         
 -10   1   1         27.89         30.00         2.71 o                         
  -9   1   1       1321.93       1309.94        47.02 o                         
  -8   1   1         26.88         27.85         1.62 o                         
  -7   1   1          8.19         15.09         1.04 o                         
  -6   1   1        161.40        173.75         7.02 o                         
  -5   1   1          0.73          4.94         0.56 o                         
  -4   1   1         71.18         58.00         1.76 o                         
  -3   1   1       1265.66       1361.49        31.56 o                         
  -2   1   1        204.30        200.79         4.61 o                         
  -1   1   1        140.51        133.85         4.91 o                         
   0   1   1         26.61         21.14         2.31 o                         
   1   1   1        587.90        600.78        21.14 o                         
   2   1   1       1409.75       1320.71        88.78 o                         
   3   1   1        228.79        213.32         4.97 o                         
   4   1   1       1888.48       1898.69        44.27 o                         
   5   1   1        134.25        173.82         4.24 o                         
   6   1   1         21.12         24.17         1.71 o                         
   7   1   1         62.03         67.34         2.55 o                         
   8   1   1        539.48        514.22        16.06 o                         
   9   1   1        313.48        330.61        11.02 o                         
  10   1   1        146.13        120.47         5.97 o                         
  11   1   1         52.21         48.48         4.13 o                         
  12   1   1         17.77         20.68         3.73 o                         
  13   1   1         44.10         49.18         3.98 o                         
 -13   2   1          2.68          3.43         1.86 o                         
 -12   2   1         10.59          8.26         1.95 o                         
 -11   2   1         51.74         51.62         3.62 o                         
 -10   2   1         33.94         36.85         3.00 o                         
  -9   2   1        930.56        924.82        38.12 o                         
  -8   2   1         15.10         14.50         1.47 o                         
  -7   2   1        110.39         92.41         2.95 o                         
  -6   2   1       1983.45       2232.24        49.06 o                         
  -5   2   1         17.13         14.12         0.98 o                         
  -4   2   1         22.38         29.76         1.05 o                         
  -3   2   1        774.06        786.95        18.46 o                         
  -2   2   1       1506.61       1497.62        32.78 o                         
  -1   2   1       7550.18       7426.17       145.44 o                         
   0   2   1         46.68         53.13         1.65 o                         
   1   2   1        702.16        739.89        16.27 o                         
   2   2   1          9.31         13.75         1.09 o                         
   3   2   1       1647.97       1727.94        41.21 o                         
   4   2   1       5921.86       6319.99       137.31 o                         
   5   2   1         63.37         52.72         2.12 o                         
   6   2   1        153.68        164.08         4.35 o                         
   7   2   1        523.20        524.16        14.27 o                         
   8   2   1         71.64         69.68         3.97 o                         
   9   2   1         17.04         21.88         2.40 o                         
  10   2   1        236.93        237.77        10.18 o                         
  11   2   1        240.20        225.05         9.87 o                         
  12   2   1         49.36         49.91         3.78 o                         
  13   2   1         11.71         12.62         2.45 o                         
 -13   3   1          0.11         -1.06         1.85 o                         
 -12   3   1          6.98          8.74         2.29 o                         
 -11   3   1        269.75        266.65        11.28 o                         
 -10   3   1         47.08         35.99         2.85 o                         
  -9   3   1          0.15          0.46         0.94 o                         
  -8   3   1        544.62        549.37        17.22 o                         
  -7   3   1          7.89         12.31         1.59 o                         
  -6   3   1         37.35         37.59         1.53 o                         
  -5   3   1       1030.63       1122.54        26.46 o                         
  -4   3   1        290.46        279.50         8.52 o                         
  -3   3   1         68.77         68.38         2.02 o                         
  -2   3   1          0.97         -0.28         0.28 o                         
  -1   3   1        169.37        143.88         3.23 o                         
   0   3   1         69.31         67.39         1.83 o                         
   1   3   1        123.25        107.59         2.63 o                         
   2   3   1        240.11        257.92         5.90 o                         
   3   3   1         25.60         23.06         0.91 o                         
   4   3   1        149.70        134.53         3.36 o                         
   5   3   1       2422.46       2691.12        59.06 o                         
   6   3   1        157.24        142.66         3.72 o                         
   7   3   1        759.07        700.17        18.83 o                         
   8   3   1        138.95        128.75         4.35 o                         
   9   3   1        218.67        198.71         8.51 o                         
  10   3   1        813.90        777.35        28.79 o                         
  11   3   1         16.70         12.64         2.26 o                         
  12   3   1          0.59         -1.14         1.53 o                         
  13   3   1         82.38         93.82         8.52 o                         
 -13   4   1         87.72        109.72         7.78 o                         
 -12   4   1         39.03         36.64         4.05 o                         
 -11   4   1         68.20         72.18         5.15 o                         
 -10   4   1         40.15         44.84         3.57 o                         
  -9   4   1         23.08         22.38         2.02 o                         
  -8   4   1        756.97        686.32        24.25 o                         
  -7   4   1          0.49          1.59         0.70 o                         
  -6   4   1        679.11        653.94        33.43 o                         
  -5   4   1        705.42        722.74        17.76 o                         
  -4   4   1         53.84         63.59         1.85 o                         
  -3   4   1        678.93        757.26        20.83 o                         
  -2   4   1       1641.71       1745.65        36.12 o                         
  -1   4   1          6.05         10.17         0.75 o                         
   0   4   1        466.41        560.77        14.71 o                         
   1   4   1         52.71         63.16         1.86 o                         
   2   4   1         43.85         47.70         1.52 o                         
   3   4   1         38.69         45.42         1.41 o                         
   4   4   1       2202.06       2420.15        53.10 o                         
   5   4   1       1652.27       1788.83        39.05 o                         
   6   4   1         35.94         25.42         1.18 o                         
   7   4   1        679.10        685.56        18.59 o                         
   8   4   1        613.66        616.18        19.26 o                         
   9   4   1          6.86         12.22         1.98 o                         
  10   4   1          9.50          7.38         1.82 o                         
  11   4   1          0.63          0.27         1.49 o                         
  12   4   1         54.26         47.98         3.81 o                         
  13   4   1         19.68         20.61         4.08 o                         
 -13   5   1          4.99          4.48         2.38 o                         
 -12   5   1         55.47         54.11         4.79 o                         
 -11   5   1        161.85        146.40         8.36 o                         
 -10   5   1        159.69        150.81        11.05 o                         
  -9   5   1        622.38        526.48        18.83 o                         
  -8   5   1        698.93        684.03        23.76 o                         
  -7   5   1         15.14         15.70         1.33 o                         
  -6   5   1        140.06        157.85         4.98 o                         
  -5   5   1       1303.80       1417.84        36.84 o                         
  -4   5   1       3242.66       3639.12        79.78 o                         
  -3   5   1       3360.72       3350.09       112.77 o                         
  -2   5   1         64.04         46.91         2.35 o                         
  -1   5   1        604.55        588.75        14.29 o                         
   0   5   1         32.15         31.05         1.48 o                         
   1   5   1        624.94        658.10        15.68 o                         
   2   5   1         62.62         85.64         2.34 o                         
   3   5   1         22.63         18.70         0.93 o                         
   4   5   1         25.10         38.56         2.24 o                         
   5   5   1        384.54        380.40         8.92 o                         
   6   5   1        729.65        702.89        18.74 o                         
   7   5   1        277.00        260.06        10.71 o                         
   8   5   1        183.79        188.40         6.84 o                         
   9   5   1       1535.38       1382.12        49.68 o                         
  10   5   1         53.63         50.04         3.70 o                         
  11   5   1          9.00          7.87         2.71 o                         
  12   5   1         88.14         83.52        10.38 o                         
 -12   6   1         50.15         50.82         4.55 o                         
 -11   6   1         14.51         12.00         2.45 o                         
 -10   6   1        404.36        372.53        17.60 o                         
  -9   6   1        493.56        493.01        17.75 o                         
  -8   6   1        161.82        143.89         8.27 o                         
  -7   6   1          0.01          0.63         0.82 o                         
  -6   6   1        340.74        339.85        10.90 o                         
  -5   6   1        104.90         78.92         3.86 o                         
  -4   6   1         23.58         25.04         1.11 o                         
  -3   6   1       1405.43       1577.01        32.77 o                         
  -2   6   1          2.88          1.86         0.50 o                         
  -1   6   1         39.96         56.22         1.66 o                         
   0   6   1       1190.13       1394.10        33.24 o                         
   1   6   1          2.18          0.50         0.50 o                         
   2   6   1        444.11        467.36        10.67 o                         
   3   6   1        494.24        516.12        11.80 o                         
   4   6   1       1163.56       1249.78        27.71 o                         
   5   6   1        167.93        148.61         4.33 o                         
   6   6   1          3.59          2.23         0.73 o                         
   7   6   1        162.40        165.54         6.99 o                         
   8   6   1         25.73         39.26         2.51 o                         
   9   6   1         21.81         27.83         2.80 o                         
  10   6   1        491.59        531.45        27.46 o                         
  11   6   1          0.03         -0.09         1.97 o                         
  12   6   1         64.16         69.03         6.57 o                         
 -12   7   1          1.73          2.00         2.10 o                         
 -11   7   1         11.68         10.37         2.44 o                         
 -10   7   1         62.09         59.26         4.65 o                         
  -9   7   1          7.80          9.67         1.71 o                         
  -8   7   1        320.19        287.72        10.92 o                         
  -7   7   1        165.96        170.66         6.16 o                         
  -6   7   1        438.40        453.83        14.20 o                         
  -5   7   1         35.52         33.75         1.97 o                         
  -4   7   1        972.41        968.20        28.93 o                         
  -3   7   1          3.94          2.40         0.67 o                         
  -2   7   1        609.14        639.73        17.06 o                         
  -1   7   1          8.13         10.78         0.93 o                         
   0   7   1          5.61          5.46         0.65 o                         
   1   7   1          2.74          2.03         0.48 o                         
   2   7   1          8.09         14.29         0.98 o                         
   3   7   1         16.61         18.08         1.19 o                         
   4   7   1         32.27         45.01         1.83 o                         
   5   7   1       1348.61       1371.52        33.40 o                         
   6   7   1         70.74         52.21         2.44 o                         
   7   7   1        145.76        153.44         7.02 o                         
   8   7   1         16.64         18.84         2.29 o                         
   9   7   1         20.35         11.31         2.12 o                         
  10   7   1        169.93        161.05        12.21 o                         
  11   7   1          3.80          1.42         2.50 o                         
  12   7   1         98.01        104.86         8.43 o                         
 -12   8   1          1.70         -0.77         3.46 o                         
 -11   8   1         69.08         86.57         6.00 o                         
 -10   8   1         73.62         81.31         5.65 o                         
  -9   8   1         65.85         65.73         4.79 o                         
  -8   8   1         75.95         83.66         4.28 o                         
  -7   8   1         86.23         95.24         6.69 o                         
  -6   8   1        390.61        413.63        15.23 o                         
  -5   8   1        646.50        604.51        18.66 o                         
  -4   8   1       1202.64       1153.39        31.38 o                         
  -3   8   1          3.66          4.64         0.85 o                         
  -2   8   1        283.53        268.78         9.70 o                         
  -1   8   1        129.85        142.52         5.47 o                         
   0   8   1          5.58          9.59         1.11 o                         
   1   8   1        181.64        174.71         6.01 o                         
   2   8   1        871.68        856.72        23.54 o                         
   3   8   1         44.19         39.09         1.97 o                         
   4   8   1       2054.67       1989.14        53.90 o                         
   5   8   1         41.10         43.86         2.24 o                         
   6   8   1       1932.18       1892.92        58.75 o                         
   7   8   1         35.52         39.20         3.00 o                         
   8   8   1          6.00          2.35         1.41 o                         
   9   8   1         49.87         53.56         3.81 o                         
  10   8   1          1.25          1.21         3.36 o                         
  11   8   1          4.44          6.48         2.86 o                         
 -11   9   1          0.00          0.15         2.21 o                         
 -10   9   1         32.21         35.56         3.90 o                         
  -9   9   1          0.03          0.98         1.73 o                         
  -8   9   1         15.87         16.48         2.03 o                         
  -7   9   1        155.95        146.84         5.68 o                         
  -6   9   1         10.83          9.55         1.45 o                         
  -5   9   1        130.29        144.09         6.22 o                         
  -4   9   1       1362.05       1383.93        37.82 o                         
  -3   9   1         45.87         42.73         2.30 o                         
  -2   9   1        150.06        130.59         6.05 o                         
  -1   9   1          0.96          1.16         0.79 o                         
   0   9   1         32.00         32.83         1.95 o                         
   1   9   1        189.54        186.08         6.48 o                         
   2   9   1         38.68         28.83         2.25 o                         
   3   9   1         15.61         23.09         3.53 o                         
   4   9   1         71.11         82.81         3.27 o                         
   5   9   1       2462.09       2397.62        64.60 o                         
   6   9   1          3.25          1.51         1.30 o                         
   7   9   1         12.65          4.95         1.61 o                         
   8   9   1         38.31         43.64         3.36 o                         
   9   9   1          9.71         12.88         2.23 o                         
  10   9   1        197.81        226.67        10.29 o                         
  11   9   1          8.39          4.32         2.85 o                         
 -11  10   1          9.51         12.49         5.57 o                         
 -10  10   1          1.15          0.12         1.92 o                         
  -9  10   1         21.13         16.53         2.73 o                         
  -8  10   1        368.40        374.59        14.08 o                         
  -7  10   1        171.14        189.83         7.03 o                         
  -6  10   1        628.53        680.00        21.24 o                         
  -5  10   1        460.71        450.91        13.27 o                         
  -4  10   1        443.04        486.75        14.14 o                         
  -3  10   1         79.08         73.35         3.07 o                         
  -2  10   1         42.55         34.04         2.19 o                         
  -1  10   1        357.93        348.99        11.34 o                         
   0  10   1       1047.96        977.81        29.64 o                         
   1  10   1        155.66        158.73         5.86 o                         
   2  10   1       1126.00       1046.40        31.73 o                         
   3  10   1        308.15        304.54        10.20 o                         
   4  10   1        103.46         80.92         3.68 o                         
   5  10   1        554.74        489.64        18.62 o                         
   6  10   1        258.41        249.39        10.43 o                         
   7  10   1          4.79          8.66         1.89 o                         
   8  10   1        582.41        639.79        24.43 o                         
   9  10   1         78.19         91.89         5.46 o                         
  10  10   1          5.94          8.57         2.34 o                         
 -10  11   1          0.05         -0.96         3.65 o                         
  -9  11   1        334.33        344.67        16.72 o                         
  -8  11   1         39.87         36.26         3.66 o                         
  -7  11   1        106.07        106.19         8.93 o                         
  -6  11   1         19.82         16.45         2.39 o                         
  -5  11   1        131.18        145.88         5.44 o                         
  -4  11   1         23.72         27.22         2.72 o                         
  -3  11   1         35.46         40.34         2.28 o                         
  -2  11   1        106.07         99.13         4.22 o                         
  -1  11   1        214.74        193.92         7.00 o                         
   0  11   1         68.05         68.61         3.31 o                         
   1  11   1        361.21        351.68        11.62 o                         
   2  11   1        298.75        294.32         9.97 o                         
   3  11   1          2.76         -0.24         1.04 o                         
   4  11   1         45.38         36.45         2.88 o                         
   5  11   1        191.76        185.34         8.31 o                         
   6  11   1          1.03          1.64         1.52 o                         
   7  11   1          1.23          3.34         1.94 o                         
   8  11   1         32.46         35.55         3.93 o                         
   9  11   1          0.26         -0.49         1.94 o                         
  10  11   1         65.09         62.09         6.92 o                         
  -8  12   1        155.99        150.31        10.76 o                         
  -7  12   1        287.50        324.27        19.57 o                         
  -6  12   1         41.12         42.01         3.66 o                         
  -5  12   1         17.61         19.52         2.41 o                         
  -4  12   1          7.44          3.90         1.25 o                         
  -3  12   1         41.21         39.79         2.37 o                         
  -2  12   1         84.72         88.83         4.57 o                         
  -1  12   1        493.41        517.17        16.58 o                         
   0  12   1         19.47         16.08         1.89 o                         
   1  12   1        323.92        331.13        11.17 o                         
   2  12   1         20.15         14.15         1.83 o                         
   3  12   1         46.73         45.38         3.36 o                         
   4  12   1         18.38         17.93         4.04 o                         
   5  12   1         22.22         20.17         2.54 o                         
   6  12   1          0.01         -0.14         1.41 o                         
   7  12   1         34.75         31.78         3.55 o                         
   8  12   1        459.33        500.97        23.55 o                         
  -7  13   1         21.94         25.44         7.69 o                         
  -6  13   1         40.04         45.51         4.16 o                         
  -5  13   1         72.92         74.75         5.02 o                         
  -4  13   1         66.94         68.04         3.69 o                         
  -3  13   1        234.00        240.97         8.89 o                         
  -2  13   1          9.75         11.50         2.05 o                         
  -1  13   1         10.49          5.85         1.45 o                         
   0  13   1         43.76         45.95         2.89 o                         
   1  13   1         83.31         83.19         4.71 o                         
   2  13   1         34.32         33.43         3.21 o                         
   3  13   1         53.01         50.64         3.70 o                         
   4  13   1          0.01         -1.37         2.45 o                         
   5  13   1          9.52          9.64         2.12 o                         
   6  13   1         32.39         26.77         3.12 o                         
   7  13   1        131.10        148.61         8.96 o                         
  -6  14   1         29.76         28.45         6.54 o                         
  -5  14   1          3.18          3.42         2.04 o                         
  -4  14   1        112.40        113.28         7.04 o                         
  -3  14   1         48.93         42.14         3.96 o                         
  -2  14   1         12.01         12.19         2.49 o                         
  -1  14   1         29.03         26.73         3.31 o                         
   0  14   1        145.02        147.93        11.93 o                         
   1  14   1         52.18         49.45         3.71 o                         
   2  14   1          8.01          5.94         1.86 o                         
   3  14   1        123.92        123.68         6.41 o                         
   4  14   1         51.59         43.43         3.65 o                         
   5  14   1          0.60          0.50         1.81 o                         
   6  14   1         21.37         23.00         4.28 o                         
  -2  15   1         80.93         83.26         5.90 o                         
  -1  15   1         43.79         44.82         4.71 o                         
   0  15   1          0.70          1.14         1.95 o                         
   1  15   1          7.16          2.32         2.17 o                         
   2  15   1          3.22          2.89         4.52 o                         
   3  15   1         19.55          9.61         5.00 o                         
  -1 -15   2         52.03         53.63         6.73 o                         
   0 -15   2          0.96         -0.96         3.08 o                         
   1 -15   2          6.54          4.81         3.46 o                         
  -3 -14   2         55.08         52.84         4.42 o                         
  -2 -14   2         62.43         65.62         4.41 o                         
  -1 -14   2        256.26        254.93        13.19 o                         
   0 -14   2        137.94        139.72         5.78 o                         
   1 -14   2        166.30        177.50         9.29 o                         
   2 -14   2         42.92         42.76         3.95 o                         
   3 -14   2        242.99        254.78         8.35 o                         
   4 -14   2          0.90         -0.32         1.14 o                         
   5 -14   2         11.61         11.63         2.40 o                         
  -6 -13   2        176.77        180.68        16.53 o                         
  -5 -13   2         29.42         35.98         4.57 o                         
  -4 -13   2        229.23        228.17         8.49 o                         
  -3 -13   2         88.34         96.14         4.49 o                         
  -2 -13   2        285.74        287.29        10.07 o                         
  -1 -13   2         37.38         35.11         2.62 o                         
   0 -13   2         14.46         15.34         1.80 o                         
   1 -13   2        104.11         96.83         4.34 o                         
   2 -13   2        140.81        151.80         9.34 o                         
   3 -13   2          4.94          3.79         1.24 o                         
   4 -13   2         82.88         83.47         3.68 o                         
   5 -13   2         41.93         41.55         2.53 o                         
   6 -13   2          1.11         -0.40         1.17 o                         
   7 -13   2         18.52         19.37         6.54 o                         
  -7 -12   2        238.63        248.94        14.86 o                         
  -6 -12   2        149.38        149.57         8.19 o                         
  -5 -12   2          9.09         12.06         3.15 o                         
  -4 -12   2          0.34         -0.88         1.12 o                         
  -3 -12   2         84.04         90.55         6.08 o                         
  -2 -12   2         26.80         23.42         2.10 o                         
  -1 -12   2        154.41        137.76         5.51 o                         
   0 -12   2        198.36        194.69         7.13 o                         
   1 -12   2         52.45         54.70         4.91 o                         
   2 -12   2         37.33         35.59         3.38 o                         
   3 -12   2         65.49         73.61         4.52 o                         
   4 -12   2         17.48         19.11         1.76 o                         
   5 -12   2        100.45        106.33         4.26 o                         
   6 -12   2          9.70         11.25         1.57 o                         
   7 -12   2          8.98          8.56         1.61 o                         
   8 -12   2          6.94          3.97         1.84 o                         
  -8 -11   2        164.43        178.28        12.59 o                         
  -7 -11   2         46.46         52.27         4.40 o                         
  -6 -11   2        271.04        258.22        10.95 o                         
  -5 -11   2        157.77        158.27         6.24 o                         
  -4 -11   2          0.29         -0.80         1.08 o                         
  -3 -11   2         44.44         44.32         2.69 o                         
  -2 -11   2        100.45         88.60         3.94 o                         
  -1 -11   2        345.54        315.59        10.58 o                         
   0 -11   2          2.55          2.05         1.06 o                         
   1 -11   2        379.93        345.72        13.54 o                         
   2 -11   2          0.67         -0.19         0.97 o                         
   3 -11   2         41.17         34.84         2.39 o                         
   4 -11   2         50.59         48.75         2.51 o                         
   5 -11   2          0.00          0.24         0.92 o                         
   6 -11   2         12.71         13.10         1.54 o                         
   7 -11   2          8.83         11.35         2.36 o                         
   8 -11   2         91.47         82.82         4.38 o                         
   9 -11   2         12.23         13.32         1.96 o                         
  -9 -10   2         41.23         46.51         6.54 o                         
  -8 -10   2        266.58        300.76        14.96 o                         
  -7 -10   2         31.74         33.98         3.03 o                         
  -6 -10   2        163.42        187.54         7.05 o                         
  -5 -10   2         39.09         34.99         3.53 o                         
  -4 -10   2        225.83        214.31         7.65 o                         
  -3 -10   2         16.29         22.32         1.97 o                         
  -2 -10   2       1146.87       1066.36        32.29 o                         
  -1 -10   2         23.64         29.85         2.84 o                         
   0 -10   2       2046.07       1894.16        56.25 o                         
   1 -10   2        468.88        470.47        23.06 o                         
   2 -10   2        244.30        234.63        11.79 o                         
   3 -10   2          0.05          0.07         0.88 o                         
   4 -10   2          8.21          8.59         1.35 o                         
   5 -10   2        121.05        131.80         9.16 o                         
   6 -10   2        538.99        507.67        14.75 o                         
   7 -10   2         78.22         76.82         3.96 o                         
   8 -10   2         55.15         50.59         3.18 o                         
   9 -10   2          0.84          0.25         1.38 o                         
  10 -10   2          4.81          5.77         1.67 o                         
 -10  -9   2        140.60        148.77         7.66 o                         
  -9  -9   2        109.33        122.31         6.42 o                         
  -8  -9   2          4.52          3.80         1.55 o                         
  -7  -9   2        238.47        258.09         9.56 o                         
  -6  -9   2        363.34        333.40        11.24 o                         
  -5  -9   2        525.80        560.52        17.62 o                         
  -4  -9   2        422.01        405.55        13.02 o                         
  -3  -9   2        217.56        218.13         7.57 o                         
  -2  -9   2        135.18        133.55         5.06 o                         
  -1  -9   2         35.49         32.10         2.01 o                         
   0  -9   2          1.40          2.11         1.39 o                         
   1  -9   2        945.25        863.58        26.21 o                         
   2  -9   2         72.72         80.36         3.37 o                         
   3  -9   2        599.57        554.15        17.24 o                         
   4  -9   2        331.76        342.82        10.15 o                         
   5  -9   2        325.53        307.43         9.89 o                         
   6  -9   2         41.42         40.13         2.20 o                         
   7  -9   2         55.66         59.07         3.31 o                         
   8  -9   2         37.50         34.84         2.57 o                         
   9  -9   2         21.91         19.90         2.47 o                         
  10  -9   2        190.22        198.36         8.41 o                         
  11  -9   2         65.48         68.96         5.87 o                         
 -11  -8   2        138.21        153.01         9.24 o                         
 -10  -8   2        198.34        204.16         9.47 o                         
  -9  -8   2          0.04          0.40         1.46 o                         
  -8  -8   2        364.63        411.68        16.38 o                         
  -7  -8   2         44.74         51.76         2.68 o                         
  -6  -8   2         19.53         13.79         1.47 o                         
  -5  -8   2          8.40          7.66         1.50 o                         
  -4  -8   2        404.57        445.31        12.89 o                         
  -3  -8   2        576.31        569.71        17.71 o                         
  -2  -8   2        231.41        229.15         7.72 o                         
  -1  -8   2       1883.36       1771.21        52.25 o                         
   0  -8   2       1501.57       1468.46        43.74 o                         
   1  -8   2       1473.55       1437.42        42.38 o                         
   2  -8   2          6.75          4.38         0.93 o                         
   3  -8   2         44.01         41.15         2.44 o                         
   4  -8   2         22.94         30.37         2.33 o                         
   5  -8   2         64.47         58.57         3.01 o                         
   6  -8   2       1000.58        956.54        29.01 o                         
   7  -8   2          3.70          2.26         1.07 o                         
   8  -8   2          4.78          4.90         1.56 o                         
   9  -8   2         47.94         44.58         2.96 o                         
  10  -8   2        229.14        207.31        10.80 o                         
  11  -8   2          2.01          1.66         1.48 o                         
 -12  -7   2          3.08         13.07         3.84 o                         
 -11  -7   2         44.71         49.61         7.12 o                         
 -10  -7   2        498.64        481.61        19.09 o                         
  -9  -7   2         13.11         13.04         2.94 o                         
  -8  -7   2        174.13        158.42        10.25 o                         
  -7  -7   2        167.93        172.18         5.85 o                         
  -6  -7   2         82.27         80.41         3.39 o                         
  -5  -7   2         77.52         68.21         2.83 o                         
  -4  -7   2        610.78        624.19        17.53 o                         
  -3  -7   2        105.51        106.31         3.67 o                         
  -2  -7   2        118.09         97.93         3.40 o                         
  -1  -7   2        260.94        255.99         8.32 o                         
   0  -7   2         57.70         62.89         2.59 o                         
   1  -7   2          1.93          2.05         0.67 o                         
   2  -7   2        147.20        163.26         5.53 o                         
   3  -7   2         67.24         76.46         4.38 o                         
   4  -7   2       1865.70       1774.56        47.81 o                         
   5  -7   2        707.81        671.30        18.72 o                         
   6  -7   2        998.18        937.30        28.27 o                         
   7  -7   2         53.13         56.24         3.06 o                         
   8  -7   2         11.09         14.58         1.71 o                         
   9  -7   2         21.36         12.80         1.73 o                         
  10  -7   2          0.60          0.61         1.32 o                         
  11  -7   2         15.69         12.13         1.95 o                         
  12  -7   2          3.93          5.96         4.23 o                         
 -12  -6   2          4.28          5.38         3.27 o                         
 -11  -6   2          7.98          7.74         2.09 o                         
 -10  -6   2         52.56         51.38         3.85 o                         
  -9  -6   2         32.37         26.55         2.91 o                         
  -8  -6   2         52.85         55.78         3.59 o                         
  -7  -6   2        247.61        249.26         7.82 o                         
  -6  -6   2         76.17         96.83         3.63 o                         
  -5  -6   2        178.11        172.76         5.52 o                         
  -4  -6   2         60.96         58.10         2.36 o                         
  -3  -6   2         18.45         16.86         1.17 o                         
  -2  -6   2        111.19        137.74         4.86 o                         
  -1  -6   2        200.55        234.21         6.86 o                         
   0  -6   2       2662.00       2914.47        69.38 o                         
   1  -6   2          0.26          3.42         0.65 o                         
   2  -6   2        687.89        764.34        29.23 o                         
   3  -6   2        326.42        346.11         9.86 o                         
   4  -6   2         61.10         65.46         2.44 o                         
   5  -6   2         12.80          8.40         0.94 o                         
   6  -6   2       1794.60       1756.88        51.88 o                         
   7  -6   2        317.93        303.17        11.41 o                         
   8  -6   2        843.12        838.23        28.77 o                         
   9  -6   2          0.36         -0.16         1.01 o                         
  10  -6   2         93.86         86.13         4.38 o                         
  11  -6   2         36.57         35.15         2.86 o                         
  12  -6   2         14.80         14.60         3.27 o                         
 -12  -5   2          4.09          5.35         2.06 o                         
 -11  -5   2          9.32         10.36         2.26 o                         
 -10  -5   2          0.00          1.84         1.55 o                         
  -9  -5   2          0.01          3.42         1.44 o                         
  -8  -5   2        581.17        551.01        20.73 o                         
  -7  -5   2        383.89        401.92        10.87 o                         
  -6  -5   2        280.41        274.58         7.59 o                         
  -5  -5   2        504.39        520.05        13.53 o                         
  -4  -5   2         36.61         45.38         1.94 o                         
  -3  -5   2       1529.11       1588.27        38.20 o                         
  -2  -5   2        516.91        507.27        13.97 o                         
  -1  -5   2       2011.01       2178.55        58.53 o                         
   0  -5   2         16.94         17.51         0.80 o                         
   1  -5   2       1760.01       1914.16        56.56 o                         
   2  -5   2        340.71        325.12        10.20 o                         
   3  -5   2       1030.02       1117.91        26.96 o                         
   4  -5   2         15.87         14.99         1.19 o                         
   5  -5   2         22.37         14.49         1.18 o                         
   6  -5   2        300.28        318.83        10.11 o                         
   7  -5   2        276.65        299.39        10.84 o                         
   8  -5   2        217.33        217.66        10.44 o                         
   9  -5   2          5.13          5.88         1.41 o                         
  10  -5   2          0.11          2.65         1.31 o                         
  11  -5   2         17.35         17.21         2.12 o                         
  12  -5   2         60.90         58.79         7.30 o                         
 -12  -4   2        119.92        135.78         9.79 o                         
 -11  -4   2          6.91          8.01         2.18 o                         
 -10  -4   2        235.84        216.19         9.56 o                         
  -9  -4   2         10.52          7.22         1.75 o                         
  -8  -4   2         84.45         93.07         5.94 o                         
  -7  -4   2       1391.25       1362.73        34.07 o                         
  -6  -4   2        113.76        144.04         4.99 o                         
  -5  -4   2        332.20        335.11         8.11 o                         
  -4  -4   2          6.10          5.94         0.64 o                         
  -3  -4   2        711.43        782.79        17.80 o                         
  -2  -4   2       1609.47       1743.52        43.06 o                         
  -1  -4   2        704.79        706.18        19.05 o                         
   0  -4   2       3823.64       4097.81        97.10 o                         
   1  -4   2       1001.79       1074.77        29.28 o                         
   2  -4   2       1216.38       1302.31        36.33 o                         
   3  -4   2        275.32        307.49         8.71 o                         
   4  -4   2       2451.06       2653.28        59.24 o                         
   5  -4   2        282.85        333.11         9.43 o                         
   6  -4   2       2081.35       2055.86        55.31 o                         
   7  -4   2         28.61         27.58         2.16 o                         
   8  -4   2       2991.92       3122.36        92.71 o                         
   9  -4   2         54.18         43.44         2.74 o                         
  10  -4   2        277.77        273.82        10.50 o                         
  11  -4   2          9.62         10.37         2.31 o                         
  12  -4   2         43.37         44.91         4.19 o                         
  13  -4   2         48.56         49.25         4.33 o                         
 -12  -3   2          6.15          8.75         3.13 o                         
 -11  -3   2         95.00         86.00         5.59 o                         
 -10  -3   2         13.54         14.05         2.26 o                         
  -9  -3   2        547.49        539.46        30.97 o                         
  -8  -3   2        617.63        645.04        23.95 o                         
  -7  -3   2        206.78        221.03         6.28 o                         
  -6  -3   2        556.56        528.07        12.35 o                         
  -5  -3   2       1481.83       1617.43        33.67 o                         
  -4  -3   2       2372.52       2502.47        51.51 o                         
  -3  -3   2        902.94       1009.24        25.16 o                         
  -2  -3   2         25.72         30.98         1.21 o                         
  -1  -3   2         62.80         51.75         1.65 o                         
   0  -3   2          6.42          6.96         0.90 o                         
   1  -3   2        164.68        152.37         6.35 o                         
   2  -3   2        119.71         94.46         4.00 o                         
   3  -3   2        668.30        738.77        16.78 o                         
   4  -3   2         78.90         91.73         2.70 o                         
   5  -3   2        105.89        111.99         5.10 o                         
   6  -3   2         11.76         10.71         0.92 o                         
   7  -3   2         92.76         89.67         4.38 o                         
   8  -3   2        874.56        831.07        30.91 o                         
   9  -3   2         64.24         61.90         4.38 o                         
  10  -3   2         46.72         49.55         3.66 o                         
  11  -3   2         21.20         17.17         2.57 o                         
  12  -3   2         30.60         33.90         3.55 o                         
  13  -3   2         77.66         76.60         5.65 o                         
 -13  -2   2        180.82        175.88        11.75 o                         
 -12  -2   2          0.57          3.33         2.65 o                         
 -11  -2   2         61.91         53.26         5.16 o                         
 -10  -2   2         72.90         70.98         4.24 o                         
  -9  -2   2        214.93        213.30         9.08 o                         
  -8  -2   2          2.30          2.04         0.89 o                         
  -7  -2   2       1005.11        970.33        23.95 o                         
  -6  -2   2        260.20        264.32         6.98 o                         
  -5  -2   2        184.80        217.46         7.30 o                         
  -4  -2   2         63.36         47.53         1.66 o                         
  -3  -2   2         31.45         32.81         1.21 o                         
  -2  -2   2        858.94        848.65        22.89 o                         
  -1  -2   2         14.76         10.28         0.79 o                         
   0  -2   2         73.91         66.17         1.70 o                         
   1  -2   2        613.88        624.56        23.17 o                         
   2  -2   2          2.48          2.99         0.32 o                         
   3  -2   2       1346.23       1477.58        43.85 o                         
   4  -2   2       3923.08       4159.56       110.28 o                         
   5  -2   2        168.43        171.33         5.75 o                         
   6  -2   2        283.03        293.75        12.22 o                         
   7  -2   2        336.41        335.28        10.68 o                         
   8  -2   2        474.79        504.62        15.80 o                         
   9  -2   2         56.59         57.46         2.84 o                         
  10  -2   2        399.43        383.56        12.60 o                         
  11  -2   2        104.23        104.00         4.57 o                         
  12  -2   2          7.62          8.67         1.87 o                         
  13  -2   2          9.69          4.87         3.36 o                         
 -13  -1   2         90.68         91.92         7.61 o                         
 -12  -1   2         81.75         84.56        16.63 o                         
 -11  -1   2        257.13        254.81        14.68 o                         
 -10  -1   2        757.30        715.41        26.64 o                         
  -9  -1   2        224.33        211.87         7.58 o                         
  -8  -1   2        203.57        162.88         5.98 o                         
  -7  -1   2          0.32         -0.14         0.56 o                         
  -6  -1   2        343.68        364.77         8.57 o                         
  -5  -1   2        488.67        468.57        10.67 o                         
  -4  -1   2        337.30        306.43         7.70 o                         
  -3  -1   2       1724.36       1679.26        42.98 o                         
  -2  -1   2        932.77        937.86        27.40 o                         
  -1  -1   2       8979.42       8077.48       244.92 o                         
   0  -1   2         92.43         87.28         5.47 o                         
   1  -1   2       9102.57       8364.70       386.18 o                         
   2  -1   2       1197.90       1189.44        28.37 o                         
   3  -1   2       3178.26       3129.21        82.39 o                         
   4  -1   2       1482.86       1412.82        43.17 o                         
   5  -1   2         10.10         17.43         1.57 o                         
   6  -1   2       1088.66       1067.28        26.45 o                         
   7  -1   2         24.65         20.05         1.43 o                         
   8  -1   2        298.75        292.05         9.53 o                         
   9  -1   2        281.93        245.97         8.88 o                         
  10  -1   2          0.84          2.06         1.05 o                         
  11  -1   2        100.63         91.93         4.42 o                         
  12  -1   2         95.29         99.19         5.45 o                         
  13  -1   2         49.34         42.74         3.58 o                         
  14  -1   2        140.69        159.16        15.19 o                         
 -13   0   2          4.61          6.19         4.61 o                         
 -12   0   2         24.40         27.26         4.35 o                         
 -11   0   2         28.82         27.37         4.07 o                         
 -10   0   2        170.01        165.98        15.61 o                         
  -9   0   2       1250.41       1171.75        35.22 o                         
  -8   0   2        778.30        755.38        23.29 o                         
  -7   0   2          6.15          6.11         0.73 o                         
  -6   0   2        549.48        560.05        12.73 o                         
  -5   0   2        598.95        608.33        16.28 o                         
  -4   0   2         47.42         60.81         1.74 o                         
  -3   0   2       3767.30       3839.65       103.41 o                         
  -2   0   2          0.09          1.57         0.84 o                         
  -1   0   2       2310.70       2107.64        59.09 o                         
   0   0   2      24977.45      14957.96      1211.64 o                         
   1   0   2       5288.42       5257.25       196.13 o                         
   2   0   2       4470.06       4633.02       135.08 o                         
   3   0   2         29.72         23.13         1.19 o                         
   4   0   2        786.27        812.46        29.38 o                         
   5   0   2        212.41        231.70         8.54 o                         
   6   0   2         34.09         27.35         1.55 o                         
   7   0   2        157.80        177.71         7.68 o                         
   8   0   2          4.88          4.54         1.00 o                         
   9   0   2       1229.86       1174.36        35.31 o                         
  10   0   2        590.68        612.72        19.34 o                         
  11   0   2          7.47          8.15         1.82 o                         
  12   0   2        118.17        107.23         5.75 o                         
  13   0   2         15.90         11.71         2.31 o                         
  14   0   2         35.36         38.06         6.54 o                         
 -13   1   2         86.77         93.31         7.61 o                         
 -12   1   2         73.83         76.62         4.86 o                         
 -11   1   2        496.74        484.19        27.27 o                         
 -10   1   2         41.97         38.52         3.11 o                         
  -9   1   2        746.03        734.18        22.55 o                         
  -8   1   2         38.73         38.76         3.83 o                         
  -7   1   2         74.88         64.35         2.46 o                         
  -6   1   2        304.21        314.33         7.44 o                         
  -5   1   2       3246.82       3163.78        69.10 o                         
  -4   1   2       2847.93       2913.05        67.30 o                         
  -3   1   2        777.88        875.66        20.93 o                         
  -2   1   2       9167.86       9233.72       217.07 o                         
  -1   1   2       1743.78       1676.34        44.62 o                         
   0   1   2         22.41         19.93         0.81 o                         
   1   1   2        109.57        115.77         3.43 o                         
   2   1   2       7023.61       6976.65       204.32 o                         
   3   1   2        986.22       1045.91        30.71 o                         
   4   1   2         39.54         30.17         1.29 o                         
   5   1   2          2.22         -0.31         0.32 o                         
   6   1   2        390.83        388.07        11.42 o                         
   7   1   2         76.40         69.36         2.93 o                         
   8   1   2         53.88         53.02         2.58 o                         
   9   1   2       1804.10       1588.97        64.14 o                         
  10   1   2         19.60         19.67         1.91 o                         
  11   1   2        414.30        420.82        19.95 o                         
  12   1   2         21.68         20.39         3.63 o                         
  13   1   2         89.36        101.29         5.82 o                         
 -13   2   2          8.08          7.37         2.14 o                         
 -12   2   2        184.00        207.84         9.47 o                         
 -11   2   2         48.87         47.80         3.62 o                         
 -10   2   2        239.33        221.73        12.21 o                         
  -9   2   2         90.83         94.91         4.89 o                         
  -8   2   2        492.01        482.15        15.71 o                         
  -7   2   2         15.38         14.55         1.15 o                         
  -6   2   2        121.35        119.48         3.19 o                         
  -5   2   2       3288.42       3396.24        86.96 o                         
  -4   2   2        233.66        295.35         7.55 o                         
  -3   2   2        289.34        306.16         7.66 o                         
  -2   2   2          7.33          7.13         0.48 o                         
  -1   2   2      15438.41      12807.39       261.96 o                         
   0   2   2       6864.32       7060.54       205.61 o                         
   1   2   2      29124.30      17508.54       534.91 o                         
   2   2   2        265.97        265.27         7.43 o                         
   3   2   2        299.21        304.66         6.90 o                         
   4   2   2         26.73         34.16         1.13 o                         
   5   2   2          0.38          0.75         0.41 o                         
   6   2   2       1641.12       1782.99        42.95 o                         
   7   2   2         56.95         66.26         3.41 o                         
   8   2   2        176.96        164.58         5.99 o                         
   9   2   2         92.86         95.62         4.14 o                         
  10   2   2       1083.30       1074.22        39.28 o                         
  11   2   2          0.10          0.41         1.77 o                         
  12   2   2         13.73         12.76         2.30 o                         
  13   2   2         51.42         52.32         4.11 o                         
 -13   3   2         56.30         71.70         4.84 o                         
 -12   3   2         77.64         76.22         7.90 o                         
 -11   3   2          3.07          4.03         1.56 o                         
 -10   3   2        515.01        498.81        19.06 o                         
  -9   3   2        196.20        162.58         7.24 o                         
  -8   3   2        517.27        508.59        26.77 o                         
  -7   3   2          8.20          7.73         0.87 o                         
  -6   3   2        681.48        727.74        16.35 o                         
  -5   3   2       2333.41       2416.97        72.19 o                         
  -4   3   2       2435.90       2672.98        58.05 o                         
  -3   3   2        201.44        197.70         4.66 o                         
  -2   3   2        286.82        279.47         6.41 o                         
  -1   3   2         26.86         29.54         0.82 o                         
   0   3   2          1.73         -0.06         0.45 o                         
   1   3   2        796.27        869.58        19.10 o                         
   2   3   2        229.13        238.69         5.48 o                         
   3   3   2         79.63         84.93         3.90 o                         
   4   3   2         55.86         54.67         1.65 o                         
   5   3   2        817.01        864.78        19.35 o                         
   6   3   2         14.36         19.46         0.97 o                         
   7   3   2        344.35        350.04        12.17 o                         
   8   3   2         22.29         16.84         1.61 o                         
   9   3   2       1716.49       1577.62        56.16 o                         
  10   3   2         11.87         14.88         2.24 o                         
  11   3   2         63.77         60.36         4.01 o                         
  12   3   2         35.63         30.56         3.22 o                         
  13   3   2         23.21         27.21         3.26 o                         
 -13   4   2         50.85         57.28        12.97 o                         
 -12   4   2          9.91          7.59         3.46 o                         
 -11   4   2        377.03        359.10        14.48 o                         
 -10   4   2          9.09         13.82         2.00 o                         
  -9   4   2         42.13         42.55         5.69 o                         
  -8   4   2          0.03         -0.67         0.78 o                         
  -7   4   2        244.35        238.62         6.48 o                         
  -6   4   2        919.66        895.79        22.08 o                         
  -5   4   2       1461.02       1517.81        43.30 o                         
  -4   4   2         44.37         43.75         1.61 o                         
  -3   4   2         51.51         64.12         1.81 o                         
  -2   4   2         75.24         67.19         2.04 o                         
  -1   4   2        865.10        889.46        19.58 o                         
   0   4   2       1358.51       1431.65        33.31 o                         
   1   4   2         71.84         82.28         2.33 o                         
   2   4   2       1028.25       1109.53        24.47 o                         
   3   4   2        856.11        907.15        20.08 o                         
   4   4   2        106.93        126.18         3.24 o                         
   5   4   2       1266.09       1356.93        29.99 o                         
   6   4   2        215.54        254.16         6.15 o                         
   7   4   2         29.30         29.75         1.75 o                         
   8   4   2        114.98        125.98         4.90 o                         
   9   4   2        542.64        505.52        19.29 o                         
  10   4   2        115.26        108.62         5.69 o                         
  11   4   2          9.04          8.76         2.06 o                         
  12   4   2         10.42         10.77         2.25 o                         
  13   4   2         54.77         49.67         5.64 o                         
 -13   5   2         40.55         52.80         5.12 o                         
 -12   5   2        122.17        120.37        14.90 o                         
 -11   5   2        112.92         96.24         6.33 o                         
 -10   5   2         68.11         62.11         4.53 o                         
  -9   5   2         98.82         94.14        10.67 o                         
  -8   5   2        158.62        145.52         8.16 o                         
  -7   5   2        158.73        158.20         5.11 o                         
  -6   5   2         62.44         63.81         2.26 o                         
  -5   5   2          3.89          6.30         0.84 o                         
  -4   5   2       2114.55       2256.80        49.43 o                         
  -3   5   2       1600.26       1595.69        49.36 o                         
  -2   5   2        145.18        146.51         3.42 o                         
  -1   5   2        572.63        526.97        11.88 o                         
   0   5   2          4.50          4.14         0.45 o                         
   1   5   2        708.21        665.45        15.81 o                         
   2   5   2       1232.77       1328.73        35.75 o                         
   3   5   2       3471.64       3783.91        82.69 o                         
   4   5   2       1972.13       2155.94        47.45 o                         
   5   5   2       1935.29       2114.04        46.25 o                         
   6   5   2        458.05        508.27        12.85 o                         
   7   5   2       1868.79       1887.31        49.02 o                         
   8   5   2         31.66         34.54         2.69 o                         
   9   5   2        328.14        320.37        12.96 o                         
  10   5   2         16.65         12.79         2.19 o                         
  11   5   2          9.23          8.75         2.05 o                         
  12   5   2         98.43        108.46         7.31 o                         
  13   5   2         42.92         42.67         5.57 o                         
 -12   6   2         35.43         29.33         3.84 o                         
 -11   6   2        126.11        131.28         7.90 o                         
 -10   6   2        475.60        473.77        21.75 o                         
  -9   6   2         64.06         71.29         4.85 o                         
  -8   6   2         38.58         49.29         3.04 o                         
  -7   6   2        335.53        371.52        11.94 o                         
  -6   6   2        132.75        130.69         4.81 o                         
  -5   6   2         16.73         18.44         1.12 o                         
  -4   6   2       2195.88       2354.32        56.18 o                         
  -3   6   2         23.85         16.53         0.94 o                         
  -2   6   2       1956.22       2204.01        45.67 o                         
  -1   6   2          8.23          8.65         0.86 o                         
   0   6   2        348.13        392.18         9.55 o                         
   1   6   2          1.42          1.32         0.46 o                         
   2   6   2        806.41        902.73        21.98 o                         
   3   6   2       1406.27       1537.66        33.82 o                         
   4   6   2        430.43        438.55        10.16 o                         
   5   6   2          0.42          0.49         0.51 o                         
   6   6   2        835.44        839.45        23.21 o                         
   7   6   2        223.33        201.12         8.52 o                         
   8   6   2         43.55         48.17         7.28 o                         
   9   6   2          0.27         -0.57         1.33 o                         
  10   6   2        226.62        210.33        12.33 o                         
  11   6   2          2.10         -0.06         1.55 o                         
  12   6   2          7.95          6.44         2.98 o                         
 -12   7   2         15.06         19.41         3.41 o                         
 -11   7   2          8.81          9.03         2.38 o                         
 -10   7   2        133.88        142.59        10.96 o                         
  -9   7   2          0.07         -0.78         1.46 o                         
  -8   7   2        193.97        198.77         8.04 o                         
  -7   7   2          4.37          3.25         1.11 o                         
  -6   7   2         42.92         44.90         2.39 o                         
  -5   7   2         96.62        104.84         4.06 o                         
  -4   7   2          0.45          3.15         1.03 o                         
  -3   7   2         12.13         19.47         1.33 o                         
  -2   7   2        693.30        688.25        17.06 o                         
  -1   7   2        122.55        115.83         3.47 o                         
   0   7   2         24.76         25.96         1.43 o                         
   1   7   2         73.11         72.56         3.29 o                         
   2   7   2        916.90        940.35        28.24 o                         
   3   7   2         27.94         38.55         2.41 o                         
   4   7   2       1748.31       1865.14        45.08 o                         
   5   7   2        433.93        412.72        10.70 o                         
   6   7   2        156.54        157.94         6.82 o                         
   7   7   2        122.81        114.44         4.67 o                         
   8   7   2          1.48          1.99         1.10 o                         
   9   7   2          7.15         11.83         2.78 o                         
  10   7   2         38.09         37.67         4.32 o                         
  11   7   2         91.06         99.83        10.28 o                         
  12   7   2          5.96         13.28         3.53 o                         
 -12   8   2          0.09         -2.31         3.65 o                         
 -11   8   2         63.88         57.47         4.83 o                         
 -10   8   2          0.49          1.35         1.85 o                         
  -9   8   2          6.69          8.19         2.06 o                         
  -8   8   2        175.88        195.35        12.40 o                         
  -7   8   2         23.37         20.82         1.86 o                         
  -6   8   2         34.68         45.31         2.51 o                         
  -5   8   2        222.86        210.42         7.28 o                         
  -4   8   2       1236.86       1278.99        34.67 o                         
  -3   8   2        230.51        244.08        11.20 o                         
  -2   8   2         31.37         21.01         2.00 o                         
  -1   8   2        226.09        244.87         7.98 o                         
   0   8   2         51.17         39.88         1.79 o                         
   1   8   2         16.28         22.23         1.20 o                         
   2   8   2        283.71        247.14         6.61 o                         
   3   8   2         77.81         97.06         3.10 o                         
   4   8   2       1216.25       1224.96        29.91 o                         
   5   8   2        315.38        283.95         8.61 o                         
   6   8   2          0.12          2.02         1.08 o                         
   7   8   2         32.29         33.54         2.77 o                         
   8   8   2         77.92         83.17         4.81 o                         
   9   8   2         12.58         15.95         3.19 o                         
  10   8   2         11.77         13.17         5.57 o                         
  11   8   2          5.32          4.17         2.51 o                         
 -11   9   2          8.81          9.02         2.67 o                         
 -10   9   2         85.51        103.28         6.69 o                         
  -9   9   2        197.12        205.39        11.15 o                         
  -8   9   2         80.93         73.97         5.03 o                         
  -7   9   2          1.65          3.66         1.20 o                         
  -6   9   2        324.54        306.78        10.25 o                         
  -5   9   2         22.60         23.36         1.91 o                         
  -4   9   2        383.26        413.52        11.99 o                         
  -3   9   2          0.21          0.95         0.76 o                         
  -2   9   2        361.97        362.11        11.52 o                         
  -1   9   2          9.79         15.00         1.39 o                         
   0   9   2         34.80         32.33         1.92 o                         
   1   9   2         17.67          9.66         1.22 o                         
   2   9   2          2.05          2.71         1.20 o                         
   3   9   2         91.04        110.77         3.91 o                         
   4   9   2        341.61        363.02        10.66 o                         
   5   9   2        687.38        705.25        22.85 o                         
   6   9   2          4.24          7.80         1.58 o                         
   7   9   2          0.32         -0.27         1.88 o                         
   8   9   2         16.57         23.46         2.79 o                         
   9   9   2         17.10         19.93         3.55 o                         
  10   9   2         19.89         20.36         3.87 o                         
  11   9   2          1.84          5.01         2.63 o                         
 -10  10   2         30.59         37.10         5.00 o                         
  -9  10   2          1.51          0.78         4.81 o                         
  -8  10   2         54.75         63.23         4.81 o                         
  -7  10   2         13.13         12.56         2.10 o                         
  -6  10   2         37.60         37.92         2.53 o                         
  -5  10   2        443.78        402.32        13.76 o                         
  -4  10   2        353.56        342.31        10.76 o                         
  -3  10   2         19.88         13.77         1.43 o                         
  -2  10   2         11.26          9.04         1.36 o                         
  -1  10   2        324.22        306.77        10.06 o                         
   0  10   2        611.03        594.84        18.53 o                         
   1  10   2          6.33          4.75         1.14 o                         
   2  10   2        255.89        263.13         8.94 o                         
   3  10   2        205.40        180.18         6.54 o                         
   4  10   2       1218.77       1255.09        44.96 o                         
   5  10   2        349.89        325.78        13.00 o                         
   6  10   2        127.69        148.56         6.33 o                         
   7  10   2         11.10          9.36         1.93 o                         
   8  10   2         33.62         33.64         3.19 o                         
   9  10   2         78.21         79.71         8.75 o                         
  10  10   2         60.98         69.76         6.37 o                         
  -9  11   2          0.05         -1.73         1.73 o                         
  -8  11   2          2.11          3.65         2.31 o                         
  -7  11   2          3.50          0.80         2.26 o                         
  -6  11   2         16.72         14.46         2.17 o                         
  -5  11   2        462.81        468.43        15.87 o                         
  -4  11   2          3.16          0.10         0.97 o                         
  -3  11   2         21.58         18.47         1.64 o                         
  -2  11   2        509.60        497.37        16.98 o                         
  -1  11   2         41.46         31.53         2.21 o                         
   0  11   2         60.05         58.95         4.61 o                         
   1  11   2       1167.53       1086.64        32.93 o                         
   2  11   2        251.79        226.46         7.98 o                         
   3  11   2        159.98        151.41         6.96 o                         
   4  11   2         54.79         43.13         3.11 o                         
   5  11   2        135.50        154.57         7.56 o                         
   6  11   2         38.75         47.72         3.50 o                         
   7  11   2         77.02         77.92         5.59 o                         
   8  11   2          7.09          7.89         2.12 o                         
   9  11   2          3.32          0.19         2.31 o                         
  10  11   2         70.81         87.65        10.19 o                         
  -8  12   2         20.33         23.83         4.04 o                         
  -7  12   2         11.20         12.18         2.47 o                         
  -6  12   2         46.26         46.42         4.09 o                         
  -5  12   2        117.61        119.56         7.16 o                         
  -4  12   2         16.31         18.73         2.08 o                         
  -3  12   2        151.09        141.44         5.14 o                         
  -2  12   2        133.05        138.07         5.55 o                         
  -1  12   2         14.31         15.27         2.67 o                         
   0  12   2        270.24        245.43         9.74 o                         
   1  12   2        320.70        293.27        10.02 o                         
   2  12   2          1.24          3.76         1.46 o                         
   3  12   2          5.14          1.47         1.44 o                         
   4  12   2         20.45         14.10         2.20 o                         
   5  12   2         50.51         48.52         3.53 o                         
   6  12   2          5.41          1.71         1.63 o                         
   7  12   2          5.57          1.74         3.17 o                         
   8  12   2          8.98         10.21         2.91 o                         
   9  12   2         36.96         37.42         4.39 o                         
  -7  13   2         25.96         23.53         3.41 o                         
  -6  13   2          1.31          2.23         1.95 o                         
  -5  13   2         61.68         57.43         4.65 o                         
  -4  13   2         20.41         19.90         2.91 o                         
  -3  13   2        415.54        419.20        20.86 o                         
  -2  13   2         40.55         32.76         3.55 o                         
  -1  13   2         14.78          9.20         2.26 o                         
   0  13   2         11.31          9.92         2.69 o                         
   1  13   2          0.02         -1.14         1.77 o                         
   2  13   2         99.00         92.28         5.06 o                         
   3  13   2         65.59         58.58         4.25 o                         
   4  13   2        176.50        183.04         8.43 o                         
   5  13   2         45.47         45.18         3.52 o                         
   6  13   2         12.99          7.88         1.98 o                         
   7  13   2          0.00         -0.58         1.80 o                         
   8  13   2          8.35          8.20         2.68 o                         
  -7  14   2        138.23        152.43        14.99 o                         
  -6  14   2        169.22        195.68        17.68 o                         
  -5  14   2          3.46          4.42         2.12 o                         
  -4  14   2          2.29          3.77         2.12 o                         
  -3  14   2          9.85          3.83         2.12 o                         
  -2  14   2          0.05         -1.06         2.21 o                         
  -1  14   2         43.73         47.27         7.50 o                         
   0  14   2          0.05         -1.08         1.83 o                         
   1  14   2          8.59          5.64         2.00 o                         
   2  14   2         95.78         95.24         6.42 o                         
   3  14   2         74.60         79.14         5.68 o                         
   4  14   2          0.37          1.69         1.95 o                         
   5  14   2         36.46         38.13         4.09 o                         
   6  14   2         67.32         86.50         8.07 o                         
  -3  15   2         87.37         86.19         6.19 o                         
  -2  15   2         19.60         13.14         3.65 o                         
  -1  15   2         33.11         42.87         4.19 o                         
   0  15   2         42.87         44.15         4.61 o                         
   1  15   2          5.01          2.74         2.10 o                         
   2  15   2         65.95         69.37         5.33 o                         
   3  15   2         25.99         23.09         3.48 o                         
   4  15   2         16.45         18.45         5.57 o                         
  -3 -14   3          4.93          3.65         3.46 o                         
  -2 -14   3        156.77        143.14        14.62 o                         
  -1 -14   3        120.02        115.74         5.48 o                         
   0 -14   3          7.87          5.59         1.36 o                         
   1 -14   3         53.83         57.38         4.58 o                         
   2 -14   3         18.98         23.72         2.99 o                         
   3 -14   3          0.00         -1.17         1.73 o                         
  -5 -13   3         69.26         70.64         6.79 o                         
  -4 -13   3        251.47        262.36        11.78 o                         
  -3 -13   3         28.78         33.51         2.60 o                         
  -2 -13   3          7.93          7.48         1.53 o                         
  -1 -13   3         18.67         18.33         2.00 o                         
   0 -13   3         83.91         90.94         4.41 o                         
   1 -13   3        122.22        129.77         9.65 o                         
   2 -13   3        346.54        346.44        11.59 o                         
   3 -13   3          1.47          1.78         1.05 o                         
   4 -13   3         82.77         81.49         3.49 o                         
   5 -13   3         31.56         30.69         3.07 o                         
   6 -13   3          4.42          1.77         2.09 o                         
  -7 -12   3        295.88        357.52        27.68 o                         
  -6 -12   3        149.39        158.64        10.45 o                         
  -5 -12   3        475.92        477.35        15.70 o                         
  -4 -12   3         13.40         11.32         1.81 o                         
  -3 -12   3          8.80          9.62         1.72 o                         
  -2 -12   3        823.04        788.33        24.51 o                         
  -1 -12   3         93.95        101.89         4.44 o                         
   0 -12   3         15.62         19.46         1.78 o                         
   1 -12   3          6.70          7.63         1.69 o                         
   2 -12   3        227.68        208.68        12.36 o                         
   3 -12   3          9.10          8.42         2.00 o                         
   4 -12   3          3.31          3.25         1.02 o                         
   5 -12   3        166.17        185.93         7.77 o                         
   6 -12   3         29.19         31.14         2.11 o                         
   7 -12   3         73.96         65.24         3.43 o                         
   8 -12   3          2.30          1.92         3.08 o                         
  -7 -11   3         93.68         92.75         5.29 o                         
  -6 -11   3        130.14        124.52         5.32 o                         
  -5 -11   3          3.68          4.14         1.40 o                         
  -4 -11   3         14.54          9.99         1.75 o                         
  -3 -11   3          1.33          1.01         1.04 o                         
  -2 -11   3          0.10          0.99         0.95 o                         
  -1 -11   3          2.08          1.90         1.14 o                         
   0 -11   3          0.64          0.51         0.94 o                         
   1 -11   3         28.45         30.45         2.00 o                         
   2 -11   3        154.60        146.37         5.51 o                         
   3 -11   3        166.06        160.34         6.13 o                         
   4 -11   3          6.40          8.38         1.16 o                         
   5 -11   3         43.46         45.70         2.88 o                         
   6 -11   3         42.78         46.54         2.47 o                         
   7 -11   3         10.58         10.30         1.56 o                         
   8 -11   3         10.75         10.34         1.61 o                         
   9 -11   3        110.13        125.30         9.51 o                         
  -8 -10   3         36.53         36.56         3.93 o                         
  -7 -10   3         34.10         39.92         3.55 o                         
  -6 -10   3        457.99        451.78        14.82 o                         
  -5 -10   3         63.92         67.48         3.42 o                         
  -4 -10   3         27.48         31.59         2.30 o                         
  -3 -10   3        102.04         95.00         4.06 o                         
  -2 -10   3         36.65         40.03         3.18 o                         
  -1 -10   3         86.61         77.66         3.42 o                         
   0 -10   3        182.79        178.77         6.71 o                         
   1 -10   3          2.18          0.82         1.36 o                         
   2 -10   3        718.11        662.94        20.47 o                         
   3 -10   3         43.85         33.83         2.04 o                         
   4 -10   3          9.00         12.87         1.30 o                         
   5 -10   3         11.66         10.72         1.30 o                         
   6 -10   3        551.11        589.49        16.87 o                         
   7 -10   3         15.68         15.16         1.75 o                         
   8 -10   3        106.29        113.39         8.42 o                         
   9 -10   3         25.06         20.63         2.12 o                         
  10 -10   3          8.19          9.56         1.83 o                         
 -10  -9   3         39.25         44.02         7.11 o                         
  -9  -9   3         44.85         45.92         3.72 o                         
  -8  -9   3         28.04         39.57         3.22 o                         
  -7  -9   3          8.86          6.01         1.55 o                         
  -6  -9   3          2.65          6.04         1.41 o                         
  -5  -9   3          6.90          5.66         1.24 o                         
  -4  -9   3        100.81        100.32         5.27 o                         
  -3  -9   3        946.19        919.20        28.02 o                         
  -2  -9   3         66.27         58.82         2.84 o                         
  -1  -9   3         71.56         63.51         3.21 o                         
   0  -9   3          6.75          5.87         1.10 o                         
   1  -9   3        268.90        261.08         8.59 o                         
   2  -9   3        403.99        369.10        11.81 o                         
   3  -9   3        364.24        350.85        11.27 o                         
   4  -9   3         93.53        106.25         3.88 o                         
   5  -9   3        327.76        342.98        10.17 o                         
   6  -9   3        127.22        126.49         4.47 o                         
   7  -9   3         99.41         91.24         4.92 o                         
   8  -9   3         42.05         52.85         3.05 o                         
   9  -9   3        117.81        120.41         5.41 o                         
  10  -9   3         88.04         90.68         6.08 o                         
  11  -9   3        187.44        218.93        15.57 o                         
 -10  -8   3         52.54         56.45         4.21 o                         
  -9  -8   3        106.96        121.56         6.41 o                         
  -8  -8   3          2.24          1.58         1.30 o                         
  -7  -8   3         99.20        119.99         4.57 o                         
  -6  -8   3          1.42          0.84         0.92 o                         
  -5  -8   3          1.02          0.99         1.46 o                         
  -4  -8   3        538.01        493.45        15.56 o                         
  -3  -8   3        312.91        309.01        10.12 o                         
  -2  -8   3         17.21         18.49         1.90 o                         
  -1  -8   3       1318.88       1212.92        36.34 o                         
   0  -8   3       2376.42       2544.61        75.03 o                         
   1  -8   3         14.40         12.25         2.03 o                         
   2  -8   3        102.96         93.53         3.61 o                         
   3  -8   3        626.84        584.14        17.92 o                         
   4  -8   3         42.20         48.10         2.52 o                         
   5  -8   3         58.95         52.41         2.36 o                         
   6  -8   3         47.53         44.99         2.88 o                         
   7  -8   3        110.54        117.69         7.60 o                         
   8  -8   3        170.59        184.21         7.43 o                         
   9  -8   3          4.08          1.97         1.16 o                         
  10  -8   3         58.63         49.03         7.24 o                         
  11  -8   3         23.83         20.42         2.36 o                         
 -11  -7   3         79.19         83.27         5.32 o                         
 -10  -7   3         13.25         13.44         3.21 o                         
  -9  -7   3          2.17          0.97         1.86 o                         
  -8  -7   3        538.26        513.75        17.32 o                         
  -7  -7   3         48.29         38.18         2.22 o                         
  -6  -7   3         98.28         89.34         3.51 o                         
  -5  -7   3        630.19        612.80        17.40 o                         
  -4  -7   3        169.62        159.02         6.00 o                         
  -3  -7   3        496.61        487.90        13.86 o                         
  -2  -7   3       1277.42       1265.70        34.49 o                         
  -1  -7   3        180.39        174.06         5.90 o                         
   0  -7   3          0.31          0.80         0.63 o                         
   1  -7   3        236.99        214.82         7.71 o                         
   2  -7   3       1136.08       1130.08        33.38 o                         
   3  -7   3        206.60        210.55        11.35 o                         
   4  -7   3        357.92        380.51        10.93 o                         
   5  -7   3        410.47        384.65        11.09 o                         
   6  -7   3         95.11         80.27         3.52 o                         
   7  -7   3         39.08         50.87         2.81 o                         
   8  -7   3          0.33          1.10         1.42 o                         
   9  -7   3          6.54          9.74         1.57 o                         
  10  -7   3         93.34         87.08         4.37 o                         
  11  -7   3          1.48          2.74         1.54 o                         
  12  -7   3         81.49         92.65         8.46 o                         
 -12  -6   3         57.84         74.96         7.50 o                         
 -11  -6   3          0.31          0.26         1.67 o                         
 -10  -6   3        195.72        215.25         9.73 o                         
  -9  -6   3         63.22         58.27         3.93 o                         
  -8  -6   3          0.00          0.32         0.96 o                         
  -7  -6   3        291.61        280.48         8.66 o                         
  -6  -6   3         22.60         30.56         1.85 o                         
  -5  -6   3       1461.24       1490.00        40.37 o                         
  -4  -6   3        160.16        174.45         5.72 o                         
  -3  -6   3       1764.10       1832.81        49.45 o                         
  -2  -6   3         89.27         76.38         2.73 o                         
  -1  -6   3          2.68          2.17         0.62 o                         
   0  -6   3       2206.24       2453.20        58.35 o                         
   1  -6   3        148.49        147.08         6.08 o                         
   2  -6   3        430.81        381.97        15.15 o                         
   3  -6   3          4.34          6.82         0.86 o                         
   4  -6   3        298.31        298.43         8.63 o                         
   5  -6   3        532.00        542.91        15.22 o                         
   6  -6   3         55.96         63.53         4.27 o                         
   7  -6   3        309.19        285.56        13.75 o                         
   8  -6   3         30.77         21.37         1.87 o                         
   9  -6   3          8.23         10.16         1.59 o                         
  10  -6   3        195.71        202.30        10.44 o                         
  11  -6   3          0.07         -1.18         1.30 o                         
  12  -6   3         12.91         12.53         2.59 o                         
 -12  -5   3          2.37          1.18         1.78 o                         
 -11  -5   3        115.22        123.87         6.65 o                         
 -10  -5   3        203.52        214.63        12.53 o                         
  -9  -5   3         65.75         54.42         3.76 o                         
  -8  -5   3         19.74         15.63         1.48 o                         
  -7  -5   3         27.70         29.17         1.72 o                         
  -6  -5   3        123.55        145.95         4.48 o                         
  -5  -5   3        540.77        525.41        13.68 o                         
  -4  -5   3        340.86        348.27         9.28 o                         
  -3  -5   3       2435.21       2520.98        62.38 o                         
  -2  -5   3        303.01        338.42         8.54 o                         
  -1  -5   3       1279.57       1379.54        37.07 o                         
   0  -5   3          5.10          5.55         0.50 o                         
   1  -5   3        609.90        694.25        17.54 o                         
   2  -5   3        451.28        454.66        13.40 o                         
   3  -5   3         50.85         54.18         2.36 o                         
   4  -5   3        124.50        130.81         5.95 o                         
   5  -5   3        388.60        390.66        11.04 o                         
   6  -5   3        148.67        136.59         7.66 o                         
   7  -5   3          1.55          1.92         1.27 o                         
   8  -5   3        485.05        424.10        15.03 o                         
   9  -5   3        280.15        250.80         9.61 o                         
  10  -5   3         16.90         15.28         2.38 o                         
  11  -5   3        199.36        192.76         8.02 o                         
  12  -5   3          0.66         -0.26         1.28 o                         
 -12  -4   3          0.88         -1.92         1.92 o                         
 -11  -4   3        230.86        256.27        11.23 o                         
 -10  -4   3        124.96        141.33        11.52 o                         
  -9  -4   3        234.14        235.49        10.07 o                         
  -8  -4   3         47.55         58.41         2.51 o                         
  -7  -4   3         32.77         34.83         1.78 o                         
  -6  -4   3       1328.55       1285.64        32.24 o                         
  -5  -4   3          0.17         -0.06         0.59 o                         
  -4  -4   3        614.10        611.08        15.57 o                         
  -3  -4   3       3811.52       3966.01        97.71 o                         
  -2  -4   3        398.20        431.93        10.00 o                         
  -1  -4   3       1377.00       1520.41        34.00 o                         
   0  -4   3       2287.30       2414.94        56.66 o                         
   1  -4   3        241.00        243.51         5.55 o                         
   2  -4   3         60.97         72.83         2.59 o                         
   3  -4   3       1433.55       1622.27        40.56 o                         
   4  -4   3         24.43         22.83         0.97 o                         
   5  -4   3        748.49        785.56        20.62 o                         
   6  -4   3          6.41          4.66         0.75 o                         
   7  -4   3       2217.82       1936.58        64.44 o                         
   8  -4   3         52.05         54.74         2.94 o                         
   9  -4   3        109.67         92.18         4.32 o                         
  10  -4   3         25.16         30.25         3.60 o                         
  11  -4   3          6.53          3.45         1.35 o                         
  12  -4   3         24.62         24.30         3.24 o                         
 -12  -3   3        335.88        373.21        22.73 o                         
 -11  -3   3        338.55        354.67        21.71 o                         
 -10  -3   3          0.70          0.41         1.72 o                         
  -9  -3   3        501.45        495.03        44.16 o                         
  -8  -3   3          1.27          0.38         0.80 o                         
  -7  -3   3       1862.24       1760.33        51.37 o                         
  -6  -3   3        680.41        676.66        18.87 o                         
  -5  -3   3       1263.78       1251.47        33.88 o                         
  -4  -3   3       2538.74       2613.25        58.58 o                         
  -3  -3   3        393.87        364.26         9.40 o                         
  -2  -3   3       6551.86       7233.15       160.49 o                         
  -1  -3   3       1824.18       1931.12        46.52 o                         
   0  -3   3        253.46        251.97         6.18 o                         
   1  -3   3        915.41        902.81        22.41 o                         
   2  -3   3       2743.09       2895.34        84.00 o                         
   3  -3   3         80.11        100.55         3.44 o                         
   4  -3   3       1909.86       1888.80        46.67 o                         
   5  -3   3       1327.30       1404.00        36.10 o                         
   6  -3   3         16.30         20.18         1.32 o                         
   7  -3   3        138.18        141.60         5.02 o                         
   8  -3   3        310.16        289.73         9.48 o                         
   9  -3   3        212.86        198.96        13.29 o                         
  10  -3   3        463.98        447.42        16.20 o                         
  11  -3   3         11.19          9.43         1.62 o                         
  12  -3   3        133.15        125.51         7.61 o                         
  13  -3   3          0.28         -1.24         1.63 o                         
 -13  -2   3         40.94         42.67         7.50 o                         
 -12  -2   3        113.61        114.24        14.90 o                         
 -11  -2   3          0.85         -0.46         1.97 o                         
 -10  -2   3        114.99        114.69         5.88 o                         
  -9  -2   3        141.40        135.72         6.39 o                         
  -8  -2   3        291.78        293.42         9.02 o                         
  -7  -2   3        225.92        228.76         7.01 o                         
  -6  -2   3         71.16         69.27         4.60 o                         
  -5  -2   3         49.51         49.35         2.38 o                         
  -4  -2   3        194.91        152.47         4.19 o                         
  -3  -2   3         70.29         77.11         3.37 o                         
  -2  -2   3       2340.67       2386.03        63.57 o                         
  -1  -2   3       9631.69       9845.18       213.88 o                         
   0  -2   3       2530.95       2705.52        66.36 o                         
   1  -2   3       8167.93       7813.62       207.19 o                         
   2  -2   3       2532.18       2605.15        72.80 o                         
   3  -2   3         12.39          9.86         0.81 o                         
   4  -2   3         25.13         18.65         1.00 o                         
   5  -2   3         80.86         98.06         3.67 o                         
   6  -2   3        284.93        283.30        13.21 o                         
   7  -2   3        174.68        141.38         4.98 o                         
   8  -2   3        642.70        591.07        18.27 o                         
   9  -2   3        168.67        160.24         5.87 o                         
  10  -2   3        111.60         99.82         4.19 o                         
  11  -2   3         78.20         67.34         3.38 o                         
  12  -2   3        114.69        123.52         5.19 o                         
  13  -2   3         17.92         14.39         2.73 o                         
 -13  -1   3          6.21          7.29         3.06 o                         
 -12  -1   3        167.87        162.23        10.80 o                         
 -11  -1   3         12.11         10.67         2.13 o                         
 -10  -1   3         25.86         23.35         4.60 o                         
  -9  -1   3        628.48        624.36        23.25 o                         
  -8  -1   3        105.56        102.91         4.65 o                         
  -7  -1   3         53.11         52.06         2.06 o                         
  -6  -1   3        163.80        155.29         7.10 o                         
  -5  -1   3          1.48          2.44         0.50 o                         
  -4  -1   3        111.58        111.94         3.99 o                         
  -3  -1   3       3187.80       3026.35       132.31 o                         
  -2  -1   3        724.60        842.78        32.74 o                         
  -1  -1   3        167.80        165.96         5.53 o                         
   0  -1   3          2.82          3.21         0.59 o                         
   1  -1   3        146.36        137.14         6.14 o                         
   2  -1   3        919.30       1074.45        30.05 o                         
   3  -1   3       6768.10       7105.85       169.33 o                         
   4  -1   3         89.84         77.86         3.73 o                         
   5  -1   3        799.42        819.62        19.85 o                         
   6  -1   3        302.68        324.24        10.87 o                         
   7  -1   3         20.43         24.99         2.08 o                         
   8  -1   3          5.27          3.35         0.93 o                         
   9  -1   3        262.25        252.07        16.59 o                         
  10  -1   3          0.84          1.01         1.06 o                         
  11  -1   3         39.82         37.43         2.46 o                         
  12  -1   3        260.60        246.44        10.62 o                         
  13  -1   3         27.93         30.83         3.14 o                         
 -13   0   3          3.56          5.08         2.82 o                         
 -12   0   3         13.15         18.85         3.80 o                         
 -11   0   3        481.46        465.47        24.40 o                         
 -10   0   3        184.34        171.76        10.08 o                         
  -9   0   3         99.65        116.17         5.74 o                         
  -8   0   3        894.46        886.53        24.51 o                         
  -7   0   3        858.55        871.94        21.40 o                         
  -6   0   3        371.08        376.42         8.79 o                         
  -5   0   3       2348.76       2409.62        57.93 o                         
  -4   0   3          6.30         12.05         0.73 o                         
  -3   0   3        426.16        485.62        13.21 o                         
  -2   0   3       7298.52       7680.90       292.91 o                         
  -1   0   3        665.18        644.81        19.95 o                         
   0   0   3        521.20        564.52        29.22 o                         
   1   0   3        622.93        610.85        22.45 o                         
   2   0   3       6732.28       6955.65       202.49 o                         
   3   0   3       3356.27       3778.99        96.35 o                         
   4   0   3        212.37        238.11         8.24 o                         
   5   0   3        490.48        506.36        15.34 o                         
   6   0   3       1231.63       1301.03        38.91 o                         
   7   0   3         75.31         70.33         3.61 o                         
   8   0   3          1.72          1.33         0.80 o                         
   9   0   3        212.76        195.83        10.48 o                         
  10   0   3         88.89         81.91         3.74 o                         
  11   0   3          5.91          2.08         1.19 o                         
  12   0   3        140.63        134.89         9.75 o                         
  13   0   3        102.10        110.67         6.17 o                         
  14   0   3         80.62         71.50         9.23 o                         
 -13   1   3          0.82         -0.06         2.03 o                         
 -12   1   3         29.05         20.54         3.93 o                         
 -11   1   3        113.94        105.22         7.68 o                         
 -10   1   3        497.16        452.86        23.45 o                         
  -9   1   3         70.09         72.51         7.24 o                         
  -8   1   3       1921.06       1949.12        60.23 o                         
  -7   1   3          0.36          0.90         0.81 o                         
  -6   1   3         60.75         46.96         2.43 o                         
  -5   1   3       2948.26       3096.28        73.92 o                         
  -4   1   3       3911.03       4034.03        87.91 o                         
  -3   1   3       1652.14       1604.06        35.10 o                         
  -2   1   3       2935.88       3139.40        83.50 o                         
  -1   1   3          1.74         -0.30         0.30 o                         
   0   1   3        187.12        194.25         5.20 o                         
   1   1   3          0.72         -0.20         0.20 o                         
   2   1   3       3114.35       3183.55       105.71 o                         
   3   1   3         87.78         66.75         2.35 o                         
   4   1   3       2968.05       3099.32        90.25 o                         
   5   1   3       2717.05       2679.93        68.81 o                         
   6   1   3        222.65        236.42         8.86 o                         
   7   1   3          0.96          2.99         0.78 o                         
   8   1   3          0.07          0.16         0.76 o                         
   9   1   3       1657.05       1637.98        79.07 o                         
  10   1   3         32.03         31.23         2.25 o                         
  11   1   3        120.06        120.63         6.07 o                         
  12   1   3         30.54         32.86         4.49 o                         
  13   1   3          7.84          7.03         4.60 o                         
 -13   2   3        110.89        128.21         9.43 o                         
 -12   2   3        291.02        289.60        16.58 o                         
 -11   2   3          3.95          6.26         2.54 o                         
 -10   2   3         23.27         20.31         4.09 o                         
  -9   2   3        368.09        357.91        14.14 o                         
  -8   2   3         24.96         33.29         1.85 o                         
  -7   2   3        646.76        676.37        16.84 o                         
  -6   2   3         89.08        106.02         2.96 o                         
  -5   2   3        166.92        175.91         5.33 o                         
  -4   2   3        711.49        704.02        18.53 o                         
  -3   2   3        423.75        468.48        11.23 o                         
  -2   2   3        658.75        649.13        14.39 o                         
  -1   2   3       1768.99       1704.20        50.69 o                         
   0   2   3       6699.44       6554.59       191.14 o                         
   1   2   3       1439.25       1437.19        41.44 o                         
   2   2   3        634.77        672.75        18.14 o                         
   3   2   3        629.08        680.13        20.67 o                         
   4   2   3       1630.95       1840.42        44.08 o                         
   5   2   3        560.37        573.99        15.28 o                         
   6   2   3        232.47        250.66         7.10 o                         
   7   2   3        328.89        281.77         9.17 o                         
   8   2   3         18.52         15.61         1.56 o                         
   9   2   3        650.29        661.94        20.73 o                         
  10   2   3         10.32         11.87         1.70 o                         
  11   2   3        102.83         99.40         5.45 o                         
  12   2   3        185.14        182.97        17.12 o                         
  13   2   3          0.01         -0.09         1.61 o                         
 -13   3   3         20.97         19.53         3.91 o                         
 -12   3   3         29.32         22.52         3.27 o                         
 -11   3   3        100.40         91.71         5.22 o                         
 -10   3   3          2.42          1.01         1.32 o                         
  -9   3   3         50.14         51.97         3.39 o                         
  -8   3   3        159.62        152.30         5.07 o                         
  -7   3   3         32.82         31.60         1.48 o                         
  -6   3   3          1.21          1.57         0.62 o                         
  -5   3   3         16.52         21.14         1.09 o                         
  -4   3   3        629.82        652.10        19.14 o                         
  -3   3   3       2954.12       3149.30        68.45 o                         
  -2   3   3        236.33        277.44         6.33 o                         
  -1   3   3       1504.31       1559.82        34.03 o                         
   0   3   3          1.39          1.09         0.35 o                         
   1   3   3       1724.00       1785.93        42.78 o                         
   2   3   3        155.99        135.32         3.55 o                         
   3   3   3        102.09        110.76         3.01 o                         
   4   3   3        858.72       1027.32        22.71 o                         
   5   3   3       4112.98       4450.42        96.19 o                         
   6   3   3        934.58        990.04        25.88 o                         
   7   3   3          0.11          0.92         0.75 o                         
   8   3   3        520.96        515.04        16.27 o                         
   9   3   3          5.17          7.11         1.35 o                         
  10   3   3        146.98        153.10         7.18 o                         
  11   3   3        141.51        155.65         7.44 o                         
  12   3   3         89.48         95.29         5.46 o                         
  13   3   3          0.62         -0.87         1.61 o                         
 -13   4   3         15.11         11.15         5.09 o                         
 -12   4   3         39.90         44.56         4.44 o                         
 -11   4   3        142.21        130.98         6.58 o                         
 -10   4   3         46.05         47.43         3.33 o                         
  -9   4   3         79.71         73.92         5.60 o                         
  -8   4   3         46.16         40.26         2.37 o                         
  -7   4   3         90.27         70.08         3.54 o                         
  -6   4   3        136.81        156.76         7.25 o                         
  -5   4   3        164.52        152.05         3.90 o                         
  -4   4   3       2271.66       2508.46        67.25 o                         
  -3   4   3       2073.67       2107.55        46.21 o                         
  -2   4   3        143.16        141.04         3.89 o                         
  -1   4   3          1.59          1.74         0.32 o                         
   0   4   3       1548.35       1805.55        39.65 o                         
   1   4   3         14.47         10.40         0.59 o                         
   2   4   3        462.15        481.67        10.80 o                         
   3   4   3         34.40         42.30         1.42 o                         
   4   4   3        507.20        550.75        12.44 o                         
   5   4   3        258.49        274.87         6.46 o                         
   6   4   3        511.77        451.25        12.35 o                         
   7   4   3         16.22         11.26         1.64 o                         
   8   4   3        845.33        821.94        25.25 o                         
   9   4   3         54.81         53.15         5.05 o                         
  10   4   3         23.58         28.02         2.70 o                         
  11   4   3          0.05         -0.17         1.67 o                         
  12   4   3         64.81         65.91         4.47 o                         
  13   4   3          5.81          4.66         2.03 o                         
 -13   5   3         18.61         20.03         3.83 o                         
 -12   5   3         15.46         10.56         2.73 o                         
 -11   5   3         65.41         69.63         5.31 o                         
 -10   5   3          0.13          0.82         1.52 o                         
  -9   5   3         61.28         52.28         4.26 o                         
  -8   5   3         53.86         52.57         2.85 o                         
  -7   5   3          4.48          4.71         0.82 o                         
  -6   5   3         87.95         73.36         2.77 o                         
  -5   5   3        481.24        478.20        11.01 o                         
  -4   5   3        741.76        842.83        18.93 o                         
  -3   5   3        154.84        146.86         5.31 o                         
  -2   5   3         19.13         24.84         1.30 o                         
  -1   5   3        516.78        563.95        12.61 o                         
   0   5   3        197.10        216.05         7.11 o                         
   1   5   3         76.02         82.66         2.22 o                         
   2   5   3        190.62        201.06         4.84 o                         
   3   5   3        126.87        140.06         3.50 o                         
   4   5   3       1646.91       1785.56        39.32 o                         
   5   5   3        346.99        371.16         8.68 o                         
   6   5   3          2.51          4.56         0.76 o                         
   7   5   3        138.02        128.25         4.93 o                         
   8   5   3        669.98        657.31        20.51 o                         
   9   5   3       1180.52       1078.16        39.28 o                         
  10   5   3         16.74         16.81         2.35 o                         
  11   5   3         99.77        100.43         5.53 o                         
  12   5   3         27.66         37.60         5.33 o                         
  13   5   3        153.14        151.57         9.14 o                         
 -13   6   3         90.60        118.41        13.26 o                         
 -12   6   3        131.69        138.82         9.23 o                         
 -11   6   3          2.55          1.05         1.74 o                         
 -10   6   3          0.13          0.05         1.56 o                         
  -9   6   3          0.28          1.16         1.52 o                         
  -8   6   3        144.13        131.07         6.10 o                         
  -7   6   3        351.65        371.38        16.20 o                         
  -6   6   3        147.99        136.90         4.99 o                         
  -5   6   3       1216.60       1276.24        31.09 o                         
  -4   6   3        133.39        140.59         3.90 o                         
  -3   6   3         14.46         14.31         0.82 o                         
  -2   6   3         55.84         48.49         1.38 o                         
  -1   6   3       1267.12       1337.50        32.27 o                         
   0   6   3       3107.57       3507.34        89.86 o                         
   1   6   3       1824.42       2008.23        44.11 o                         
   2   6   3          9.88         17.23         0.92 o                         
   3   6   3         45.13         53.60         1.75 o                         
   4   6   3        782.24        867.76        19.50 o                         
   5   6   3         26.13         29.77         1.31 o                         
   6   6   3        178.96        179.41         5.08 o                         
   7   6   3          3.65          6.94         1.49 o                         
   8   6   3        532.76        486.06        18.64 o                         
   9   6   3        116.63        124.23         6.22 o                         
  10   6   3        636.25        641.37        32.74 o                         
  11   6   3         59.33         56.25         4.01 o                         
  12   6   3        105.10        112.52         6.28 o                         
  13   6   3         15.09         14.22         4.04 o                         
 -12   7   3         40.06         42.96         4.33 o                         
 -11   7   3          0.10          0.83         2.59 o                         
 -10   7   3          0.11         -0.38         2.11 o                         
  -9   7   3         54.77         53.78         4.90 o                         
  -8   7   3         90.37         94.53         4.86 o                         
  -7   7   3        339.84        333.04        10.94 o                         
  -6   7   3        135.35        115.45         8.13 o                         
  -5   7   3         15.32         12.00         1.36 o                         
  -4   7   3          0.15          1.44         0.66 o                         
  -3   7   3        354.21        343.12         8.27 o                         
  -2   7   3         24.95         38.51         1.23 o                         
  -1   7   3       1426.85       1559.95        34.39 o                         
   0   7   3        143.94        138.45         3.58 o                         
   1   7   3       1105.18       1214.00        26.88 o                         
   2   7   3         33.54         38.67         2.46 o                         
   3   7   3          0.09         -0.28         0.44 o                         
   4   7   3        142.63        132.06         3.92 o                         
   5   7   3          1.39          1.76         0.65 o                         
   6   7   3         49.87         49.50         2.34 o                         
   7   7   3        454.44        451.87        14.48 o                         
   8   7   3        542.69        533.87        20.45 o                         
   9   7   3         35.93         31.68         4.12 o                         
  10   7   3          1.23          0.22         2.49 o                         
  11   7   3          0.01          0.21         1.46 o                         
  12   7   3         38.97         38.31         3.66 o                         
 -11   8   3         13.03          8.51         2.45 o                         
 -10   8   3         16.86         14.76         2.81 o                         
  -9   8   3         33.92         33.34         4.13 o                         
  -8   8   3         99.96         96.76         5.03 o                         
  -7   8   3         17.44         16.76         2.09 o                         
  -6   8   3        745.68        764.68        23.50 o                         
  -5   8   3        435.31        433.44        15.15 o                         
  -4   8   3          0.32          0.43         0.78 o                         
  -3   8   3        786.24        821.57        22.65 o                         
  -2   8   3        380.46        401.46        11.07 o                         
  -1   8   3        112.35        127.31         4.22 o                         
   0   8   3          0.29         -0.19         0.51 o                         
   1   8   3        499.71        582.67        13.32 o                         
   2   8   3         19.05         15.34         1.28 o                         
   3   8   3         67.75         53.40         2.06 o                         
   4   8   3       1994.91       2080.47        50.22 o                         
   5   8   3         86.20         80.99         4.26 o                         
   6   8   3        153.05        164.86         5.54 o                         
   7   8   3        210.71        221.67         7.90 o                         
   8   8   3        208.55        213.00         9.70 o                         
   9   8   3        109.04        121.55         8.35 o                         
  10   8   3        203.24        202.31        12.37 o                         
  11   8   3        139.31        147.33        10.13 o                         
 -11   9   3        147.90        146.66        11.15 o                         
 -10   9   3         13.51         20.37         4.04 o                         
  -9   9   3         13.96         15.03         2.70 o                         
  -8   9   3         17.78         22.48         4.53 o                         
  -7   9   3         11.97         15.28         2.11 o                         
  -6   9   3        154.68        168.96         6.27 o                         
  -5   9   3       1122.41       1153.30        60.09 o                         
  -4   9   3         11.97         11.20         1.26 o                         
  -3   9   3         88.99         85.35         3.23 o                         
  -2   9   3        183.09        164.88         5.87 o                         
  -1   9   3          1.17          0.73         0.71 o                         
   0   9   3         33.23         28.27         1.63 o                         
   1   9   3          0.21         -0.15         0.65 o                         
   2   9   3          0.98          0.08         0.66 o                         
   3   9   3         61.21         58.66         2.26 o                         
   4   9   3         11.12         13.75         1.40 o                         
   5   9   3       1036.40       1040.04        32.81 o                         
   6   9   3        172.85        163.48         6.63 o                         
   7   9   3         50.30         52.23         4.25 o                         
   8   9   3        189.09        195.68        11.69 o                         
   9   9   3          7.35          8.47         2.65 o                         
  10   9   3         26.87         29.16         5.67 o                         
  11   9   3         17.76         12.99         5.19 o                         
 -10  10   3         43.61         45.75         5.38 o                         
  -9  10   3        209.93        208.94        14.22 o                         
  -8  10   3         33.48         32.22         5.86 o                         
  -7  10   3        211.03        217.49         9.39 o                         
  -6  10   3         87.49         94.74         6.12 o                         
  -5  10   3          7.08          9.42         1.46 o                         
  -4  10   3          6.80          8.64         1.23 o                         
  -3  10   3        101.42         99.90         3.77 o                         
  -2  10   3         18.84         13.52         1.48 o                         
  -1  10   3        215.51        200.14         7.01 o                         
   0  10   3        201.37        183.18         8.25 o                         
   1  10   3        149.18        154.29         5.61 o                         
   2  10   3         97.08         98.29         4.04 o                         
   3  10   3        173.76        165.85         7.20 o                         
   4  10   3        268.00        264.42        10.70 o                         
   5  10   3        517.30        512.43        16.99 o                         
   6  10   3         89.63         88.94         4.22 o                         
   7  10   3         92.50        109.73         5.76 o                         
   8  10   3        177.93        198.85        13.17 o                         
   9  10   3         28.89         30.59         7.11 o                         
  10  10   3          0.28          2.78         2.38 o                         
  -9  11   3        207.05        229.12        15.38 o                         
  -8  11   3          8.22         10.01         3.84 o                         
  -7  11   3         93.10         93.85         6.14 o                         
  -6  11   3          4.75          3.34         1.92 o                         
  -5  11   3        349.67        384.69        17.96 o                         
  -4  11   3        107.46        106.53         4.55 o                         
  -3  11   3          0.75          1.09         1.07 o                         
  -2  11   3        157.31        171.49         6.39 o                         
  -1  11   3        234.93        234.30         8.16 o                         
   0  11   3         45.50         48.24         2.74 o                         
   1  11   3        145.09        135.56         6.25 o                         
   2  11   3          0.10          2.93         1.35 o                         
   3  11   3         10.51         13.14         2.88 o                         
   4  11   3         29.83         35.62         3.41 o                         
   5  11   3        512.17        489.98        18.73 o                         
   6  11   3        110.87        121.30         6.12 o                         
   7  11   3        465.72        475.63        22.20 o                         
   8  11   3          6.18          3.27         3.27 o                         
   9  11   3         95.67        104.41         7.88 o                         
  10  11   3         29.27         29.33         4.75 o                         
  -8  12   3         13.10         11.92         3.27 o                         
  -7  12   3          3.01          3.99         2.06 o                         
  -6  12   3        116.19        120.36         7.30 o                         
  -5  12   3         48.48         61.39         4.75 o                         
  -4  12   3         38.47         34.69         3.51 o                         
  -3  12   3         50.40         46.07         3.97 o                         
  -2  12   3         83.11         85.43         5.72 o                         
  -1  12   3        373.29        338.38        15.98 o                         
   0  12   3        542.07        461.87        21.10 o                         
   1  12   3          0.12         -1.42         1.51 o                         
   2  12   3          0.67          1.77         1.47 o                         
   3  12   3          7.41          9.51         2.97 o                         
   4  12   3          2.35          0.49         1.39 o                         
   5  12   3          5.34         10.49         2.00 o                         
   6  12   3         53.62         52.88         6.35 o                         
   7  12   3        273.49        286.65        14.35 o                         
   8  12   3        299.13        307.88        15.50 o                         
   9  12   3         58.38         65.55         8.84 o                         
  -7  13   3          5.52          3.91         3.84 o                         
  -6  13   3         28.48         26.41         5.19 o                         
  -5  13   3         13.97         10.09         2.42 o                         
  -4  13   3         53.61         56.79         4.61 o                         
  -3  13   3          0.08          0.45         1.68 o                         
  -2  13   3         11.70         12.18         2.52 o                         
  -1  13   3         23.82         23.63         2.99 o                         
   0  13   3          1.27          3.28         2.31 o                         
   1  13   3         53.83         54.72         4.43 o                         
   2  13   3         66.65         64.04         5.86 o                         
   3  13   3        179.67        176.25         9.51 o                         
   4  13   3          3.63          2.23         1.94 o                         
   5  13   3          1.82          2.39         2.59 o                         
   6  13   3          5.13          6.15         2.88 o                         
   7  13   3         12.46         12.83         2.81 o                         
   8  13   3         27.87         24.97         4.04 o                         
  -7  14   3          6.16          5.57         4.81 o                         
  -6  14   3         75.85         81.15         6.00 o                         
  -5  14   3         32.64         35.56         4.05 o                         
  -4  14   3          2.92          3.08         1.98 o                         
  -3  14   3         76.55         76.81        10.28 o                         
  -2  14   3         23.05         23.52         3.41 o                         
  -1  14   3         17.45         12.89         2.77 o                         
   0  14   3        267.58        253.79        16.92 o                         
   1  14   3         19.51         19.37         3.05 o                         
   2  14   3          0.00         -1.35         1.53 o                         
   3  14   3        114.46        114.72         7.30 o                         
   4  14   3         16.08         12.50         3.36 o                         
   5  14   3          0.50         -0.35         1.92 o                         
   6  14   3         27.25         30.37         5.00 o                         
  -3  15   3          2.10         -1.85         1.85 o                         
  -2  15   3          9.12          6.46         2.47 o                         
  -1  15   3          1.20          1.96         2.08 o                         
   0  15   3         53.76         51.83         5.57 o                         
   1  15   3         70.11         76.34        10.96 o                         
   2  15   3        245.32        239.97        12.47 o                         
   3  15   3          4.60          7.45         2.50 o                         
   4  15   3        215.60        205.66        11.36 o                         
   5  15   3         15.22         10.76         5.19 o                         
  -2 -14   4        377.84        361.94        20.37 o                         
  -1 -14   4          4.41          5.38         3.46 o                         
   0 -14   4         83.26         82.85         8.07 o                         
   1 -14   4         23.67         25.37         4.81 o                         
  -4 -13   4        471.86        474.53        20.56 o                         
  -3 -13   4         48.58         49.28         3.22 o                         
  -2 -13   4        333.26        353.11        11.83 o                         
  -1 -13   4        120.46        121.97         4.97 o                         
   0 -13   4          1.20          0.68         1.33 o                         
   1 -13   4        105.80         93.25         5.54 o                         
   2 -13   4          9.03         11.75         2.76 o                         
   3 -13   4          2.26          3.58         1.85 o                         
   4 -13   4        163.46        179.67         7.77 o                         
   5 -13   4          2.24          0.09         1.69 o                         
  -6 -12   4          5.71          2.82         2.51 o                         
  -5 -12   4         13.21         14.17         1.97 o                         
  -4 -12   4         91.30         78.31         3.87 o                         
  -3 -12   4          2.14          2.76         1.28 o                         
  -2 -12   4        555.41        552.37        17.59 o                         
  -1 -12   4          0.04          1.15         1.06 o                         
   0 -12   4          2.23          1.73         1.17 o                         
   1 -12   4         74.62         72.86         3.26 o                         
   2 -12   4        346.35        344.94        14.17 o                         
   3 -12   4          0.67         -0.25         1.62 o                         
   4 -12   4         11.43         10.05         2.18 o                         
   5 -12   4        416.50        447.81        22.06 o                         
   6 -12   4        534.55        550.01        21.78 o                         
   7 -12   4        567.82        599.15        27.70 o                         
  -7 -11   4         96.86         95.55         9.69 o                         
  -6 -11   4         34.30         37.17         2.70 o                         
  -5 -11   4          5.77          5.78         1.86 o                         
  -4 -11   4          8.03          9.79         1.64 o                         
  -3 -11   4         35.68         33.12         2.28 o                         
  -2 -11   4        124.91        129.62         5.14 o                         
  -1 -11   4         10.15          6.64         1.20 o                         
   0 -11   4          7.18          7.40         1.17 o                         
   1 -11   4          5.11          3.15         1.14 o                         
   2 -11   4         31.63         28.79         1.81 o                         
   3 -11   4          0.00         -2.49         2.49 o                         
   4 -11   4         34.05         30.36         2.70 o                         
   5 -11   4          0.31         -0.62         1.46 o                         
   6 -11   4        200.84        208.89        14.60 o                         
   7 -11   4        230.69        234.30        12.47 o                         
   8 -11   4         10.31          9.50         2.84 o                         
  -8 -10   4         40.28         46.45         3.73 o                         
  -7 -10   4        378.97        398.09        13.37 o                         
  -6 -10   4        345.28        351.05        11.79 o                         
  -5 -10   4        108.95        102.82         4.49 o                         
  -4 -10   4         51.24         46.80         2.75 o                         
  -3 -10   4         73.88         78.55         3.56 o                         
  -2 -10   4         27.86         22.47         1.86 o                         
  -1 -10   4        172.71        153.72         6.91 o                         
   0 -10   4        356.78        327.34        10.71 o                         
   1 -10   4        252.78        207.59         7.15 o                         
   2 -10   4         91.10         85.86         3.51 o                         
   3 -10   4         21.95         20.94         1.42 o                         
   4 -10   4         25.84         23.42         2.32 o                         
   5 -10   4          5.62          2.59         1.33 o                         
   6 -10   4          9.28          8.21         1.97 o                         
   7 -10   4        100.59         98.94         9.32 o                         
   8 -10   4        186.55        202.20        11.08 o                         
   9 -10   4         47.00         51.33         4.83 o                         
 -10  -9   4          0.00          0.77         3.27 o                         
  -9  -9   4         26.20         19.43         3.14 o                         
  -8  -9   4          6.49          5.42         1.86 o                         
  -7  -9   4        141.53        151.61         6.05 o                         
  -6  -9   4        111.94        120.31         5.01 o                         
  -5  -9   4        122.23        102.09         4.36 o                         
  -4  -9   4         17.01         19.06         1.78 o                         
  -3  -9   4        165.56        151.05         6.30 o                         
  -2  -9   4        206.69        176.37         6.30 o                         
  -1  -9   4        157.90        143.91         5.26 o                         
   0  -9   4        103.08         99.59         3.92 o                         
   1  -9   4        274.95        267.65         8.80 o                         
   2  -9   4         25.60         30.50         1.71 o                         
   3  -9   4       1860.88       1749.78        51.75 o                         
   4  -9   4        112.34        109.85         3.82 o                         
   5  -9   4          2.79          1.57         0.95 o                         
   6  -9   4        160.85        145.50         5.33 o                         
   7  -9   4        139.74        134.28         5.50 o                         
   8  -9   4         57.05         56.51         5.66 o                         
   9  -9   4         62.01         56.10         3.39 o                         
  10  -9   4        132.43        136.38         5.89 o                         
 -10  -8   4          0.05          0.10         2.24 o                         
  -9  -8   4        141.96        131.91         9.55 o                         
  -8  -8   4          0.07          0.81         1.28 o                         
  -7  -8   4        286.27        312.92         9.74 o                         
  -6  -8   4        327.09        345.38        10.48 o                         
  -5  -8   4         98.00         79.87         3.61 o                         
  -4  -8   4        228.57        205.19         7.18 o                         
  -3  -8   4        778.63        836.35        25.53 o                         
  -2  -8   4        104.07        106.68         4.16 o                         
  -1  -8   4       2033.62       1921.84        56.72 o                         
   0  -8   4        253.77        230.57         7.57 o                         
   1  -8   4       3688.99       3489.76       102.29 o                         
   2  -8   4         67.28         66.44         3.05 o                         
   3  -8   4        878.32        818.69        24.46 o                         
   4  -8   4       1417.84       1359.21        36.97 o                         
   5  -8   4        268.01        254.58        12.06 o                         
   6  -8   4          8.38          9.63         1.05 o                         
   7  -8   4         33.57         26.73         3.81 o                         
   8  -8   4        227.92        259.04         9.80 o                         
   9  -8   4          2.57          3.07         1.36 o                         
  10  -8   4        175.36        169.69         7.06 o                         
  11  -8   4        108.20        120.40         6.09 o                         
 -11  -7   4          6.03          5.19         3.65 o                         
 -10  -7   4        122.51        138.14        10.36 o                         
  -9  -7   4         49.31         45.36         3.58 o                         
  -8  -7   4          0.49          0.77         1.01 o                         
  -7  -7   4          0.51          0.67         1.02 o                         
  -6  -7   4        244.00        232.08         7.36 o                         
  -5  -7   4        302.56        273.72         8.39 o                         
  -4  -7   4         45.32         39.82         3.12 o                         
  -3  -7   4        378.76        393.91        11.37 o                         
  -2  -7   4          0.33         -0.11         0.69 o                         
  -1  -7   4        125.12        130.67         4.63 o                         
   0  -7   4        112.00        118.28         5.06 o                         
   1  -7   4         42.52         42.41         1.58 o                         
   2  -7   4        304.81        266.61         7.92 o                         
   3  -7   4        568.85        543.11        18.56 o                         
   4  -7   4        244.38        237.15         7.04 o                         
   5  -7   4         91.52         92.80         3.52 o                         
   6  -7   4          2.82          0.90         1.17 o                         
   7  -7   4        252.19        240.66         9.03 o                         
   8  -7   4        183.48        163.34         6.55 o                         
   9  -7   4          9.96          7.94         1.38 o                         
  10  -7   4        101.22         98.35         4.64 o                         
  11  -7   4          0.03         -0.84         1.09 o                         
  12  -7   4          9.05          8.07         3.27 o                         
 -11  -6   4         76.93         98.25         5.71 o                         
 -10  -6   4         10.31          8.85         2.03 o                         
  -9  -6   4        420.23        436.03        17.28 o                         
  -8  -6   4          0.81         -0.14         0.91 o                         
  -7  -6   4        171.05        181.70         5.61 o                         
  -6  -6   4          9.56          5.39         1.00 o                         
  -5  -6   4          6.93          6.39         0.97 o                         
  -4  -6   4        239.49        213.66         6.07 o                         
  -3  -6   4        126.32        124.27         4.10 o                         
  -2  -6   4        517.85        447.05        12.58 o                         
  -1  -6   4        832.14        901.53        21.73 o                         
   0  -6   4        482.92        437.30        12.32 o                         
   1  -6   4        679.25        742.08        22.21 o                         
   2  -6   4         97.00         81.05         3.87 o                         
   3  -6   4       1766.67       1762.81        62.84 o                         
   4  -6   4        464.13        466.82        11.65 o                         
   5  -6   4       1036.48       1074.54        29.14 o                         
   6  -6   4         20.08         10.51         1.16 o                         
   7  -6   4          8.54          9.65         1.19 o                         
   8  -6   4         11.37         10.69         1.45 o                         
   9  -6   4         28.77         19.99         1.87 o                         
  10  -6   4          6.85          5.88         1.35 o                         
  11  -6   4          1.95          2.86         1.37 o                         
  12  -6   4         11.34          6.21         1.66 o                         
 -12  -5   4        118.16        157.04        12.11 o                         
 -11  -5   4         36.61         34.50         3.87 o                         
 -10  -5   4         35.84         36.05         3.33 o                         
  -9  -5   4        105.19        114.52         8.39 o                         
  -8  -5   4          5.20          6.14         1.14 o                         
  -7  -5   4         16.63         18.69         1.50 o                         
  -6  -5   4         90.30         78.41         2.88 o                         
  -5  -5   4          1.76          3.83         0.78 o                         
  -4  -5   4        170.58        172.17         4.99 o                         
  -3  -5   4        737.20        739.01        18.76 o                         
  -2  -5   4       2405.14       2490.05        59.14 o                         
  -1  -5   4       1820.85       1906.61        49.44 o                         
   0  -5   4         72.03         74.33         2.09 o                         
   1  -5   4        903.08        905.15        27.15 o                         
   2  -5   4       1335.24       1311.04        45.95 o                         
   3  -5   4       2197.16       2191.81        76.31 o                         
   4  -5   4        166.57        161.60         4.85 o                         
   5  -5   4        191.55        196.01         7.20 o                         
   6  -5   4          1.84          1.08         1.16 o                         
   7  -5   4        226.12        227.51         8.45 o                         
   8  -5   4         94.83         76.80         3.65 o                         
   9  -5   4          0.22          0.51         0.95 o                         
  10  -5   4         15.09         18.23         1.84 o                         
  11  -5   4         46.24         46.85         3.64 o                         
  12  -5   4         75.60         72.85         4.58 o                         
  13  -5   4          2.17          5.19         3.08 o                         
 -12  -4   4         20.90         28.91         3.92 o                         
 -11  -4   4        391.35        410.08        16.66 o                         
 -10  -4   4         29.17         26.49         3.09 o                         
  -9  -4   4        195.76        193.74         8.66 o                         
  -8  -4   4        194.62        186.53         5.72 o                         
  -7  -4   4         49.22         39.69         2.48 o                         
  -6  -4   4         35.22         45.53         2.00 o                         
  -5  -4   4         12.82          7.91         0.98 o                         
  -4  -4   4        101.43         84.52         4.48 o                         
  -3  -4   4         60.42         46.04         1.54 o                         
  -2  -4   4         64.06         91.01         2.73 o                         
  -1  -4   4       4785.82       4909.12       100.47 o                         
   0  -4   4          0.03          0.10         0.39 o                         
   1  -4   4       7652.65       7836.98       230.05 o                         
   2  -4   4        227.27        245.36         6.92 o                         
   3  -4   4       3530.40       3673.75       105.09 o                         
   4  -4   4       1066.84        996.59        42.02 o                         
   5  -4   4        106.39         98.40         2.98 o                         
   6  -4   4       1587.78       1539.44        88.13 o                         
   7  -4   4        194.31        196.52         9.74 o                         
   8  -4   4        216.52        233.75         8.75 o                         
   9  -4   4          3.75          2.73         1.08 o                         
  10  -4   4        117.32        102.51         4.76 o                         
  11  -4   4         67.71         69.06         4.11 o                         
  12  -4   4         29.09         28.64         2.65 o                         
  13  -4   4         17.04         19.03         4.42 o                         
 -13  -3   4         96.05        126.67        10.38 o                         
 -12  -3   4         24.77         25.60         3.24 o                         
 -11  -3   4          0.54          0.39         1.63 o                         
 -10  -3   4        287.39        304.07        12.62 o                         
  -9  -3   4         38.36         38.91         3.14 o                         
  -8  -3   4       1059.83       1008.76        27.98 o                         
  -7  -3   4        522.84        494.96        14.22 o                         
  -6  -3   4        597.00        587.07        16.47 o                         
  -5  -3   4        128.60        121.64         4.06 o                         
  -4  -3   4       1019.17        998.79        27.19 o                         
  -3  -3   4        818.85        891.67        23.68 o                         
  -2  -3   4        401.06        427.82        11.81 o                         
  -1  -3   4        199.70        237.59         6.15 o                         
   0  -3   4        104.64         96.51         4.13 o                         
   1  -3   4          8.90          4.93         0.73 o                         
   2  -3   4       3829.47       4335.05       174.15 o                         
   3  -3   4        485.97        506.05        12.83 o                         
   4  -3   4       3185.78       2998.06        71.56 o                         
   5  -3   4       1315.48       1309.18        32.88 o                         
   6  -3   4        743.75        770.37        30.98 o                         
   7  -3   4        999.72        979.07        29.46 o                         
   8  -3   4         35.37         30.17         1.80 o                         
   9  -3   4        407.65        386.01        12.47 o                         
  10  -3   4         23.09         20.42         2.02 o                         
  11  -3   4         30.44         28.47         3.31 o                         
  12  -3   4         11.36         11.10         1.84 o                         
  13  -3   4          1.75          3.75         1.95 o                         
 -12  -2   4         83.24         76.96         5.05 o                         
 -11  -2   4       1421.77       1479.40        53.56 o                         
 -10  -2   4        140.72        135.13         6.70 o                         
  -9  -2   4         81.13         78.45         4.44 o                         
  -8  -2   4        281.23        271.15         8.35 o                         
  -7  -2   4         93.58         89.06         3.37 o                         
  -6  -2   4         16.11         12.40         1.12 o                         
  -5  -2   4        588.13        661.01        18.29 o                         
  -4  -2   4          1.61          2.20         0.49 o                         
  -3  -2   4        233.50        215.79         6.25 o                         
  -2  -2   4       1148.87       1167.12        28.22 o                         
  -1  -2   4       3163.79       3252.26        99.43 o                         
   0  -2   4       8972.09       8973.54       228.37 o                         
   1  -2   4       6692.63       7218.59       313.22 o                         
   2  -2   4       2744.68       2631.34        64.89 o                         
   3  -2   4       1469.61       1391.48        41.19 o                         
   4  -2   4          8.08          2.97         0.32 o                         
   5  -2   4        314.36        341.82         8.49 o                         
   6  -2   4         54.99         57.02         3.98 o                         
   7  -2   4        961.28        917.28        35.53 o                         
   8  -2   4         15.72         14.79         1.35 o                         
   9  -2   4         13.89         15.05         1.53 o                         
  10  -2   4         42.39         37.65         2.27 o                         
  11  -2   4         30.79         26.36         2.14 o                         
  12  -2   4          3.08          2.34         1.39 o                         
  13  -2   4        136.07        140.68         8.28 o                         
 -13  -1   4          3.92          2.31         4.04 o                         
 -12  -1   4        154.67        182.07         8.71 o                         
 -11  -1   4        374.49        371.40        14.99 o                         
 -10  -1   4        259.59        249.15        10.55 o                         
  -9  -1   4         13.19         16.48         2.12 o                         
  -8  -1   4       1432.81       1342.93        36.35 o                         
  -7  -1   4       1235.69       1159.04        42.27 o                         
  -6  -1   4         16.60         10.81         1.07 o                         
  -5  -1   4          1.04          3.76         0.61 o                         
  -4  -1   4       1894.81       2017.62        48.34 o                         
  -3  -1   4       1418.98       1403.17        37.78 o                         
  -2  -1   4        775.07        776.28        18.73 o                         
  -1  -1   4         32.65         29.11         1.08 o                         
   0  -1   4         76.20         76.62         3.27 o                         
   1  -1   4        386.95        387.46        18.08 o                         
   2  -1   4        762.45        750.15        30.03 o                         
   3  -1   4       1458.79       1382.11        37.05 o                         
   4  -1   4         18.18         17.76         0.66 o                         
   5  -1   4         92.06        106.84         2.89 o                         
   6  -1   4        142.04        132.52         4.55 o                         
   7  -1   4         58.48         63.08         2.69 o                         
   8  -1   4         77.39         53.84         2.91 o                         
   9  -1   4        682.11        646.31        21.25 o                         
  10  -1   4        362.75        343.29        11.49 o                         
  11  -1   4        101.12        101.11         4.40 o                         
  12  -1   4         50.33         54.11         3.14 o                         
  13  -1   4        185.62        204.87         9.32 o                         
 -13   0   4         22.93         26.96         4.62 o                         
 -12   0   4        344.95        328.69        18.55 o                         
 -11   0   4        204.34        209.79        10.76 o                         
 -10   0   4         47.49         44.13         3.31 o                         
  -9   0   4        116.32         96.17         6.13 o                         
  -8   0   4        121.43        100.07         3.73 o                         
  -7   0   4          0.08          1.00         0.75 o                         
  -6   0   4          3.23          1.58         0.57 o                         
  -5   0   4        140.79        139.96         3.58 o                         
  -4   0   4         63.17         63.01         3.42 o                         
  -3   0   4        998.21        986.29        26.69 o                         
  -2   0   4       2609.48       2500.95        73.31 o                         
  -1   0   4       1293.25       1290.54        26.59 o                         
   0   0   4       5769.59       5246.96       291.73 o                         
   1   0   4       1067.57       1112.31        44.73 o                         
   2   0   4       5336.59       5385.06       132.32 o                         
   3   0   4        978.51        962.58        21.68 o                         
   4   0   4        183.84        211.58         5.77 o                         
   5   0   4       3120.19       3344.44        85.73 o                         
   6   0   4         47.70         53.04         2.27 o                         
   7   0   4          3.06          4.06         0.80 o                         
   8   0   4        939.54        914.05        27.63 o                         
   9   0   4       1030.12        970.95        29.41 o                         
  10   0   4        499.63        454.16        14.64 o                         
  11   0   4         21.10         21.76         2.04 o                         
  12   0   4        186.08        199.93         9.07 o                         
  13   0   4         23.21         22.26         3.32 o                         
  14   0   4        159.08        166.08        15.57 o                         
 -13   1   4         10.99          9.34         3.05 o                         
 -12   1   4          2.47          5.12         2.71 o                         
 -11   1   4         76.98         76.06         6.31 o                         
 -10   1   4          0.41         -1.00         1.19 o                         
  -9   1   4         20.05         17.06         2.19 o                         
  -8   1   4          7.60          6.17         1.22 o                         
  -7   1   4        802.48        795.44        26.40 o                         
  -6   1   4          0.50         -0.22         0.44 o                         
  -5   1   4         91.35         77.51         2.26 o                         
  -4   1   4        765.87        750.40        17.51 o                         
  -3   1   4        356.17        356.00         8.82 o                         
  -2   1   4       2819.96       2803.43        74.64 o                         
  -1   1   4         24.67         24.62         1.00 o                         
   0   1   4        416.14        407.31         9.00 o                         
   1   1   4        270.12        275.98         6.94 o                         
   2   1   4        889.33       1047.82        22.88 o                         
   3   1   4       2123.05       2325.36        72.02 o                         
   4   1   4       1547.09       1649.05        47.50 o                         
   5   1   4       3673.83       4016.42       102.77 o                         
   6   1   4        343.35        337.10        12.25 o                         
   7   1   4        222.93        202.44         6.79 o                         
   8   1   4          0.44         -0.52         0.82 o                         
   9   1   4        305.86        298.14         9.97 o                         
  10   1   4         87.94         93.32         4.04 o                         
  11   1   4        405.87        398.86        13.24 o                         
  12   1   4         54.53         48.41         5.16 o                         
  13   1   4         88.22         83.81         5.08 o                         
 -13   2   4        141.69        152.98        10.60 o                         
 -12   2   4         45.51         53.39         5.49 o                         
 -11   2   4         97.17        122.48         9.42 o                         
 -10   2   4         99.04        102.52         5.49 o                         
  -9   2   4          3.03         -0.32         1.92 o                         
  -8   2   4        184.96        155.86         6.03 o                         
  -7   2   4        554.05        528.09        13.73 o                         
  -6   2   4         59.72         66.90         2.31 o                         
  -5   2   4       1422.31       1496.02        37.71 o                         
  -4   2   4         22.12         38.93         1.63 o                         
  -3   2   4       6871.20       7336.75       168.68 o                         
  -2   2   4       6627.14       7137.96       231.47 o                         
  -1   2   4       8024.51       7972.14       195.95 o                         
   0   2   4       1505.17       1530.98        57.79 o                         
   1   2   4       4748.74       5029.04       132.90 o                         
   2   2   4       5445.29       5773.12       153.98 o                         
   3   2   4         26.10         21.66         0.95 o                         
   4   2   4       1511.78       1575.29        46.47 o                         
   5   2   4         20.15         17.17         0.99 o                         
   6   2   4        320.83        342.58        10.87 o                         
   7   2   4        151.01        148.97         6.24 o                         
   8   2   4       1087.39       1140.58        34.50 o                         
   9   2   4        310.53        295.13         9.93 o                         
  10   2   4        406.09        400.55        13.19 o                         
  11   2   4         81.48         83.62         4.00 o                         
  12   2   4         17.73         20.87         2.67 o                         
  13   2   4          0.31          0.70         1.61 o                         
 -13   3   4         10.39          7.86         3.05 o                         
 -12   3   4         99.57        107.35        10.09 o                         
 -11   3   4          0.00         -1.27         2.21 o                         
 -10   3   4          0.84          1.15         1.90 o                         
  -9   3   4         32.42         35.42         2.39 o                         
  -8   3   4        272.98        289.60        12.26 o                         
  -7   3   4         62.86         64.88         2.38 o                         
  -6   3   4        279.82        256.71         6.25 o                         
  -5   3   4        375.94        387.08         8.98 o                         
  -4   3   4       2073.37       2336.61        51.07 o                         
  -3   3   4         40.86         59.12         1.73 o                         
  -2   3   4        739.89        754.61        15.87 o                         
  -1   3   4        540.34        550.74        14.48 o                         
   0   3   4          9.08          6.02         0.58 o                         
   1   3   4       1115.61       1130.11        30.35 o                         
   2   3   4        111.95        123.33         4.43 o                         
   3   3   4       6688.07       7613.72       202.39 o                         
   4   3   4       1302.57       1464.05        35.20 o                         
   5   3   4        203.76        233.50         6.08 o                         
   6   3   4        265.83        256.72         8.37 o                         
   7   3   4          9.11          9.31         1.15 o                         
   8   3   4        277.04        281.09         9.42 o                         
   9   3   4        298.39        282.88         9.60 o                         
  10   3   4        440.91        427.48        13.94 o                         
  11   3   4         82.52         82.25         4.78 o                         
  12   3   4          0.02          1.76         1.50 o                         
  13   3   4          2.52         -0.58         1.99 o                         
 -13   4   4         22.46         20.76         6.34 o                         
 -12   4   4          5.24          6.00         2.72 o                         
 -11   4   4         36.47         39.81         4.42 o                         
 -10   4   4         75.30         71.22         6.05 o                         
  -9   4   4         29.65         43.57         3.16 o                         
  -8   4   4         11.96          9.62         1.23 o                         
  -7   4   4          0.80          2.16         0.81 o                         
  -6   4   4        690.47        710.46        16.13 o                         
  -5   4   4       1534.97       1710.07        37.79 o                         
  -4   4   4        193.95        199.25         5.79 o                         
  -3   4   4       2590.05       2730.20        82.81 o                         
  -2   4   4        705.58        746.59        15.68 o                         
  -1   4   4        375.35        353.85         8.06 o                         
   0   4   4       1616.37       1945.87        42.59 o                         
   1   4   4        209.79        200.05         5.15 o                         
   2   4   4        180.12        183.66         4.78 o                         
   3   4   4       2347.36       2657.58        63.40 o                         
   4   4   4       1977.66       2306.32        50.44 o                         
   5   4   4        470.46        464.10        11.65 o                         
   6   4   4        129.35        122.70         6.10 o                         
   7   4   4        101.27        114.62         4.93 o                         
   8   4   4         12.71         14.57         1.58 o                         
   9   4   4        166.84        150.67         5.78 o                         
  10   4   4         67.08         69.53         4.26 o                         
  11   4   4        618.87        604.45        23.08 o                         
  12   4   4          2.40          2.55         1.67 o                         
  13   4   4         74.68         88.42         6.43 o                         
 -13   5   4         35.75         48.25         8.84 o                         
 -12   5   4        138.05        154.54        14.80 o                         
 -11   5   4         19.63         19.12         3.19 o                         
 -10   5   4          0.85         -1.26         1.26 o                         
  -9   5   4          9.62         11.04         2.11 o                         
  -8   5   4          3.73          2.03         1.09 o                         
  -7   5   4        457.29        448.24        12.90 o                         
  -6   5   4         20.66         23.12         1.57 o                         
  -5   5   4        281.64        302.01         7.23 o                         
  -4   5   4          6.79          5.23         0.62 o                         
  -3   5   4        339.41        395.97         9.13 o                         
  -2   5   4        300.51        309.46         6.80 o                         
  -1   5   4        194.89        180.37         4.10 o                         
   0   5   4        196.75        231.36         5.44 o                         
   1   5   4         70.47         57.03         1.82 o                         
   2   5   4        192.56        215.19         5.14 o                         
   3   5   4        809.97        819.87        18.25 o                         
   4   5   4         10.18         14.63         0.86 o                         
   5   5   4          0.04          0.74         0.65 o                         
   6   5   4        278.33        264.84         8.77 o                         
   7   5   4         29.48         25.15         1.79 o                         
   8   5   4          1.08          3.20         1.07 o                         
   9   5   4        281.70        276.31        12.07 o                         
  10   5   4         46.26         48.05         3.38 o                         
  11   5   4         55.90         57.62         7.71 o                         
  12   5   4         32.28         32.16         3.46 o                         
  13   5   4          0.45          1.19         2.10 o                         
 -12   6   4         61.43         71.52         6.44 o                         
 -11   6   4        246.49        251.07        12.98 o                         
 -10   6   4         19.02         22.49         3.14 o                         
  -9   6   4          2.24         -1.34         1.34 o                         
  -8   6   4          2.71          1.85         1.32 o                         
  -7   6   4        302.09        311.04        13.49 o                         
  -6   6   4       1489.35       1607.16        39.19 o                         
  -5   6   4         92.25         81.13         2.64 o                         
  -4   6   4        481.12        493.89        11.29 o                         
  -3   6   4         37.18         43.96         2.04 o                         
  -2   6   4         29.79         23.35         1.34 o                         
  -1   6   4        454.58        443.47        10.15 o                         
   0   6   4       1473.88       1589.70        34.83 o                         
   1   6   4         54.83         59.06         2.01 o                         
   2   6   4          3.05          3.71         0.67 o                         
   3   6   4        466.92        544.12        12.42 o                         
   4   6   4         22.92         28.44         1.22 o                         
   5   6   4       1732.66       1813.44        43.89 o                         
   6   6   4         84.97        102.16         4.05 o                         
   7   6   4          1.93          3.83         1.05 o                         
   8   6   4          6.50         12.74         1.89 o                         
   9   6   4        194.39        213.46         9.28 o                         
  10   6   4        671.50        673.82        25.54 o                         
  11   6   4         45.19         49.58         6.12 o                         
  12   6   4          2.70          1.65         1.71 o                         
  13   6   4         50.76         50.75         5.77 o                         
 -12   7   4        177.08        181.84        13.46 o                         
 -11   7   4          5.83          1.38         2.59 o                         
 -10   7   4          0.36          0.28         1.80 o                         
  -9   7   4        108.94        134.29         7.66 o                         
  -8   7   4        363.51        360.04        14.16 o                         
  -7   7   4        125.18        143.52         9.03 o                         
  -6   7   4        180.69        171.65         7.35 o                         
  -5   7   4         40.43         40.71         1.92 o                         
  -4   7   4        153.72        146.63         5.06 o                         
  -3   7   4         14.38         11.54         1.02 o                         
  -2   7   4         18.65         21.39         0.91 o                         
  -1   7   4         36.67         31.22         1.25 o                         
   0   7   4         71.74         79.27         2.29 o                         
   1   7   4        137.80        140.59         3.67 o                         
   2   7   4        421.59        423.52         9.80 o                         
   3   7   4        349.42        330.75         7.82 o                         
   4   7   4         74.52         66.26         2.33 o                         
   5   7   4        539.48        524.56        13.33 o                         
   6   7   4          0.06          0.85         0.89 o                         
   7   7   4        347.59        353.49        13.89 o                         
   8   7   4         90.46         81.78         5.18 o                         
   9   7   4         36.97         37.27         2.99 o                         
  10   7   4          7.71          8.14         3.01 o                         
  11   7   4         12.74         14.63         2.51 o                         
  12   7   4          3.68          2.26         3.21 o                         
 -12   8   4        188.99        219.32        15.38 o                         
 -11   8   4         20.15         15.57         3.84 o                         
 -10   8   4        145.13        157.04        11.53 o                         
  -9   8   4         11.67         16.78         2.82 o                         
  -8   8   4         14.01         17.41         2.26 o                         
  -7   8   4         97.85        102.53         5.41 o                         
  -6   8   4          0.02          0.61         1.73 o                         
  -5   8   4         25.89         16.60         1.63 o                         
  -4   8   4        288.99        324.62         9.24 o                         
  -3   8   4        107.68        111.09         3.80 o                         
  -2   8   4          2.55          0.41         0.62 o                         
  -1   8   4        123.64        142.08         5.15 o                         
   0   8   4        121.75        146.40         3.82 o                         
   1   8   4         34.32         34.90         1.59 o                         
   2   8   4         12.30         10.01         0.85 o                         
   3   8   4        140.48        154.62         4.37 o                         
   4   8   4        228.88        218.83         6.04 o                         
   5   8   4         79.71         74.91         3.01 o                         
   6   8   4       1037.69        999.24        36.30 o                         
   7   8   4         26.66         25.70         2.52 o                         
   8   8   4         12.50         10.05         2.01 o                         
   9   8   4         22.04         21.39         2.69 o                         
  10   8   4         79.93         83.22         4.95 o                         
  11   8   4          6.78          3.28         2.53 o                         
  12   8   4          2.86          2.11         2.15 o                         
 -11   9   4         12.64         13.46         3.84 o                         
 -10   9   4        284.00        302.93        19.61 o                         
  -9   9   4        498.12        544.93        32.29 o                         
  -8   9   4          2.30          1.90         2.40 o                         
  -7   9   4         19.23         19.94         3.36 o                         
  -6   9   4        122.76        122.90         5.84 o                         
  -5   9   4        231.16        247.80        10.09 o                         
  -4   9   4         46.42         52.35         2.89 o                         
  -3   9   4        100.04         97.08         3.53 o                         
  -2   9   4          0.05          0.43         0.62 o                         
  -1   9   4         19.90         19.29         1.34 o                         
   0   9   4         22.87         26.15         1.53 o                         
   1   9   4         60.09         63.57         2.51 o                         
   2   9   4         12.67         12.24         1.10 o                         
   3   9   4        180.63        170.66         6.32 o                         
   4   9   4         62.90         49.63         2.39 o                         
   5   9   4       1314.96       1304.02        35.57 o                         
   6   9   4          0.67          0.62         1.44 o                         
   7   9   4          5.92          8.65         2.36 o                         
   8   9   4         45.54         49.34         3.56 o                         
   9   9   4         96.61        112.19         7.32 o                         
  10   9   4         14.12         14.02         3.46 o                         
  11   9   4          0.14         -1.87         2.10 o                         
 -10  10   4         74.77         74.00         7.30 o                         
  -9  10   4        106.09        131.86        10.19 o                         
  -8  10   4         27.49         40.36         3.83 o                         
  -7  10   4          0.01          1.32         1.78 o                         
  -6  10   4        157.38        160.01         8.77 o                         
  -5  10   4        336.97        312.83        14.82 o                         
  -4  10   4        114.30        116.64         6.65 o                         
  -3  10   4          4.81          1.65         2.11 o                         
  -2  10   4        101.07         93.34         3.96 o                         
  -1  10   4         31.68         31.85         2.05 o                         
   0  10   4        180.97        183.74         6.91 o                         
   1  10   4          6.76          8.33         1.46 o                         
   2  10   4        179.31        165.97         7.11 o                         
   3  10   4         37.33         36.92         2.72 o                         
   4  10   4         47.62         51.79         2.93 o                         
   5  10   4       1085.76       1092.41        34.62 o                         
   6  10   4        153.17        155.22         7.12 o                         
   7  10   4         90.93         72.09         5.71 o                         
   8  10   4          7.00         13.59         3.06 o                         
   9  10   4        146.26        147.76        12.49 o                         
  10  10   4        211.76        254.21        15.09 o                         
  11  10   4         25.76         35.75         7.88 o                         
  -8  11   4        418.14        494.04        29.31 o                         
  -7  11   4         97.67        104.15         6.65 o                         
  -6  11   4          2.64          2.37         3.27 o                         
  -5  11   4         25.91         33.85         6.05 o                         
  -4  11   4          1.14          4.31         1.78 o                         
  -3  11   4        262.16        256.58        16.82 o                         
  -2  11   4        219.36        188.08         9.74 o                         
  -1  11   4          0.10          2.31         1.60 o                         
   0  11   4        151.52        143.39         7.94 o                         
   1  11   4          0.13          1.26         1.52 o                         
   2  11   4        250.12        246.54        10.17 o                         
   3  11   4          8.30          8.24         1.72 o                         
   4  11   4          7.81          7.19         1.68 o                         
   5  11   4        631.50        621.21        23.25 o                         
   6  11   4          3.47          2.19         1.94 o                         
   7  11   4         32.11         40.65         7.50 o                         
   8  11   4        258.74        278.33        15.70 o                         
   9  11   4          7.12          9.99         5.77 o                         
  10  11   4        101.83        119.25         8.97 o                         
  -8  12   4          7.27         11.41         2.81 o                         
  -7  12   4         14.98         16.44         2.91 o                         
  -6  12   4         66.75         61.70         4.89 o                         
  -5  12   4         44.60         49.30         5.29 o                         
  -4  12   4         11.23         13.71         2.63 o                         
  -3  12   4         47.91         33.16         3.41 o                         
  -2  12   4        485.20        467.96        21.41 o                         
  -1  12   4          0.41          0.96         1.68 o                         
   0  12   4          0.23          0.48         1.56 o                         
   1  12   4        440.60        428.29        19.61 o                         
   2  12   4         32.95         39.63         3.69 o                         
   3  12   4         47.24         45.33         6.44 o                         
   4  12   4         38.70         34.42         3.55 o                         
   5  12   4        229.18        238.09        12.12 o                         
   6  12   4          4.95          3.84         2.88 o                         
   8  12   4          0.01         -1.92         3.08 o                         
   9  12   4          3.40          5.57         4.42 o                         
  -8  13   4          3.09          5.00         4.81 o                         
  -7  13   4          4.83          8.04         2.52 o                         
  -6  13   4          0.92          1.21         2.03 o                         
  -5  13   4          1.61          2.10         2.69 o                         
  -4  13   4          0.03         -1.31         1.66 o                         
  -3  13   4         28.73         31.79         3.59 o                         
  -2  13   4          0.19          1.22         2.98 o                         
  -1  13   4        105.17        107.70         6.74 o                         
   0  13   4          0.04          0.22         1.71 o                         
   1  13   4         28.07         28.92         3.94 o                         
   2  13   4        164.64        158.76         8.91 o                         
   3  13   4        163.92        153.05         8.63 o                         
   4  13   4         61.25         57.27         6.82 o                         
   5  13   4         50.78         46.66         4.29 o                         
   6  13   4         78.65         79.39         7.69 o                         
  -7  14   4          0.51         -3.65         3.65 o                         
  -6  14   4         13.07          9.60         2.91 o                         
  -5  14   4         21.42         19.46         3.33 o                         
  -4  14   4         29.27         29.25         3.94 o                         
  -3  14   4         42.51         47.75         4.33 o                         
  -2  14   4        151.99        158.93         9.19 o                         
  -1  14   4        189.34        197.04        34.98 o                         
   0  14   4          5.13          2.58         2.21 o                         
   1  14   4          0.07         -1.53         1.53 o                         
   2  14   4         25.71         27.97         3.74 o                         
   3  14   4         99.57         92.71         6.37 o                         
   4  14   4         29.46         28.08         3.74 o                         
   5  14   4         13.54         20.93         3.65 o                         
   6  14   4          5.67         11.92         3.65 o                         
   7  14   4          9.31          5.19         3.27 o                         
  -4  15   4         40.48         40.85         4.42 o                         
  -3  15   4         22.72         27.80         4.61 o                         
  -2  15   4        123.14        118.33         7.66 o                         
  -1  15   4         63.17         49.52         4.62 o                         
   0  15   4         12.52         12.98         4.23 o                         
   1  15   4         84.69         89.29         6.32 o                         
   2  15   4         72.06         87.76         6.28 o                         
   3  15   4         28.88         25.25         4.23 o                         
   4  15   4          0.02          1.67         2.20 o                         
   5  15   4          7.96          9.88         2.84 o                         
  -3 -13   5          0.94          0.96         3.08 o                         
  -2 -13   5         27.43         29.80         3.47 o                         
  -1 -13   5         50.85         45.91         5.08 o                         
   0 -13   5          7.41          6.84         2.18 o                         
   1 -13   5         15.55         16.78         2.80 o                         
   2 -13   5        111.52        133.54         7.09 o                         
   3 -13   5          8.26          7.92         2.17 o                         
   4 -13   5        170.97        228.55        19.80 o                         
   5 -13   5         24.69         27.68         6.73 o                         
  -6 -12   5          2.04          6.15         3.65 o                         
  -5 -12   5         96.70         99.21         4.98 o                         
  -4 -12   5          7.55          8.49         1.45 o                         
  -3 -12   5        354.58        365.26        12.17 o                         
  -2 -12   5          0.22         -0.07         0.92 o                         
  -1 -12   5         56.24         63.59         4.32 o                         
   0 -12   5          2.90          4.02         1.79 o                         
   1 -12   5         30.71         31.02         3.52 o                         
   2 -12   5         26.97         26.45         3.05 o                         
   3 -12   5         25.29         28.64         3.76 o                         
   4 -12   5         13.09         17.06         2.35 o                         
   5 -12   5          0.31          0.12         1.60 o                         
   6 -12   5        181.64        181.03         8.85 o                         
  -7 -11   5        298.67        300.12        15.42 o                         
  -6 -11   5        143.86        145.29         5.94 o                         
  -5 -11   5        100.04        106.27         4.66 o                         
  -4 -11   5          8.99          9.14         1.44 o                         
  -3 -11   5         26.03         22.13         1.86 o                         
  -2 -11   5          0.27          0.80         0.82 o                         
  -1 -11   5          1.51          0.15         0.79 o                         
   0 -11   5         19.56         16.08         2.35 o                         
   1 -11   5         18.43         20.27         2.49 o                         
   2 -11   5          1.50          1.58         1.82 o                         
   3 -11   5        395.99        406.65        21.09 o                         
   4 -11   5          1.66          1.45         1.54 o                         
   5 -11   5          5.31          7.26         2.03 o                         
   6 -11   5          6.50          3.69         1.96 o                         
   7 -11   5         10.37          7.43         2.67 o                         
  -8 -10   5          0.31          3.65         4.04 o                         
  -7 -10   5        283.51        285.97        10.10 o                         
  -6 -10   5         29.11         34.76         2.58 o                         
  -5 -10   5         15.47         15.39         1.76 o                         
  -4 -10   5          3.31          2.84         1.13 o                         
  -3 -10   5        211.56        233.92         8.05 o                         
  -2 -10   5        261.21        232.53         8.93 o                         
  -1 -10   5          1.06          1.34         0.69 o                         
   0 -10   5        263.84        254.93        10.61 o                         
   1 -10   5          9.61          8.84         1.81 o                         
   2 -10   5        165.38        162.51         7.46 o                         
   3 -10   5         28.08         35.13         2.96 o                         
   4 -10   5         13.51         13.13         1.91 o                         
   5 -10   5        102.11         96.37         5.80 o                         
   6 -10   5        382.86        381.15        15.42 o                         
   7 -10   5         88.35         85.77         6.04 o                         
   8 -10   5         66.98         61.12         6.05 o                         
   9 -10   5         46.84         42.48         5.38 o                         
  -8  -9   5         49.07         56.15         3.89 o                         
  -7  -9   5         51.56         50.41         4.13 o                         
  -6  -9   5        125.60        127.81         5.74 o                         
  -5  -9   5         46.51         37.47         2.35 o                         
  -4  -9   5         77.92         77.39         3.51 o                         
  -3  -9   5        416.67        390.82        12.61 o                         
  -2  -9   5        351.73        362.30        11.67 o                         
  -1  -9   5        160.89        134.59         4.89 o                         
   0  -9   5         22.26         19.56         2.19 o                         
   1  -9   5          7.86          9.41         1.81 o                         
   2  -9   5        156.93        173.87         7.66 o                         
   3  -9   5         77.22         77.44         6.30 o                         
   4  -9   5        132.54        131.58         5.58 o                         
   5  -9   5        208.19        193.90         9.63 o                         
   6  -9   5          5.83          2.19         1.45 o                         
   7  -9   5        153.91        163.11        11.63 o                         
   8  -9   5        219.58        251.71        19.32 o                         
   9  -9   5          1.21         -1.58         1.92 o                         
  10  -9   5          0.01         -1.35         2.50 o                         
 -10  -8   5         19.42         24.41         5.96 o                         
  -9  -8   5         32.37         22.71         2.77 o                         
  -8  -8   5          4.61          2.48         1.23 o                         
  -7  -8   5         20.51         22.83         1.93 o                         
  -6  -8   5         25.26         19.72         1.89 o                         
  -5  -8   5          5.59          9.39         1.38 o                         
  -4  -8   5          4.13          1.40         0.95 o                         
  -3  -8   5        884.41        762.09        23.26 o                         
  -2  -8   5        329.62        318.20        10.24 o                         
  -1  -8   5        206.50        158.90         7.07 o                         
   0  -8   5        101.49        121.01         5.68 o                         
   1  -8   5          0.64          1.62         1.18 o                         
   2  -8   5         83.61         89.99         4.52 o                         
   3  -8   5        100.94        125.45         8.08 o                         
   4  -8   5        125.41        110.31         4.76 o                         
   5  -8   5        196.75        191.20        14.38 o                         
   6  -8   5        199.48        201.91         8.76 o                         
   7  -8   5        129.05        150.25         8.30 o                         
   8  -8   5          7.42          4.08         2.31 o                         
   9  -8   5        103.60        101.36         6.76 o                         
  10  -8   5          8.97          4.18         2.20 o                         
 -10  -7   5          1.06         -0.21         1.51 o                         
  -9  -7   5         80.81         71.93         4.48 o                         
  -8  -7   5          1.88          1.14         1.05 o                         
  -7  -7   5         17.28         11.23         1.50 o                         
  -6  -7   5         89.07         70.35         3.08 o                         
  -5  -7   5          5.62          6.55         1.08 o                         
  -4  -7   5        101.72         94.21         4.20 o                         
  -3  -7   5         74.30         77.72         3.23 o                         
  -2  -7   5       1752.93       1672.29        49.35 o                         
  -1  -7   5         53.69         54.91         2.61 o                         
   0  -7   5          0.08          0.00         0.91 o                         
   1  -7   5        577.61        586.81        21.43 o                         
   2  -7   5       1315.66       1405.16        66.36 o                         
   3  -7   5        320.81        345.25        13.24 o                         
   4  -7   5         13.51         17.69         2.91 o                         
   5  -7   5        476.16        445.96        14.94 o                         
   6  -7   5        318.30        299.57        12.02 o                         
   7  -7   5         42.04         44.88         3.69 o                         
   8  -7   5        138.04        120.76         7.08 o                         
   9  -7   5          3.46          1.56         1.95 o                         
  10  -7   5         14.68         14.01         2.77 o                         
  11  -7   5         34.71         29.24         3.84 o                         
 -11  -6   5         30.35         31.14         3.91 o                         
 -10  -6   5         51.84         48.80         3.78 o                         
  -9  -6   5         50.56         52.49         3.66 o                         
  -8  -6   5        136.64        116.18         4.17 o                         
  -7  -6   5          9.75          7.68         1.14 o                         
  -6  -6   5         25.44         25.74         1.69 o                         
  -5  -6   5        200.67        189.24         5.63 o                         
  -4  -6   5        158.29        168.58         5.01 o                         
  -3  -6   5        779.35        776.00        23.45 o                         
  -2  -6   5          1.68          4.04         1.13 o                         
  -1  -6   5         53.67         60.37         2.25 o                         
   0  -6   5         28.48         31.99         2.10 o                         
   1  -6   5        537.69        582.47        21.21 o                         
   2  -6   5       1235.05       1185.87        56.38 o                         
   3  -6   5          0.09         -0.17         1.22 o                         
   4  -6   5        230.54        203.35         7.27 o                         
   5  -6   5          0.77         -0.80         0.80 o                         
   6  -6   5         20.29         10.07         2.02 o                         
   7  -6   5         10.59          8.31         1.83 o                         
   8  -6   5          1.12          1.80         0.88 o                         
   9  -6   5        156.54        139.42         5.76 o                         
  10  -6   5        217.53        216.49         8.44 o                         
  11  -6   5         33.32         32.52         2.42 o                         
  12  -6   5         27.76         28.55         4.71 o                         
 -11  -5   5          1.19         -0.07         1.87 o                         
 -10  -5   5         50.75         50.18         3.80 o                         
  -9  -5   5         33.18         28.28         2.77 o                         
  -8  -5   5         10.55          7.89         1.26 o                         
  -7  -5   5       1018.27        934.95        24.07 o                         
  -6  -5   5         51.86         42.16         2.01 o                         
  -5  -5   5          4.40          4.29         0.81 o                         
  -4  -5   5         29.31         26.44         1.42 o                         
  -3  -5   5        393.69        382.04        10.10 o                         
  -2  -5   5        428.51        409.70         9.62 o                         
  -1  -5   5         47.01         57.62         2.37 o                         
   0  -5   5          8.69         10.24         1.12 o                         
   1  -5   5        223.16        205.33         9.02 o                         
   2  -5   5       1781.07       1687.14       105.01 o                         
   3  -5   5        324.76        322.61        12.07 o                         
   4  -5   5         55.95         63.98         2.86 o                         
   5  -5   5         35.51         44.67         2.33 o                         
   6  -5   5          3.19          1.32         1.10 o                         
   7  -5   5         88.17         77.35         5.24 o                         
   8  -5   5         34.16         26.79         2.43 o                         
   9  -5   5          5.07          7.02         1.21 o                         
  10  -5   5        231.32        216.53         9.18 o                         
  11  -5   5        257.46        277.14        12.20 o                         
  12  -5   5          0.07         -0.52         1.71 o                         
 -12  -4   5          5.80          7.30         3.27 o                         
 -11  -4   5        766.63        806.35        30.41 o                         
 -10  -4   5         29.34         28.81         2.88 o                         
  -9  -4   5         52.12         62.60         4.01 o                         
  -8  -4   5         82.81         92.34         3.41 o                         
  -7  -4   5        143.28        116.54         3.92 o                         
  -6  -4   5        367.01        360.96         9.81 o                         
  -5  -4   5         21.97         19.82         1.32 o                         
  -4  -4   5          2.30          1.68         0.62 o                         
  -3  -4   5        234.08        290.67         7.77 o                         
  -2  -4   5         31.64         24.65         1.02 o                         
  -1  -4   5        270.96        258.41         6.88 o                         
   0  -4   5       1269.20       1162.31        31.41 o                         
   1  -4   5        312.58        303.81         8.52 o                         
   2  -4   5        169.13        126.85         3.53 o                         
   3  -4   5       1159.25       1165.88        31.56 o                         
   4  -4   5         25.15         18.65         1.16 o                         
   5  -4   5         12.48          7.12         0.99 o                         
   6  -4   5          1.64          1.37         1.01 o                         
   7  -4   5          5.86          6.23         1.24 o                         
   8  -4   5          2.91          0.15         0.96 o                         
   9  -4   5        245.19        234.43         8.82 o                         
  10  -4   5        277.04        256.68        15.89 o                         
  11  -4   5          4.14          1.35         2.08 o                         
  12  -4   5        120.88        122.94        11.89 o                         
  13  -4   5          0.81         -0.19         2.69 o                         
 -12  -3   5        283.73        327.71        14.00 o                         
 -11  -3   5         49.04         53.83         4.06 o                         
 -10  -3   5         27.20         41.61         4.42 o                         
  -9  -3   5        200.66        201.42        12.33 o                         
  -8  -3   5          9.71          7.49         1.22 o                         
  -7  -3   5          2.45          1.22         0.91 o                         
  -6  -3   5         58.42         50.93         2.27 o                         
  -5  -3   5          8.29          9.63         1.10 o                         
  -4  -3   5         40.02         36.92         2.11 o                         
  -3  -3   5        200.57        234.99         6.96 o                         
  -2  -3   5       2820.83       3059.25        66.37 o                         
  -1  -3   5         83.68         88.40         3.49 o                         
   0  -3   5         20.61         18.38         1.25 o                         
   1  -3   5         18.88         19.01         0.99 o                         
   2  -3   5       1769.14       1829.02        48.86 o                         
   3  -3   5       1568.36       1675.00        41.32 o                         
   4  -3   5       1008.02       1002.68        27.25 o                         
   5  -3   5         20.65         16.76         1.22 o                         
   6  -3   5         49.23         38.88         1.88 o                         
   7  -3   5        930.85        855.72        25.91 o                         
   8  -3   5         91.38         83.12         3.37 o                         
   9  -3   5        209.11        202.73         7.81 o                         
  10  -3   5         15.11         17.81         3.68 o                         
  11  -3   5        488.43        476.24        17.20 o                         
  12  -3   5         19.51         25.62         2.36 o                         
  13  -3   5        486.39        523.41        31.72 o                         
 -12  -2   5         46.82         52.43         4.13 o                         
 -11  -2   5        172.09        186.55         8.66 o                         
 -10  -2   5        193.39        227.14         9.98 o                         
  -9  -2   5        292.43        285.99        16.12 o                         
  -8  -2   5        971.54        943.45        26.08 o                         
  -7  -2   5          9.58          6.68         1.06 o                         
  -6  -2   5          0.48          1.02         0.78 o                         
  -5  -2   5         15.54         11.71         1.06 o                         
  -4  -2   5        225.09        232.88         6.87 o                         
  -3  -2   5       1156.13       1236.45        29.78 o                         
  -2  -2   5       1185.89       1289.28        39.71 o                         
  -1  -2   5        788.84        818.29        22.16 o                         
   0  -2   5        287.47        295.51         9.94 o                         
   1  -2   5        668.29        714.74        23.33 o                         
   2  -2   5       1852.17       1990.60       106.43 o                         
   3  -2   5          0.35         -0.19         0.31 o                         
   4  -2   5          9.61          8.86         0.66 o                         
   5  -2   5        749.19        852.71        26.79 o                         
   6  -2   5        120.63        127.79         3.79 o                         
   7  -2   5          2.46          1.15         0.66 o                         
   8  -2   5        521.07        491.48        15.36 o                         
   9  -2   5         65.59         60.85         3.52 o                         
  10  -2   5         75.78         71.46         3.34 o                         
  11  -2   5         44.59         40.67         3.73 o                         
  12  -2   5          5.49          4.76         1.60 o                         
  13  -2   5         90.47         91.15         6.85 o                         
 -13  -1   5          3.75          0.77         2.88 o                         
 -12  -1   5        631.58        667.75        25.62 o                         
 -11  -1   5          8.07          5.88         1.97 o                         
 -10  -1   5         60.14         51.96         3.56 o                         
  -9  -1   5         38.19         41.29         4.63 o                         
  -8  -1   5         15.10         16.64         1.57 o                         
  -7  -1   5          3.76          4.16         0.96 o                         
  -6  -1   5          9.33         10.13         1.09 o                         
  -5  -1   5        175.21        179.95         5.51 o                         
  -4  -1   5        996.76        988.02        38.06 o                         
  -3  -1   5        786.49        852.90        21.28 o                         
  -2  -1   5        343.86        360.65         9.40 o                         
  -1  -1   5        781.77        772.86        20.89 o                         
   0  -1   5         65.42         68.36         2.79 o                         
   1  -1   5          1.11          1.80         0.92 o                         
   2  -1   5       1012.27       1037.91        40.80 o                         
   3  -1   5       1990.14       2163.33        49.74 o                         
   4  -1   5       1854.26       1950.23        57.65 o                         
   5  -1   5        420.57        397.95        11.03 o                         
   6  -1   5        178.75        163.81         4.73 o                         
   7  -1   5         55.24         55.52         2.45 o                         
   8  -1   5         55.65         50.03         3.15 o                         
   9  -1   5        537.69        512.46        19.14 o                         
  10  -1   5          1.55          3.41         1.08 o                         
  11  -1   5        151.62        153.90         5.96 o                         
  12  -1   5         92.68         89.19         4.17 o                         
  13  -1   5        177.27        195.98         8.42 o                         
 -13   0   5          6.09          7.30         4.42 o                         
 -12   0   5         63.18         80.05         5.19 o                         
 -11   0   5        199.06        201.39         9.11 o                         
 -10   0   5         94.71         89.21         6.25 o                         
  -9   0   5         57.81         64.76         3.96 o                         
  -8   0   5        185.45        180.29         7.86 o                         
  -7   0   5       2931.93       2873.43        77.53 o                         
  -6   0   5         43.67         52.56         2.20 o                         
  -5   0   5        380.67        417.39        15.29 o                         
  -4   0   5        155.49        160.17         5.28 o                         
  -3   0   5         51.10         51.06         3.01 o                         
  -2   0   5        414.78        416.12        13.88 o                         
  -1   0   5        107.40         82.26         2.78 o                         
   0   0   5        587.94        609.25        23.04 o                         
   1   0   5        113.44        133.78         5.55 o                         
   2   0   5         86.03         94.18         4.30 o                         
   3   0   5        687.71        653.63        23.81 o                         
   4   0   5        331.50        343.50        11.60 o                         
   5   0   5        517.36        573.66        22.25 o                         
   6   0   5        215.60        207.63         6.73 o                         
   7   0   5        688.97        676.96        20.67 o                         
   8   0   5       1723.42       1720.55        51.33 o                         
   9   0   5         18.82         16.70         1.59 o                         
  10   0   5        102.06         92.45         4.27 o                         
  11   0   5        246.75        251.02        12.87 o                         
  12   0   5          0.54          0.52         1.16 o                         
  13   0   5         14.17         11.30         2.23 o                         
 -13   1   5        236.86        245.65        21.34 o                         
 -12   1   5         14.15         15.71         3.66 o                         
 -11   1   5        122.83        134.37         8.38 o                         
 -10   1   5         18.83         17.71         2.34 o                         
  -9   1   5         35.51         22.95         2.28 o                         
  -8   1   5       1253.54       1288.22        35.12 o                         
  -7   1   5         13.38          9.87         1.17 o                         
  -6   1   5         87.51         78.44         2.93 o                         
  -5   1   5         32.90         29.55         1.49 o                         
  -4   1   5        537.31        560.68        13.83 o                         
  -3   1   5          5.21         14.24         1.17 o                         
  -2   1   5         88.53        114.19         3.38 o                         
  -1   1   5       1899.51       1895.39        42.51 o                         
   0   1   5         34.66         31.57         1.13 o                         
   1   1   5       2101.39       2045.92        50.59 o                         
   2   1   5         13.26          6.38         0.63 o                         
   3   1   5        156.39        161.14         4.60 o                         
   4   1   5       1752.85       1724.51        44.43 o                         
   5   1   5        167.13        142.79         4.13 o                         
   6   1   5         59.42         72.35         2.85 o                         
   7   1   5         18.64         17.67         2.02 o                         
   8   1   5       1088.08       1028.35        30.99 o                         
   9   1   5        581.23        597.39        18.64 o                         
  10   1   5        337.50        317.78        10.63 o                         
  11   1   5          1.41          1.40         1.14 o                         
  12   1   5          9.92         11.16         1.76 o                         
  13   1   5         20.92         20.29         3.01 o                         
 -13   2   5          0.16         -2.16         2.16 o                         
 -12   2   5        381.58        399.73        28.93 o                         
 -11   2   5         15.85         16.59         2.46 o                         
 -10   2   5         31.95         44.75         3.37 o                         
  -9   2   5        108.46         87.47         4.69 o                         
  -8   2   5        233.21        227.42         8.13 o                         
  -7   2   5       1816.15       1881.89        50.47 o                         
  -6   2   5        572.65        569.43        16.35 o                         
  -5   2   5        145.02        140.71         5.62 o                         
  -4   2   5        761.53        731.78        16.28 o                         
  -3   2   5         92.55         84.87         2.65 o                         
  -2   2   5        231.57        257.50         6.71 o                         
  -1   2   5        410.34        503.89        11.54 o                         
   0   2   5        637.03        607.69        17.15 o                         
   1   2   5        277.30        339.81         7.91 o                         
   2   2   5       2760.89       2925.00        69.91 o                         
   3   2   5       3814.28       4473.89       106.35 o                         
   4   2   5       1025.57       1235.57        29.65 o                         
   5   2   5       1061.37       1155.20        38.06 o                         
   6   2   5          0.03          0.41         0.54 o                         
   7   2   5        509.99        525.20        24.88 o                         
   8   2   5        243.19        258.81         8.67 o                         
   9   2   5        347.28        326.37        12.07 o                         
  10   2   5         77.16         70.64         3.42 o                         
  11   2   5         14.18         14.24         1.77 o                         
  12   2   5        425.36        437.36        17.36 o                         
  13   2   5         59.40         68.98         4.62 o                         
 -13   3   5         24.70         19.16         3.86 o                         
 -12   3   5        185.61        219.05        23.93 o                         
 -11   3   5        207.91        217.42        12.91 o                         
 -10   3   5          0.92          1.00         1.43 o                         
  -9   3   5        428.97        409.45        15.92 o                         
  -8   3   5          3.57          8.88         1.43 o                         
  -7   3   5        260.41        276.78         8.35 o                         
  -6   3   5          8.32          5.29         0.90 o                         
  -5   3   5         19.20         16.10         1.50 o                         
  -4   3   5        505.73        534.63        13.41 o                         
  -3   3   5       5639.25       5992.19       129.90 o                         
  -2   3   5         28.22         28.62         1.03 o                         
  -1   3   5        391.79        365.42        10.12 o                         
   0   3   5        295.99        316.59         9.63 o                         
   1   3   5          9.36         16.47         1.33 o                         
   2   3   5        185.55        218.29         6.17 o                         
   3   3   5          1.51          5.24         0.70 o                         
   4   3   5        969.01       1067.10        28.81 o                         
   5   3   5         13.05         10.41         1.20 o                         
   6   3   5         14.43         13.75         1.53 o                         
   7   3   5         29.27         31.19         1.86 o                         
   8   3   5        171.31        165.37         6.02 o                         
   9   3   5          3.40          2.95         1.06 o                         
  10   3   5        133.11        122.55         5.04 o                         
  11   3   5        122.40        115.33         4.98 o                         
  12   3   5         45.21         47.25         3.59 o                         
  13   3   5          0.33         -1.56         1.56 o                         
 -13   4   5         92.00        101.49        11.73 o                         
 -12   4   5        241.38        300.51        17.12 o                         
 -11   4   5         55.01         51.62         5.08 o                         
 -10   4   5         99.91         96.48         7.00 o                         
  -9   4   5         17.45         30.98         2.85 o                         
  -8   4   5         94.36        104.36         4.43 o                         
  -7   4   5        317.70        326.80        19.44 o                         
  -6   4   5        344.40        351.80         9.17 o                         
  -5   4   5        119.44        119.61         3.53 o                         
  -4   4   5         93.80         69.07         2.06 o                         
  -3   4   5        966.58       1045.54        23.27 o                         
  -2   4   5          5.08          1.67         0.42 o                         
  -1   4   5       2165.80       2314.27        62.35 o                         
   0   4   5        153.62        140.12         4.12 o                         
   1   4   5        331.75        355.93        10.01 o                         
   2   4   5        191.91        218.55         7.69 o                         
   3   4   5       2105.79       2406.82        64.30 o                         
   4   4   5         94.20        115.12         4.11 o                         
   5   4   5       2543.55       2643.35        70.33 o                         
   6   4   5        535.45        502.90        15.99 o                         
   7   4   5        133.98        117.42         4.46 o                         
   8   4   5        134.12        118.61         4.67 o                         
   9   4   5        143.71        135.85         5.34 o                         
  10   4   5         20.84         25.36         2.17 o                         
  11   4   5         41.01         43.57         3.37 o                         
  12   4   5          8.20         10.47         2.18 o                         
  13   4   5          8.07          6.53         2.10 o                         
 -12   5   5          7.62          6.34         4.61 o                         
 -11   5   5          2.13          3.46         3.27 o                         
 -10   5   5         23.76         13.78         3.06 o                         
  -9   5   5          0.75          2.40         1.75 o                         
  -8   5   5         93.43        120.62         4.33 o                         
  -7   5   5         77.47         84.80         5.06 o                         
  -6   5   5        232.08        222.95         9.87 o                         
  -5   5   5        180.49        160.96         5.23 o                         
  -4   5   5         55.97         52.83         1.85 o                         
  -3   5   5          6.29         13.01         0.81 o                         
  -2   5   5       1337.00       1268.83        26.38 o                         
  -1   5   5         77.00        101.47         2.84 o                         
   0   5   5         76.02         72.78         2.35 o                         
   1   5   5        134.78        180.71         4.68 o                         
   2   5   5          0.41         -0.20         0.35 o                         
   3   5   5        280.80        331.51         8.40 o                         
   4   5   5        179.64        209.57         5.55 o                         
   5   5   5          3.65          5.59         0.77 o                         
   6   5   5        281.15        281.86         9.24 o                         
   7   5   5        112.81        118.08         4.59 o                         
   8   5   5         80.33         87.57         3.80 o                         
   9   5   5          0.90          0.99         1.04 o                         
  10   5   5        142.46        139.97         6.75 o                         
  11   5   5        132.09        138.10         7.00 o                         
  12   5   5          1.15          1.27         2.37 o                         
  13   5   5        122.33        122.63         7.86 o                         
 -10   6   5        104.89        109.95        10.96 o                         
  -9   6   5        202.70        202.66        10.96 o                         
  -8   6   5        953.69        995.62        35.88 o                         
  -7   6   5        508.08        469.05        13.59 o                         
  -6   6   5        889.38        904.60        28.71 o                         
  -5   6   5       2255.61       2404.06        58.00 o                         
  -4   6   5        286.29        287.86         8.64 o                         
  -3   6   5       1215.66       1249.77        27.74 o                         
  -2   6   5       1204.50       1283.14        29.24 o                         
  -1   6   5        309.60        287.20         8.49 o                         
   0   6   5        242.75        250.72         5.94 o                         
   1   6   5       1346.25       1403.27        33.83 o                         
   2   6   5         24.74         22.37         1.05 o                         
   3   6   5          3.01          1.99         0.55 o                         
   4   6   5        683.96        697.67        17.27 o                         
   5   6   5        260.73        275.32         8.10 o                         
   6   6   5        697.30        676.59        20.87 o                         
   7   6   5        119.42        126.51         4.91 o                         
   8   6   5        167.71        162.27         8.52 o                         
   9   6   5         19.61         22.70         2.44 o                         
  10   6   5          8.79         10.71         1.99 o                         
  11   6   5         23.43         17.66         2.54 o                         
  12   6   5        112.69        126.81         8.10 o                         
 -10   7   5         13.87         14.99         3.65 o                         
  -9   7   5         26.81         31.72         4.42 o                         
  -8   7   5         87.25         70.85         4.12 o                         
  -7   7   5        204.76        224.99         9.41 o                         
  -6   7   5        810.17        804.26        24.61 o                         
  -5   7   5         83.24         80.28         3.30 o                         
  -4   7   5        493.06        452.26        10.83 o                         
  -3   7   5        238.77        235.03         5.77 o                         
  -2   7   5          0.22          0.58         0.44 o                         
  -1   7   5        371.30        405.86         9.35 o                         
   0   7   5        312.12        336.82         7.87 o                         
   1   7   5         48.97         60.11         1.90 o                         
   2   7   5          6.66         10.61         0.82 o                         
   3   7   5        731.29        775.45        19.19 o                         
   4   7   5         11.53         13.17         1.07 o                         
   5   7   5          4.01          3.02         0.82 o                         
   6   7   5        139.41        160.74         5.87 o                         
   7   7   5        218.65        222.54         7.85 o                         
   8   7   5        445.93        439.73        17.03 o                         
   9   7   5         74.04         68.28         4.18 o                         
  10   7   5          4.39          3.63         2.23 o                         
  11   7   5          3.47          6.00         2.64 o                         
  12   7   5          5.06          3.93         1.88 o                         
 -12   8   5         76.58        102.26         9.23 o                         
 -11   8   5          9.03         17.11         4.04 o                         
 -10   8   5         17.26         18.07         3.84 o                         
  -9   8   5         95.87         99.18         8.27 o                         
  -8   8   5       1036.55        984.85        42.52 o                         
  -7   8   5        371.13        408.51        20.76 o                         
  -6   8   5       4469.46       4357.23       604.52 o                         
  -5   8   5         21.93         21.33         2.03 o                         
  -4   8   5          1.12          0.70         0.80 o                         
  -3   8   5         23.76         21.86         1.39 o                         
  -2   8   5         50.25         43.36         2.28 o                         
  -1   8   5         29.22         32.42         1.34 o                         
   0   8   5       1515.51       1601.28        35.39 o                         
   1   8   5        132.73        137.48         4.39 o                         
   2   8   5          1.43          3.73         0.83 o                         
   3   8   5          2.75          3.07         0.70 o                         
   4   8   5         55.16         67.14         2.43 o                         
   5   8   5         23.78         26.92         1.69 o                         
   6   8   5         13.84          7.24         2.61 o                         
   7   8   5        254.83        262.99        10.89 o                         
   8   8   5        737.36        729.99        27.23 o                         
   9   8   5         16.35         14.56         2.23 o                         
  10   8   5         53.01         65.73         4.41 o                         
  11   8   5         12.67         14.86         2.60 o                         
  12   8   5          4.05          7.59         2.70 o                         
 -11   9   5         28.95         22.68         4.81 o                         
 -10   9   5         40.04         46.71         5.57 o                         
  -9   9   5         38.58         42.29         5.38 o                         
  -8   9   5          7.23          4.67         1.98 o                         
  -7   9   5         16.66         22.01         3.46 o                         
  -6   9   5         13.95         18.80         2.82 o                         
  -5   9   5        229.91        208.52        10.57 o                         
  -4   9   5        553.99        557.57        19.45 o                         
  -3   9   5        173.41        156.07         6.42 o                         
  -2   9   5         10.56         13.29         1.61 o                         
  -1   9   5        117.97        111.40         4.86 o                         
   0   9   5        238.91        248.27        11.73 o                         
   1   9   5         24.07         28.61         1.82 o                         
   2   9   5         51.94         42.79         2.08 o                         
   3   9   5        289.77        280.33         8.46 o                         
   4   9   5        179.56        159.81         6.11 o                         
   5   9   5        121.45        112.40         4.66 o                         
   6   9   5          0.83          1.77         1.36 o                         
   7   9   5          4.93          5.43         1.61 o                         
   8   9   5         45.71         60.31         3.93 o                         
   9   9   5        129.45        143.47         7.04 o                         
  10   9   5         40.72         50.20         3.81 o                         
  11   9   5          0.80          1.35         1.68 o                         
 -10  10   5        288.80        324.46        20.95 o                         
  -9  10   5         60.03         68.24         6.73 o                         
  -8  10   5          0.46          2.42         2.31 o                         
  -7  10   5         28.90         29.24         3.65 o                         
  -6  10   5        189.05        191.68        10.15 o                         
  -5  10   5         22.91         22.67         3.05 o                         
  -4  10   5          5.38          8.29         1.94 o                         
  -3  10   5        396.51        401.37        22.49 o                         
  -2  10   5         10.41         13.34         2.26 o                         
  -1  10   5         52.97         37.02         2.57 o                         
   0  10   5         20.17         19.23         2.00 o                         
   1  10   5        169.41        160.69         8.36 o                         
   2  10   5          8.52         11.16         2.22 o                         
   3  10   5        177.02        167.23         6.08 o                         
   4  10   5        354.51        374.81        11.14 o                         
   5  10   5          8.29         12.28         1.91 o                         
   6  10   5          1.48          0.25         1.57 o                         
   7  10   5          4.23          5.16         1.78 o                         
   8  10   5          9.05          8.92         1.94 o                         
   9  10   5         34.94         43.94         3.56 o                         
  10  10   5         80.95         89.62         5.40 o                         
  11  10   5         29.80         31.14         7.11 o                         
 -10  11   5         65.63         72.27         7.50 o                         
  -9  11   5         24.15         31.91         4.81 o                         
  -8  11   5         67.21         75.45        12.01 o                         
  -7  11   5         12.61          8.75         3.46 o                         
  -6  11   5         64.54         69.55         7.40 o                         
  -5  11   5        217.30        200.57        21.14 o                         
  -4  11   5       1115.11       1089.52        46.90 o                         
  -3  11   5        248.40        234.38        11.81 o                         
  -2  11   5         27.41         31.60         3.28 o                         
  -1  11   5        425.89        418.78        25.66 o                         
   0  11   5        172.10        169.14         8.96 o                         
   1  11   5        143.78        128.09         7.50 o                         
   2  11   5        172.25        166.10         8.91 o                         
   3  11   5        263.52        251.53        12.36 o                         
   4  11   5          3.98          1.88         3.36 o                         
   5  11   5          0.18          2.69         2.69 o                         
   6  11   5        154.53        164.54        14.22 o                         
   7  11   5        232.65        232.20        19.03 o                         
   8  11   5          0.01          0.96         2.88 o                         
   9  11   5        400.16        457.48        34.41 o                         
  10  11   5        198.49        192.22        17.30 o                         
  -9  12   5         37.11         47.86         5.96 o                         
  -8  12   5         26.06         30.79         3.97 o                         
  -7  12   5        625.48        703.93        31.66 o                         
  -6  12   5        152.48        168.06         9.51 o                         
  -5  12   5         38.19         32.85         6.82 o                         
  -4  12   5        416.01        437.41        20.21 o                         
  -3  12   5         12.47          9.45         2.45 o                         
  -2  12   5        217.15        209.95        10.90 o                         
  -1  12   5       1358.39       1231.06        52.59 o                         
   0  12   5       1558.57       1509.14        63.60 o                         
   1  12   5        270.81        286.45        13.98 o                         
   2  12   5        529.21        491.88        22.37 o                         
   3  12   5          0.20          3.65         1.94 o                         
   4  12   5        131.93        125.16         7.43 o                         
   5  12   5         26.69         40.75         5.96 o                         
  -8  13   5          5.44         10.00         5.19 o                         
  -7  13   5         17.88         21.04         3.37 o                         
  -6  13   5         56.73         65.74         5.31 o                         
  -5  13   5        206.53        187.56        10.39 o                         
  -4  13   5         17.29         19.94         3.00 o                         
  -3  13   5        220.25        215.75        11.53 o                         
  -2  13   5         53.20         51.06         4.43 o                         
  -1  13   5        397.17        381.88        18.10 o                         
   0  13   5        112.90        116.05         7.16 o                         
   1  13   5        432.37        409.34        19.30 o                         
   2  13   5        285.04        268.85        13.43 o                         
   3  13   5          3.31          1.35         1.89 o                         
   4  13   5         47.26         48.00         4.34 o                         
   5  13   5         18.43         15.76         4.61 o                         
  -6  14   5         73.56         77.92         6.05 o                         
  -5  14   5         33.73         30.72         3.95 o                         
  -4  14   5          0.01          0.16         1.78 o                         
  -3  14   5         76.09         88.50         6.54 o                         
  -2  14   5        178.05        189.98        10.48 o                         
  -1  14   5         16.34         19.86         3.23 o                         
   0  14   5       1115.37       1083.45        46.93 o                         
   1  14   5        274.55        249.87        12.93 o                         
   2  14   5        414.08        407.83        19.38 o                         
   3  14   5         38.63         33.74         4.01 o                         
   4  14   5         31.68         30.86         3.97 o                         
   5  14   5         49.26         58.43         8.07 o                         
  -4  15   5         82.45         91.02         6.64 o                         
  -3  15   5          8.27          8.95         2.72 o                         
  -2  15   5        173.41        206.83        15.28 o                         
  -1  15   5         20.13         18.10         4.61 o                         
   0  15   5        161.41        160.47         9.46 o                         
   1  15   5         83.08         82.74         6.18 o                         
   2  15   5         10.51         13.66         4.52 o                         
   3  15   5         56.41         64.68         8.07 o                         
   4  15   5         41.94         34.98         4.19 o                         
   5  15   5         20.70         21.14         4.61 o                         
   0  16   5          9.93          2.88         2.88 o                         
   1  16   5          1.39         -2.50         2.50 o                         
   2  16   5         90.41         79.77         7.88 o                         
  -4 -12   6         18.65         17.11         4.04 o                         
  -3 -12   6        239.26        243.49        14.61 o                         
  -2 -12   6          0.63         -1.34         1.74 o                         
  -1 -12   6          0.12         -1.58         1.63 o                         
   0 -12   6        322.47        301.81        14.42 o                         
   1 -12   6         14.01         14.38         2.66 o                         
   2 -12   6         10.03          7.84         2.17 o                         
   3 -12   6        330.69        368.11        15.16 o                         
   4 -12   6         22.59         20.65         2.69 o                         
   5 -12   6        215.29        227.93        10.49 o                         
  -6 -11   6          9.19         10.82         1.86 o                         
  -5 -11   6          6.92         10.30         1.64 o                         
  -4 -11   6        363.60        359.77        11.99 o                         
  -3 -11   6         30.19         21.35         2.81 o                         
  -2 -11   6         79.18         85.10         5.06 o                         
  -1 -11   6         11.94          8.32         2.10 o                         
   0 -11   6          0.09          1.92         1.68 o                         
   1 -11   6         20.48         20.71         2.63 o                         
   2 -11   6         11.03          7.96         2.84 o                         
   3 -11   6         13.88         10.58         2.24 o                         
   4 -11   6          8.28         10.38         1.97 o                         
   5 -11   6          4.24          7.92         1.91 o                         
   6 -11   6          3.22          1.36         1.83 o                         
   7 -11   6        508.94        539.53        25.22 o                         
  -8 -10   6          5.96         11.15         5.19 o                         
  -7 -10   6         25.62         22.62         2.21 o                         
  -6 -10   6         25.60         25.11         2.24 o                         
  -5 -10   6          0.82          1.45         1.13 o                         
  -4 -10   6          2.42          4.95         1.11 o                         
  -3 -10   6         39.65         39.53         2.09 o                         
  -2 -10   6         11.52         13.09         2.12 o                         
  -1 -10   6          1.73          3.92         1.63 o                         
   0 -10   6         87.69         89.66         4.94 o                         
   1 -10   6          8.88          9.29         1.86 o                         
   2 -10   6        188.01        189.64         8.43 o                         
   3 -10   6        197.74        224.51         9.79 o                         
   4 -10   6          0.52          0.93         1.35 o                         
   5 -10   6          0.63          0.25         1.30 o                         
   6 -10   6          7.29          4.71         1.88 o                         
   7 -10   6        709.59        719.78        33.83 o                         
   8 -10   6         19.55         13.65         3.36 o                         
  -8  -9   6         39.38         40.72         3.27 o                         
  -7  -9   6        269.79        256.88         9.12 o                         
  -6  -9   6        199.59        206.74        10.99 o                         
  -5  -9   6         41.40         45.85         2.61 o                         
  -4  -9   6         48.77         49.31         2.57 o                         
  -3  -9   6        374.58        341.79        11.32 o                         
  -2  -9   6        475.75        463.08        17.90 o                         
  -1  -9   6         14.48         16.16         2.63 o                         
   0  -9   6         11.46         10.28         1.84 o                         
   1  -9   6          0.10          0.46         1.33 o                         
   2  -9   6        156.49        172.77         7.66 o                         
   3  -9   6       1297.80       1244.60        44.80 o                         
   4  -9   6          3.11          1.42         1.26 o                         
   5  -9   6        139.46        127.76         6.05 o                         
   6  -9   6        242.60        244.72        10.55 o                         
   7  -9   6        300.99        307.93        15.19 o                         
   8  -9   6         25.87         33.04         3.81 o                         
   9  -9   6          5.93          7.33         2.52 o                         
  -9  -8   6         94.24         94.20         6.12 o                         
  -8  -8   6          1.43          0.50         1.18 o                         
  -7  -8   6          0.10          1.21         1.15 o                         
  -6  -8   6         53.84         56.25         2.94 o                         
  -5  -8   6        531.49        455.97        14.59 o                         
  -4  -8   6         77.04         64.26         3.37 o                         
  -3  -8   6          6.38          1.90         0.77 o                         
  -2  -8   6        107.12        115.89         5.65 o                         
  -1  -8   6         75.52         74.09         4.78 o                         
   0  -8   6          2.71          1.09         1.24 o                         
   1  -8   6          1.71          2.64         2.68 o                         
   2  -8   6        411.56        424.17        16.26 o                         
   3  -8   6        444.74        451.97        17.17 o                         
   4  -8   6         63.63         69.89         3.54 o                         
   5  -8   6          0.77          6.24         1.42 o                         
   6  -8   6        147.25        136.87         8.92 o                         
   7  -8   6        118.46        126.89         7.46 o                         
   8  -8   6          2.35          0.73         1.74 o                         
   9  -8   6        213.81        227.49        12.40 o                         
  10  -8   6         18.86         21.87         3.41 o                         
 -10  -7   6          5.66          2.69         3.46 o                         
  -9  -7   6         35.29         37.00         4.01 o                         
  -8  -7   6         67.40         70.93         4.42 o                         
  -7  -7   6        428.32        443.34        13.16 o                         
  -6  -7   6         78.72         76.48         3.25 o                         
  -5  -7   6        118.49        124.46         4.45 o                         
  -4  -7   6         45.64         58.81         3.36 o                         
  -3  -7   6        121.23        120.82         4.51 o                         
  -2  -7   6        946.24        808.46        29.49 o                         
  -1  -7   6        296.84        309.45        13.41 o                         
   0  -7   6        114.11        121.07         8.96 o                         
   1  -7   6         14.01         19.38         2.62 o                         
   2  -7   6       1441.75       1349.04        47.94 o                         
   3  -7   6        756.35        737.32        35.69 o                         
   4  -7   6         97.56         95.70         4.19 o                         
   5  -7   6         52.25         51.69         4.83 o                         
   6  -7   6         21.65         13.75         1.88 o                         
   7  -7   6          4.26          0.45         1.56 o                         
   8  -7   6         13.46          9.57         2.18 o                         
   9  -7   6         14.84          9.48         2.98 o                         
  10  -7   6        253.55        255.66        15.28 o                         
  11  -7   6        112.19        105.72         8.84 o                         
 -10  -6   6         42.83         47.05         3.68 o                         
  -9  -6   6          0.07         -0.06         1.36 o                         
  -8  -6   6          1.86          1.67         1.06 o                         
  -7  -6   6        262.99        270.17         7.87 o                         
  -6  -6   6         23.27         17.20         1.49 o                         
  -5  -6   6        172.91        170.79         5.24 o                         
  -4  -6   6        787.61        666.52        17.20 o                         
  -3  -6   6          6.46         14.02         1.19 o                         
  -2  -6   6        123.35        131.50         4.64 o                         
  -1  -6   6        193.46        178.65         7.38 o                         
   0  -6   6        466.73        422.89        15.78 o                         
   1  -6   6         31.12         35.34         2.28 o                         
   2  -6   6         13.24          9.57         1.51 o                         
   3  -6   6        599.78        606.56        22.08 o                         
   4  -6   6          1.48          2.96         1.00 o                         
   5  -6   6        539.80        526.86        19.56 o                         
   6  -6   6          0.79          1.18         1.22 o                         
   7  -6   6        136.35        135.71         8.94 o                         
   8  -6   6         58.12         41.92         5.38 o                         
   9  -6   6        561.42        574.57        26.09 o                         
  10  -6   6        104.85        114.01        10.96 o                         
  11  -6   6        233.66        226.50        12.09 o                         
 -11  -5   6         43.77         45.82         3.79 o                         
 -10  -5   6          0.06         -0.91         1.92 o                         
  -9  -5   6          0.12         -0.17         0.96 o                         
  -8  -5   6          0.03          0.74         0.94 o                         
  -7  -5   6        234.18        223.34         6.67 o                         
  -6  -5   6         49.39         52.61         2.30 o                         
  -5  -5   6        144.64        153.08         4.69 o                         
  -4  -5   6         24.06         18.53         1.25 o                         
  -3  -5   6          2.93          5.49         0.75 o                         
  -2  -5   6        403.73        444.92        13.15 o                         
  -1  -5   6          2.68          2.55         1.06 o                         
   0  -5   6          3.20          4.53         0.95 o                         
   1  -5   6         67.93         66.53         3.22 o                         
   2  -5   6         53.03         72.17         5.37 o                         
   3  -5   6         64.26         52.24         2.77 o                         
   4  -5   6         59.06         57.47         2.70 o                         
   5  -5   6        157.72        169.39         6.25 o                         
   6  -5   6         26.57         26.91         2.56 o                         
   7  -5   6        663.80        636.08        30.85 o                         
   8  -5   6          2.91          1.47         1.51 o                         
   9  -5   6        154.37        159.06        22.97 o                         
  10  -5   6         15.68         15.68         4.52 o                         
  11  -5   6         45.11         48.99         8.27 o                         
  12  -5   6          2.47         -1.92         2.50 o                         
 -11  -4   6        207.28        251.10        11.19 o                         
 -10  -4   6         34.03         33.65         3.09 o                         
  -9  -4   6         33.94         33.24         2.09 o                         
  -8  -4   6        478.48        477.83        12.88 o                         
  -7  -4   6         27.96         26.82         1.69 o                         
  -6  -4   6        123.01        121.93         3.97 o                         
  -5  -4   6         34.06         36.58         1.76 o                         
  -4  -4   6         77.46         78.26         3.47 o                         
  -3  -4   6        149.85        142.08         4.89 o                         
  -2  -4   6         58.75         66.43         4.14 o                         
  -1  -4   6        450.48        431.32        12.59 o                         
   0  -4   6        136.82        164.73         4.58 o                         
   1  -4   6        198.46        202.63         5.50 o                         
   2  -4   6         90.66         95.03         3.12 o                         
   3  -4   6        117.04        133.03         4.82 o                         
   4  -4   6          1.55          3.79         1.01 o                         
   5  -4   6        430.54        416.66        15.46 o                         
   6  -4   6        921.80        942.74        40.31 o                         
   7  -4   6          1.34          0.90         1.44 o                         
   8  -4   6        363.13        323.99        15.24 o                         
   9  -4   6        131.05        133.60         7.79 o                         
  10  -4   6         76.83         72.73         3.44 o                         
  11  -4   6         42.39         39.14         2.56 o                         
  12  -4   6          9.04          9.76         1.57 o                         
 -12  -3   6          2.19          2.41         2.20 o                         
 -11  -3   6          0.50          2.09         1.72 o                         
 -10  -3   6        104.60         88.27         5.13 o                         
  -9  -3   6         27.07         29.82         2.11 o                         
  -8  -3   6        207.93        185.44         6.22 o                         
  -7  -3   6         41.27         45.71         2.82 o                         
  -6  -3   6        641.97        593.88        16.79 o                         
  -5  -3   6        616.79        622.47        17.38 o                         
  -4  -3   6        654.51        659.90        18.20 o                         
  -3  -3   6        141.41        154.92         4.17 o                         
  -2  -3   6        710.10        706.01        24.97 o                         
  -1  -3   6        514.53        474.07        12.15 o                         
   0  -3   6         14.23         11.92         1.10 o                         
   1  -3   6        481.84        419.44        13.41 o                         
   2  -3   6       1422.39       1583.58        57.26 o                         
   3  -3   6        396.79        432.27        11.09 o                         
   4  -3   6          4.58          3.67         0.54 o                         
   5  -3   6        148.81        157.04         6.71 o                         
   6  -3   6         53.67         48.96         2.70 o                         
   7  -3   6         63.10         63.86         3.46 o                         
   8  -3   6        198.30        187.54         7.07 o                         
   9  -3   6          4.62          6.79         1.84 o                         
  10  -3   6        204.03        197.07        12.58 o                         
  11  -3   6        103.55        115.20         5.20 o                         
  12  -3   6        152.49        153.86         8.45 o                         
  13  -3   6        196.12        199.91        14.22 o                         
 -12  -2   6        335.38        360.94        17.87 o                         
 -11  -2   6        200.02        217.62        10.87 o                         
 -10  -2   6        126.64        127.58         8.17 o                         
  -9  -2   6        169.88        201.20         7.33 o                         
  -8  -2   6        155.36        140.89         4.98 o                         
  -7  -2   6         13.60         11.05         1.27 o                         
  -6  -2   6          1.12          0.02         0.71 o                         
  -5  -2   6          0.22          0.79         0.66 o                         
  -4  -2   6        278.77        243.57         7.19 o                         
  -3  -2   6        318.80        312.56         9.40 o                         
  -2  -2   6         14.03         20.30         1.05 o                         
  -1  -2   6          0.44         -0.30         0.38 o                         
   0  -2   6          5.58         11.25         0.67 o                         
   1  -2   6        205.45        209.89         6.65 o                         
   2  -2   6       1516.78       1690.72        54.60 o                         
   3  -2   6        283.25        286.63         7.21 o                         
   4  -2   6        205.63        199.55         5.95 o                         
   5  -2   6         57.81         61.34         6.39 o                         
   6  -2   6         53.95         47.11         2.67 o                         
   7  -2   6         76.40         73.26         2.35 o                         
   8  -2   6        258.63        227.05         7.50 o                         
   9  -2   6        289.93        258.93         9.74 o                         
  10  -2   6         76.58         68.68         3.27 o                         
  11  -2   6        382.52        345.66        12.75 o                         
  12  -2   6          1.35          1.13         1.26 o                         
  13  -2   6          5.23          2.04         1.60 o                         
 -12  -1   6         15.08         16.37         2.67 o                         
 -11  -1   6         14.17         11.23         2.23 o                         
 -10  -1   6         12.81         11.95         2.41 o                         
  -9  -1   6        593.36        548.34        18.28 o                         
  -8  -1   6        230.12        231.90         7.34 o                         
  -7  -1   6       1196.54       1111.17        30.49 o                         
  -6  -1   6         80.99         69.96         2.75 o                         
  -5  -1   6        511.18        500.48        14.05 o                         
  -4  -1   6         86.27         83.20         4.48 o                         
  -3  -1   6         66.97         69.38         2.14 o                         
  -2  -1   6         15.10         17.69         0.78 o                         
  -1  -1   6        637.57        660.23        16.67 o                         
   0  -1   6         11.86          9.32         1.36 o                         
   1  -1   6       1179.86       1267.10        47.38 o                         
   2  -1   6         82.94         75.57         3.07 o                         
   3  -1   6        967.54       1012.69        32.16 o                         
   4  -1   6        317.00        355.06         9.89 o                         
   5  -1   6        429.24        465.89        17.12 o                         
   6  -1   6          5.92          9.50         1.03 o                         
   7  -1   6        334.88        347.14        10.97 o                         
   8  -1   6       1145.14       1002.19        49.27 o                         
   9  -1   6          1.53          1.38         0.82 o                         
  10  -1   6        309.36        292.24        10.98 o                         
  11  -1   6        714.14        667.97        20.92 o                         
  12  -1   6         95.85         99.13         4.45 o                         
  13  -1   6          6.62          2.69         1.66 o                         
 -12   0   6        181.63        196.97        12.18 o                         
 -11   0   6          9.07          2.88         1.62 o                         
 -10   0   6         19.17         24.70         2.92 o                         
  -9   0   6         14.87         14.46         1.84 o                         
  -8   0   6         50.64         49.80         2.42 o                         
  -7   0   6        115.14        118.25         4.62 o                         
  -6   0   6        140.02        145.00         4.73 o                         
  -5   0   6         46.60         40.49         2.53 o                         
  -4   0   6        543.46        529.04        14.68 o                         
  -3   0   6          0.06          1.83         0.43 o                         
  -2   0   6        242.25        249.88         6.61 o                         
  -1   0   6        738.48        696.50        17.51 o                         
   0   0   6        136.84        163.06         4.72 o                         
   1   0   6          6.49         13.92         1.25 o                         
   2   0   6        854.02        956.16        31.11 o                         
   3   0   6        114.73         95.91         3.19 o                         
   4   0   6         52.05         55.50         3.03 o                         
   5   0   6        279.24        276.52        17.15 o                         
   6   0   6          3.95          3.60         0.53 o                         
   7   0   6        435.05        446.58        15.45 o                         
   8   0   6          0.85          0.25         0.77 o                         
   9   0   6        138.47        114.71         4.49 o                         
  10   0   6        226.09        208.45         7.40 o                         
  11   0   6        117.45        119.23         4.94 o                         
  12   0   6         14.03         11.45         1.68 o                         
  13   0   6         30.83         33.06         2.63 o                         
 -13   1   6         20.88         26.18         3.83 o                         
 -12   1   6          0.25          1.50         1.77 o                         
 -11   1   6          0.03         -1.35         1.35 o                         
 -10   1   6        211.54        236.94        12.10 o                         
  -9   1   6         46.99         49.07         2.98 o                         
  -8   1   6         11.79         14.84         1.45 o                         
  -7   1   6         30.70         29.35         1.91 o                         
  -6   1   6        123.61        116.03         4.86 o                         
  -5   1   6         90.84         84.67         4.72 o                         
  -4   1   6        141.00        131.03         5.76 o                         
  -3   1   6       2811.96       3088.19        89.80 o                         
  -2   1   6       1052.14       1087.07        26.10 o                         
  -1   1   6       1802.20       1732.75        42.46 o                         
   0   1   6          8.80          7.52         0.55 o                         
   1   1   6        992.65        972.29        27.14 o                         
   2   1   6        398.67        407.45        11.12 o                         
   3   1   6        319.94        369.32        10.23 o                         
   4   1   6         79.45         80.79         5.22 o                         
   5   1   6         26.67         20.91         0.96 o                         
   6   1   6         60.97         58.45         2.42 o                         
   7   1   6       1987.45       2028.25        59.81 o                         
   8   1   6         53.75         36.57         2.05 o                         
   9   1   6          1.61          2.68         0.96 o                         
  10   1   6         89.17         70.35         3.35 o                         
  11   1   6        517.15        528.93        17.02 o                         
  12   1   6         11.98         12.33         2.06 o                         
  13   1   6         27.58         30.28         3.01 o                         
 -13   2   6         54.88         53.63         8.65 o                         
 -12   2   6        198.05        207.38        13.04 o                         
 -11   2   6         32.25         39.27         4.95 o                         
 -10   2   6        196.75        186.58        13.70 o                         
  -9   2   6         79.25         84.27         4.01 o                         
  -8   2   6          0.21          1.84         0.91 o                         
  -7   2   6        292.07        307.86         9.20 o                         
  -6   2   6          0.15         -0.35         0.60 o                         
  -5   2   6         17.75         19.31         1.23 o                         
  -4   2   6          3.47          5.89         0.67 o                         
  -3   2   6       1372.99       1491.73        49.52 o                         
  -2   2   6       1362.67       1485.97        37.57 o                         
  -1   2   6       5852.07       6377.39       152.63 o                         
   0   2   6       2695.34       2959.96        64.47 o                         
   1   2   6       6968.23       7323.30       249.55 o                         
   2   2   6       1816.87       1924.71        51.17 o                         
   3   2   6        378.75        404.67         9.08 o                         
   4   2   6       1950.54       2146.15        51.26 o                         
   5   2   6         42.72         40.60         2.16 o                         
   6   2   6        184.49        209.31         6.89 o                         
   7   2   6       1366.77       1302.48        38.96 o                         
   8   2   6        633.34        584.22        18.14 o                         
   9   2   6         93.42         75.85         4.47 o                         
  10   2   6         74.96         75.69         3.54 o                         
  11   2   6          1.04          0.37         1.13 o                         
  12   2   6        143.43        146.06         6.00 o                         
  13   2   6        162.35        182.45         9.66 o                         
 -12   3   6        419.38        431.63        23.17 o                         
 -11   3   6          3.61          5.73         2.26 o                         
 -10   3   6         76.94         74.10         4.52 o                         
  -9   3   6         99.47        105.26         6.27 o                         
  -8   3   6        149.72        142.76         5.71 o                         
  -7   3   6        254.94        264.98         8.06 o                         
  -6   3   6        160.33        139.76         4.63 o                         
  -5   3   6        285.80        273.47         8.79 o                         
  -4   3   6        266.98        294.79         7.63 o                         
  -3   3   6       3046.69       3065.79        95.40 o                         
  -2   3   6          9.96         10.30         0.98 o                         
  -1   3   6       2141.68       2268.09        60.56 o                         
   0   3   6         46.03         49.25         2.10 o                         
   1   3   6       5348.08       5646.14       153.36 o                         
   2   3   6         45.52         47.14         1.45 o                         
   3   3   6       8365.65       9644.99       228.02 o                         
   4   3   6        151.10        182.10         5.52 o                         
   5   3   6          0.91          2.39         0.63 o                         
   6   3   6         58.80         48.40         2.26 o                         
   7   3   6        220.07        235.76        14.12 o                         
   8   3   6        302.64        303.52         9.98 o                         
   9   3   6          9.40          8.07         1.31 o                         
  10   3   6         12.00         12.08         1.60 o                         
  11   3   6          7.90          7.63         1.48 o                         
  12   3   6        133.19        135.81         6.80 o                         
  13   3   6         69.43         67.69         4.55 o                         
 -12   4   6        252.79        270.83        22.30 o                         
 -11   4   6         65.78         67.19         5.98 o                         
 -10   4   6         25.34         22.21         3.42 o                         
  -9   4   6         69.02         77.19         4.44 o                         
  -8   4   6        266.96        232.63         8.40 o                         
  -7   4   6         11.37         16.53         1.46 o                         
  -6   4   6         47.84         46.33         2.14 o                         
  -5   4   6         99.82        112.19         3.60 o                         
  -4   4   6        593.48        664.88        18.78 o                         
  -3   4   6         18.61         18.21         0.92 o                         
  -2   4   6       2321.81       2473.85        63.52 o                         
  -1   4   6       1030.26       1074.08        27.93 o                         
   0   4   6        413.95        441.48        14.68 o                         
   1   4   6        615.46        575.12        17.36 o                         
   2   4   6        404.19        417.58        11.50 o                         
   3   4   6         21.71         28.07         1.85 o                         
   4   4   6         13.63          9.21         0.99 o                         
   5   4   6         40.69         30.40         1.66 o                         
   6   4   6        141.44        139.80         5.01 o                         
   7   4   6        590.90        581.08        18.07 o                         
   8   4   6          7.35          4.79         1.12 o                         
   9   4   6        213.00        225.55         9.24 o                         
  10   4   6          0.01         -0.94         0.94 o                         
  11   4   6         75.71         74.35         3.79 o                         
  12   4   6         22.69         18.34         2.56 o                         
  13   4   6          0.15         -1.02         1.47 o                         
 -11   5   6         77.10         66.70         8.07 o                         
 -10   5   6         14.68         14.80         4.23 o                         
  -9   5   6          0.05          0.00         1.39 o                         
  -8   5   6          5.74          3.05         1.23 o                         
  -7   5   6        591.25        634.53        20.58 o                         
  -6   5   6          0.49         -0.19         0.67 o                         
  -5   5   6          6.93          5.03         0.75 o                         
  -4   5   6          5.91          3.30         0.64 o                         
  -3   5   6        118.02        111.73         3.50 o                         
  -2   5   6       2484.41       2672.54        59.83 o                         
  -1   5   6        686.28        753.13        22.41 o                         
   0   5   6         29.32         32.02         1.39 o                         
   1   5   6        194.14        237.15         6.05 o                         
   2   5   6       5513.49       5961.72       141.52 o                         
   3   5   6        438.05        481.91        12.03 o                         
   4   5   6        300.78        308.28        10.19 o                         
   5   5   6        172.23        197.47         5.96 o                         
   6   5   6       1265.62       1359.24        40.58 o                         
   7   5   6        142.70        130.00         4.91 o                         
   8   5   6         28.31         27.11         1.97 o                         
   9   5   6         40.55         47.90         2.73 o                         
  10   5   6          0.39          1.29         1.14 o                         
  11   5   6          2.92          2.26         1.61 o                         
  12   5   6        221.97        229.76        10.21 o                         
  13   5   6          2.63          8.27         4.42 o                         
  -9   6   6         37.32         31.08         3.60 o                         
  -8   6   6         21.75         15.28         2.06 o                         
  -7   6   6        339.21        366.12        12.79 o                         
  -6   6   6        937.23        916.59        25.15 o                         
  -5   6   6        181.27        177.71         7.69 o                         
  -4   6   6         40.94         45.79         1.84 o                         
  -3   6   6        122.22        113.07         3.38 o                         
  -2   6   6        949.79        949.60        20.15 o                         
  -1   6   6         17.46         23.29         1.13 o                         
   0   6   6          9.84          3.52         0.47 o                         
   1   6   6        282.90        346.61         8.57 o                         
   2   6   6        225.72        237.26         6.20 o                         
   3   6   6       1940.06       2024.61        48.46 o                         
   4   6   6        177.65        181.67         6.41 o                         
   5   6   6       1630.68       1748.20        47.05 o                         
   6   6   6        243.56        208.48         7.18 o                         
   7   6   6          0.05         -0.26         0.82 o                         
   8   6   6         56.56         57.29         3.00 o                         
   9   6   6          0.02          1.42         1.08 o                         
  10   6   6         15.97         21.12         2.54 o                         
  11   6   6         73.81         73.24         4.67 o                         
  12   6   6         34.59         35.46         3.33 o                         
  -9   7   6        108.70        113.41        10.57 o                         
  -8   7   6         41.79         43.25         6.15 o                         
  -7   7   6          6.62          2.02         1.56 o                         
  -6   7   6        256.01        255.10         8.66 o                         
  -5   7   6         15.14         16.76         1.62 o                         
  -4   7   6         15.76         14.13         1.23 o                         
  -3   7   6        754.14        743.04        19.84 o                         
  -2   7   6        106.45        111.63         3.74 o                         
  -1   7   6         23.95         22.29         1.29 o                         
   0   7   6         40.01         38.93         1.70 o                         
   1   7   6         24.49         25.87         1.24 o                         
   2   7   6        548.09        535.20        13.35 o                         
   3   7   6        144.17        143.78         5.29 o                         
   4   7   6        697.66        689.74        19.10 o                         
   5   7   6       1509.42       1588.90        43.10 o                         
   6   7   6         40.65         37.53         3.59 o                         
   7   7   6        680.18        691.41        21.54 o                         
   8   7   6        109.21        102.87         4.44 o                         
   9   7   6         40.12         34.55         2.93 o                         
  10   7   6          5.18          4.72         2.74 o                         
  11   7   6         77.81         86.45         5.17 o                         
  12   7   6        152.08        166.36         8.25 o                         
  -9   8   6        224.37        251.61        19.61 o                         
  -8   8   6         25.22         22.68         5.00 o                         
  -7   8   6          0.00          0.22         1.66 o                         
  -6   8   6        630.11        678.55        23.69 o                         
  -5   8   6         97.12         82.35         4.05 o                         
  -4   8   6         38.77         32.01         2.30 o                         
  -3   8   6        632.76        694.05        23.43 o                         
  -2   8   6         64.44         58.53         3.20 o                         
  -1   8   6        309.78        313.46         8.90 o                         
   0   8   6        170.97        170.36         5.20 o                         
   1   8   6         12.35         11.59         1.09 o                         
   2   8   6        169.20        172.72         5.29 o                         
   3   8   6        447.40        442.18        12.54 o                         
   4   8   6        132.58        133.68         4.49 o                         
   5   8   6         52.50         64.25         2.74 o                         
   6   8   6       2498.71       2460.87        72.96 o                         
   7   8   6        169.31        178.41         7.89 o                         
   8   8   6          2.37          3.11         1.35 o                         
   9   8   6          1.49          1.90         2.03 o                         
  10   8   6         17.59         22.51         2.68 o                         
  11   8   6          1.04          0.48         1.56 o                         
  12   8   6          0.44         -0.66         2.06 o                         
  -9   9   6        144.00        159.16        14.22 o                         
  -8   9   6          0.10          1.40         1.98 o                         
  -7   9   6        176.20        197.46        10.44 o                         
  -6   9   6         10.34          8.21         2.26 o                         
  -5   9   6          7.68          6.08         1.50 o                         
  -4   9   6        519.41        499.89        19.27 o                         
  -3   9   6        189.63        162.39         6.67 o                         
  -2   9   6          0.47         -0.12         0.81 o                         
  -1   9   6         13.70         19.78         2.11 o                         
   0   9   6          7.50          7.05         0.97 o                         
   1   9   6        144.73        159.46         5.01 o                         
   2   9   6        101.68        104.58         3.66 o                         
   3   9   6        807.33        823.65        24.97 o                         
   4   9   6          9.43         11.55         1.44 o                         
   5   9   6        292.74        303.76        13.70 o                         
   6   9   6        960.05        972.08        35.43 o                         
   7   9   6         36.72         34.95         2.91 o                         
   8   9   6         40.88         34.03         2.99 o                         
   9   9   6        293.64        315.94        13.09 o                         
  10   9   6        256.15        273.26        11.80 o                         
  11   9   6          8.51          6.62         2.00 o                         
 -10  10   6          5.74          9.80         3.46 o                         
  -9  10   6         15.83         15.57         4.04 o                         
  -8  10   6         33.79         39.32         5.00 o                         
  -7  10   6         51.43         57.05         9.42 o                         
  -6  10   6         94.17         99.52         6.47 o                         
  -5  10   6         43.02         42.06         6.73 o                         
  -4  10   6        120.13        117.28         6.88 o                         
  -3  10   6         37.88         36.70         2.68 o                         
  -2  10   6        261.47        240.53         9.32 o                         
  -1  10   6         19.13         20.92         2.85 o                         
   0  10   6        218.18        200.02         7.93 o                         
   1  10   6        300.36        288.49        10.76 o                         
   2  10   6         80.43         72.21         4.41 o                         
   3  10   6        162.48        160.26         7.00 o                         
   4  10   6        908.41        913.49        33.18 o                         
   5  10   6         44.52         46.30         4.39 o                         
   6  10   6        144.28        148.42         8.27 o                         
   7  10   6        248.90        262.55        13.11 o                         
   8  10   6         23.63         30.37         3.42 o                         
   9  10   6          0.00          0.69         1.85 o                         
  10  10   6        186.12        199.31        11.04 o                         
  11  10   6         16.27         11.92         3.84 o                         
 -10  11   6         11.82          7.88         3.27 o                         
  -9  11   6         37.14         44.79         5.77 o                         
  -8  11   6        100.48        117.48         7.53 o                         
  -7  11   6         48.95         59.18         4.85 o                         
  -6  11   6         17.36         18.28         3.00 o                         
  -5  11   6          2.26          3.31         1.92 o                         
  -4  11   6        669.70        681.34        30.08 o                         
  -3  11   6        553.17        561.80        25.24 o                         
  -2  11   6         25.25         26.58         3.09 o                         
  -1  11   6        236.67        207.85        10.56 o                         
   0  11   6        579.18        567.78        20.04 o                         
   1  11   6        488.81        479.90        17.18 o                         
   2  11   6         52.23         58.16         3.43 o                         
   3  11   6         63.99         59.14         4.38 o                         
   4  11   6        274.06        268.03        13.15 o                         
   5  11   6          4.57          7.78         1.74 o                         
   6  11   6          0.30         -0.96         2.69 o                         
   7  11   6         57.73         70.98         5.31 o                         
   8  11   6        451.75        503.92        23.60 o                         
   9  11   6          0.24         -0.78         1.94 o                         
  10  11   6         63.43         61.97         5.31 o                         
  -9  12   6          1.84          3.08         3.27 o                         
  -8  12   6          9.46          3.33         2.30 o                         
  -7  12   6         39.48         43.20         4.37 o                         
  -6  12   6          7.40          4.19         2.21 o                         
  -5  12   6        204.03        191.68        10.44 o                         
  -4  12   6         99.24        106.15         6.83 o                         
  -3  12   6          2.25          3.24         3.36 o                         
  -2  12   6        187.41        178.95        12.59 o                         
  -1  12   6         26.36         18.88         2.91 o                         
   0  12   6         34.18         36.52         6.63 o                         
   1  12   6        107.23        109.02         6.73 o                         
   2  12   6        311.33        282.94        21.72 o                         
   3  12   6         92.93        101.30        10.19 o                         
   4  12   6        335.03        357.71        26.33 o                         
   5  12   6         80.78         86.11         9.03 o                         
   9  12   6         74.43         85.73        10.19 o                         
  -8  13   6          0.12          1.29         4.13 o                         
  -7  13   6         24.65         23.66         3.73 o                         
  -6  13   6         26.01         26.14         6.34 o                         
  -5  13   6          1.00         -1.22         1.89 o                         
  -4  13   6         81.77         89.58        15.28 o                         
  -3  13   6         28.71         24.15         3.37 o                         
  -2  13   6         57.36         71.15         5.40 o                         
  -1  13   6        641.54        612.57        43.83 o                         
   0  13   6        267.08        267.69        13.43 o                         
   1  13   6          2.32          3.03         2.21 o                         
   2  13   6        134.03        131.67        12.49 o                         
   3  13   6        168.33        177.22        15.38 o                         
   4  13   6         27.06         30.75         6.15 o                         
   5  13   6          2.47          2.88         3.65 o                         
  -6  14   6          7.35          8.61         2.77 o                         
  -5  14   6         20.55         17.13         3.94 o                         
  -4  14   6        146.12        143.03         8.64 o                         
  -3  14   6         15.64         15.64         3.23 o                         
  -2  14   6        446.65        434.02        20.76 o                         
  -1  14   6        145.44        166.99        13.65 o                         
   0  14   6         15.74         20.02         3.31 o                         
   1  14   6         63.57         71.91         5.96 o                         
   2  14   6          5.83          8.05         2.69 o                         
   3  14   6         14.48         10.57         4.61 o                         
   4  14   6          0.19         -2.69         2.69 o                         
  -5  15   6          0.47         -0.77         2.88 o                         
  -4  15   6          0.57         -0.38         2.50 o                         
  -3  15   6        182.23        189.86        23.07 o                         
  -2  15   6         31.04         36.23         4.15 o                         
  -1  15   6         10.60          8.42         2.86 o                         
   0  15   6        148.13        147.74         8.96 o                         
   1  15   6        276.22        276.69        14.18 o                         
   2  15   6          3.03          2.52         2.69 o                         
   3  15   6          8.02          6.92         4.61 o                         
   4  15   6         16.22         13.84         5.38 o                         
  -2  16   6        636.90        647.00        38.64 o                         
  -1  16   6        182.72        197.98        14.61 o                         
   0  16   6        341.62        392.89        24.99 o                         
   1  16   6         27.75         27.68         5.00 o                         
   2  16   6         13.20         10.00         3.65 o                         
   3  16   6          6.55          3.46         3.08 o                         
  -2 -12   7        306.89        307.35        19.80 o                         
  -1 -12   7         73.78         87.76         5.39 o                         
   0 -12   7         41.29         52.08         4.10 o                         
   1 -12   7        171.26        210.06        11.35 o                         
   2 -12   7         45.87         49.85         6.54 o                         
   3 -12   7        239.06        253.89        11.22 o                         
   4 -12   7         85.34        111.87        12.11 o                         
  -5 -11   7        132.50        148.78        11.34 o                         
  -4 -11   7         11.36          9.53         2.28 o                         
  -3 -11   7          0.32          3.76         2.07 o                         
  -2 -11   7        109.64        120.27         6.44 o                         
  -1 -11   7          4.15          4.36         1.84 o                         
   0 -11   7          9.13         10.46         2.24 o                         
   1 -11   7         27.80         23.90         2.89 o                         
   2 -11   7        181.04        219.31         9.81 o                         
   3 -11   7        155.48        149.37         8.16 o                         
   4 -11   7        283.04        313.34        16.65 o                         
   5 -11   7        124.69        144.49         7.34 o                         
   6 -11   7         25.15         29.02         6.73 o                         
  -7 -10   7          3.09          2.88         3.27 o                         
  -6 -10   7          0.00         -0.61         1.14 o                         
  -5 -10   7          2.42          1.74         1.81 o                         
  -4 -10   7          7.32          5.98         2.04 o                         
  -3 -10   7          7.88          9.44         2.16 o                         
  -2 -10   7        672.79        668.92        25.28 o                         
  -1 -10   7        212.20        216.45         9.53 o                         
   0 -10   7         66.33         57.98         5.74 o                         
   1 -10   7         40.20         28.04         2.94 o                         
   2 -10   7        297.19        286.73        11.91 o                         
   3 -10   7         23.40         21.94         2.56 o                         
   4 -10   7         36.21         39.06         2.93 o                         
   5 -10   7         12.33         10.82         2.26 o                         
   6 -10   7          4.88          5.38         2.00 o                         
   7 -10   7        104.77        113.23         7.22 o                         
  -8  -9   7         70.52         85.78         7.50 o                         
  -7  -9   7         10.76          9.92         2.14 o                         
  -6  -9   7          7.53          4.58         1.28 o                         
  -5  -9   7         68.55         68.49         3.19 o                         
  -4  -9   7         25.14         28.45         2.94 o                         
  -3  -9   7          7.47          5.31         2.83 o                         
  -2  -9   7        322.22        324.77        13.18 o                         
  -1  -9   7         49.36         60.84         3.82 o                         
   0  -9   7          4.69          4.55         1.55 o                         
   1  -9   7         84.98         91.33         4.85 o                         
   2  -9   7         52.80         51.58         3.47 o                         
   3  -9   7         20.63         17.22         2.28 o                         
   4  -9   7         18.65         25.44         2.36 o                         
   5  -9   7         84.87         91.31         5.01 o                         
   6  -9   7         60.11         61.96         4.08 o                         
   7  -9   7         10.98          9.14         2.38 o                         
   8  -9   7          1.22          2.12         2.10 o                         
  -8  -8   7          1.59          3.50         1.47 o                         
  -7  -8   7        148.14        153.67         6.05 o                         
  -6  -8   7        182.10        166.00         7.35 o                         
  -5  -8   7         52.62         47.39         2.48 o                         
  -4  -8   7          2.74          3.79         0.81 o                         
  -3  -8   7        139.46        112.16         5.70 o                         
  -2  -8   7        225.78        230.60        14.26 o                         
  -1  -8   7        144.02        136.99         8.23 o                         
   0  -8   7          1.12          0.63         1.16 o                         
   1  -8   7        166.88        156.08         7.66 o                         
   2  -8   7         87.67         79.77         4.22 o                         
   3  -8   7          1.18         -0.46         1.11 o                         
   4  -8   7         16.22         24.82         2.16 o                         
   5  -8   7        264.81        259.30        10.80 o                         
   6  -8   7        109.86        122.25         6.08 o                         
   7  -8   7         20.30         24.54         2.97 o                         
   8  -8   7          0.16         -1.53         1.53 o                         
   9  -8   7          2.83          2.56         2.15 o                         
  -9  -7   7        240.67        257.80         8.55 o                         
  -8  -7   7          8.69          7.12         1.31 o                         
  -7  -7   7          2.50          1.80         1.06 o                         
  -6  -7   7          2.23          0.56         0.90 o                         
  -5  -7   7         32.27         28.04         1.89 o                         
  -4  -7   7         16.62         16.88         1.36 o                         
  -3  -7   7       1039.36       1003.69        36.39 o                         
  -2  -7   7        137.09        160.62         7.59 o                         
  -1  -7   7        551.86        523.04        19.57 o                         
   0  -7   7         15.33         18.25         2.00 o                         
   1  -7   7          3.03          4.29         1.29 o                         
   2  -7   7          0.00          1.76         1.17 o                         
   3  -7   7        194.72        237.68        15.02 o                         
   4  -7   7        174.92        192.13         7.25 o                         
   5  -7   7         19.59         12.01         1.97 o                         
   6  -7   7         87.30         67.24         3.96 o                         
   7  -7   7          3.66         -0.23         1.92 o                         
   8  -7   7         10.31         11.59         3.75 o                         
   9  -7   7         14.17         11.94         6.15 o                         
  10  -7   7          5.97          5.82         2.27 o                         
 -10  -6   7          9.40          6.73         2.95 o                         
  -9  -6   7         27.49         31.58         2.17 o                         
  -8  -6   7        153.01        138.03         6.26 o                         
  -7  -6   7         66.39         63.79         2.79 o                         
  -6  -6   7        150.12        153.53         4.93 o                         
  -5  -6   7          9.83         12.19         1.27 o                         
  -4  -6   7         74.82         73.58         3.68 o                         
  -3  -6   7        245.98        228.14         7.49 o                         
  -2  -6   7          0.45          1.96         1.01 o                         
  -1  -6   7         85.44         81.88         5.85 o                         
   0  -6   7       1045.10       1088.89        38.84 o                         
   1  -6   7        154.26        136.69         5.94 o                         
   2  -6   7          1.10          7.52         1.26 o                         
   3  -6   7         12.87          9.05         1.33 o                         
   4  -6   7        313.31        273.05         9.54 o                         
   5  -6   7        216.87        217.13         8.98 o                         
   6  -6   7          2.72          2.17         1.11 o                         
   7  -6   7        162.24        177.31         9.17 o                         
   8  -6   7         76.72         64.80         7.88 o                         
   9  -6   7          7.08          4.61         1.98 o                         
  10  -6   7        191.01        208.19        19.99 o                         
  11  -6   7         21.61         18.61         3.26 o                         
 -10  -5   7         76.01         78.39         4.84 o                         
  -9  -5   7         51.55         48.04         2.87 o                         
  -8  -5   7         36.79         39.25         2.21 o                         
  -7  -5   7          4.10          0.13         0.86 o                         
  -6  -5   7         39.97         34.05         1.85 o                         
  -5  -5   7         53.24         45.05         2.03 o                         
  -4  -5   7          0.46          0.39         0.73 o                         
  -3  -5   7         76.32         76.80         3.16 o                         
  -2  -5   7         81.65         75.89         3.01 o                         
  -1  -5   7        325.99        319.77         9.68 o                         
   0  -5   7         19.32         17.86         1.52 o                         
   1  -5   7         16.66         16.65         1.51 o                         
   2  -5   7         31.08         37.78         4.06 o                         
   3  -5   7         41.45         49.30         2.70 o                         
   4  -5   7        114.71        123.14         4.78 o                         
   5  -5   7         10.11         13.24         1.82 o                         
   6  -5   7         70.43         68.44         5.19 o                         
   7  -5   7        266.63        234.30        11.82 o                         
   8  -5   7          0.49          0.45         1.54 o                         
   9  -5   7         24.56         23.34         2.88 o                         
  10  -5   7          5.13          5.95         4.52 o                         
  11  -5   7         32.35         31.37         5.48 o                         
 -11  -4   7        113.32        127.74        14.80 o                         
 -10  -4   7         12.74          9.48         2.87 o                         
  -9  -4   7          0.01          1.11         1.01 o                         
  -8  -4   7         58.98         62.70         2.72 o                         
  -7  -4   7        358.63        330.64         9.26 o                         
  -6  -4   7        714.65        687.76        19.32 o                         
  -5  -4   7        125.66        116.30         3.76 o                         
  -4  -4   7        239.96        231.45         6.66 o                         
  -3  -4   7          0.40          1.65         0.60 o                         
  -2  -4   7          1.82          0.86         0.68 o                         
  -1  -4   7        533.95        510.82        25.36 o                         
   0  -4   7        274.16        259.92        12.59 o                         
   1  -4   7       1062.43       1088.57        31.37 o                         
   2  -4   7         13.42         12.91         1.02 o                         
   3  -4   7        204.93        200.67        10.40 o                         
   4  -4   7        253.81        254.66         8.64 o                         
   5  -4   7         15.95         21.65         1.81 o                         
   6  -4   7        120.36        109.90        11.63 o                         
   7  -4   7        482.22        415.38        18.84 o                         
   8  -4   7         11.14         12.64         4.81 o                         
   9  -4   7         63.40         76.92         5.08 o                         
  10  -4   7         98.31        107.16        19.22 o                         
  11  -4   7        537.77        559.95        25.86 o                         
  12  -4   7         74.31         77.78         5.94 o                         
 -11  -3   7          3.16          4.41         1.88 o                         
 -10  -3   7         50.82         53.14         3.78 o                         
  -9  -3   7          3.97          4.92         1.25 o                         
  -8  -3   7        165.72        160.82         5.62 o                         
  -7  -3   7        558.64        516.44        14.91 o                         
  -6  -3   7         63.73         57.49         2.54 o                         
  -5  -3   7       1609.05       1563.56        42.45 o                         
  -4  -3   7        314.35        311.76        10.47 o                         
  -3  -3   7         77.26         69.61         2.13 o                         
  -2  -3   7        807.52        791.96        25.05 o                         
  -1  -3   7          7.09          8.15         0.87 o                         
   0  -3   7          0.71          0.57         0.36 o                         
   1  -3   7         13.48         12.54         0.58 o                         
   2  -3   7        428.88        454.82        16.09 o                         
   3  -3   7          8.44          8.67         0.62 o                         
   4  -3   7         66.43         65.44         2.48 o                         
   5  -3   7        639.32        678.24        21.71 o                         
   6  -3   7        136.34        113.23         5.00 o                         
   7  -3   7          5.25          7.07         1.51 o                         
   8  -3   7         29.91         17.47         2.30 o                         
   9  -3   7        182.56        172.53        11.05 o                         
  10  -3   7          0.30          0.50         1.48 o                         
  11  -3   7        416.83        407.17        42.29 o                         
  12  -3   7        107.15        127.10        12.01 o                         
 -12  -2   7          1.21          2.50         3.65 o                         
 -11  -2   7        127.32        162.58         9.23 o                         
 -10  -2   7          0.25          0.96         1.42 o                         
  -9  -2   7          0.29         -0.01         0.97 o                         
  -8  -2   7        937.98        896.42        25.08 o                         
  -7  -2   7        240.37        236.30         7.96 o                         
  -6  -2   7        999.99        925.84        25.55 o                         
  -5  -2   7         39.58         40.74         1.92 o                         
  -4  -2   7        711.34        677.92        18.74 o                         
  -3  -2   7         55.62         53.91         3.11 o                         
  -2  -2   7          5.66          1.92         0.78 o                         
  -1  -2   7         29.46         15.94         1.10 o                         
   0  -2   7       1211.79       1240.92        30.88 o                         
   1  -2   7         27.54         19.00         1.38 o                         
   2  -2   7         31.81         29.80         2.50 o                         
   3  -2   7        353.52        330.21        10.04 o                         
   4  -2   7        346.26        309.15         9.97 o                         
   5  -2   7         11.95          8.58         1.05 o                         
   6  -2   7        155.00        137.48         5.88 o                         
   7  -2   7          3.97          4.41         1.14 o                         
   8  -2   7       1230.68       1108.27        40.21 o                         
   9  -2   7        197.40        212.72        10.71 o                         
  10  -2   7        125.18        116.93         6.49 o                         
  11  -2   7        395.66        442.03        15.90 o                         
  12  -2   7         18.93         23.56         2.74 o                         
  13  -2   7         43.65         45.23         3.23 o                         
 -12  -1   7        163.73        187.47        10.53 o                         
 -11  -1   7          4.03          4.26         1.92 o                         
 -10  -1   7          0.00          0.17         1.37 o                         
  -9  -1   7        155.25        180.87         6.72 o                         
  -8  -1   7          1.61          1.31         0.95 o                         
  -7  -1   7         37.02         40.35         2.63 o                         
  -6  -1   7        194.40        185.22         5.93 o                         
  -5  -1   7       2165.90       2119.73        57.06 o                         
  -4  -1   7        175.87        178.14         5.46 o                         
  -3  -1   7        609.24        661.18        24.28 o                         
  -2  -1   7         98.60        100.07         5.87 o                         
  -1  -1   7        365.36        383.47         9.90 o                         
   0  -1   7         20.85         17.89         1.39 o                         
   1  -1   7         34.02         46.50         2.59 o                         
   2  -1   7         91.12         98.70         4.51 o                         
   3  -1   7         44.66         42.66         2.19 o                         
   4  -1   7          5.33          3.52         0.53 o                         
   5  -1   7        639.82        595.26        21.58 o                         
   6  -1   7         39.73         42.08         2.42 o                         
   7  -1   7          4.25          4.09         1.14 o                         
   8  -1   7        242.49        224.38         7.39 o                         
   9  -1   7          0.75          0.66         0.74 o                         
  10  -1   7         26.38         22.68         2.00 o                         
  11  -1   7        429.65        413.14        13.74 o                         
  12  -1   7        947.00        933.61        35.38 o                         
  13  -1   7         22.43         26.91         3.94 o                         
 -12   0   7          1.43          0.46         1.67 o                         
 -11   0   7        118.09        128.56         6.67 o                         
 -10   0   7         57.13         50.72         3.67 o                         
  -9   0   7         21.91         18.65         1.77 o                         
  -8   0   7        323.50        315.92         9.56 o                         
  -7   0   7        613.78        568.93        16.17 o                         
  -6   0   7         28.37         22.39         1.52 o                         
  -5   0   7         48.02         47.38         2.05 o                         
  -4   0   7          5.74          7.08         0.81 o                         
  -3   0   7        180.02        186.76         5.60 o                         
  -2   0   7       1067.29       1084.53        25.32 o                         
  -1   0   7        206.06        212.81         5.66 o                         
   0   0   7        618.48        631.04        15.77 o                         
   1   0   7          4.16          9.05         1.55 o                         
   2   0   7        289.88        351.17        11.94 o                         
   3   0   7        517.79        566.49        16.56 o                         
   4   0   7        397.74        353.32        13.38 o                         
   5   0   7        108.52        103.70         5.91 o                         
   6   0   7         26.63         33.24         3.48 o                         
   7   0   7       1999.40       1915.40        56.85 o                         
   8   0   7       1546.63       1510.41        44.82 o                         
   9   0   7        232.34        246.30         8.28 o                         
  10   0   7        158.96        147.35         7.69 o                         
  11   0   7         34.12         31.47         3.36 o                         
  12   0   7         10.52         11.95         1.97 o                         
  13   0   7         25.91         17.66         2.01 o                         
 -12   1   7         16.55         17.53         2.59 o                         
 -11   1   7          8.24          6.16         1.91 o                         
 -10   1   7          1.36         -0.15         1.37 o                         
  -9   1   7          3.61          4.91         1.36 o                         
  -8   1   7         80.33         73.84         4.30 o                         
  -7   1   7         91.94         86.11         3.35 o                         
  -6   1   7        399.03        389.76        11.25 o                         
  -5   1   7          6.22          7.38         0.90 o                         
  -4   1   7        141.06        161.56         8.26 o                         
  -3   1   7          0.50          0.92         0.41 o                         
  -2   1   7       1048.54       1083.01        22.71 o                         
  -1   1   7        535.51        573.48        16.32 o                         
   0   1   7        875.40        929.13        25.16 o                         
   1   1   7        565.83        593.08        14.89 o                         
   2   1   7        520.61        541.70        13.63 o                         
   3   1   7       1478.41       1563.63        48.23 o                         
   4   1   7         29.69         25.32         1.16 o                         
   5   1   7        231.89        215.15         8.37 o                         
   6   1   7        174.54        180.27        10.15 o                         
   7   1   7        207.75        226.70        10.29 o                         
   8   1   7        752.85        756.24        23.10 o                         
   9   1   7          0.54          0.59         0.80 o                         
  10   1   7         74.06         66.09         4.13 o                         
  11   1   7         62.09         52.82         3.70 o                         
  12   1   7         32.58         28.20         2.32 o                         
  13   1   7         16.52         16.35         2.04 o                         
 -12   2   7          4.55          4.69         2.04 o                         
 -11   2   7          0.41          1.46         1.58 o                         
 -10   2   7        476.16        479.67        27.11 o                         
  -9   2   7         39.34         40.33         2.71 o                         
  -8   2   7        185.60        169.75         5.71 o                         
  -7   2   7         12.20         15.89         1.43 o                         
  -6   2   7        251.97        220.81         6.77 o                         
  -5   2   7          0.30          0.76         0.58 o                         
  -4   2   7         24.60         26.16         1.40 o                         
  -3   2   7       1428.07       1430.93        36.75 o                         
  -2   2   7        107.96         95.90         2.97 o                         
  -1   2   7        684.53        712.40        14.95 o                         
   0   2   7      10422.04      11109.40       295.56 o                         
   1   2   7       1771.49       1939.67        47.95 o                         
   2   2   7        104.58        107.29         4.07 o                         
   3   2   7        447.32        476.70        15.14 o                         
   4   2   7        310.40        330.21         7.53 o                         
   5   2   7         60.27         67.49         2.21 o                         
   6   2   7        148.19        143.36         5.20 o                         
   7   2   7       1335.41       1455.69        43.23 o                         
   8   2   7          0.29          0.79         0.80 o                         
   9   2   7          3.43          3.21         1.03 o                         
  10   2   7         51.31         52.98         3.02 o                         
  11   2   7          7.72          8.98         1.49 o                         
  12   2   7        222.54        230.91         8.44 o                         
  13   2   7         62.79         55.34         3.87 o                         
 -12   3   7        126.25        142.66        15.28 o                         
 -11   3   7          1.02          0.41         1.80 o                         
 -10   3   7         78.62         93.36         5.20 o                         
  -9   3   7         92.03         87.17         4.18 o                         
  -8   3   7          0.69          1.02         0.96 o                         
  -7   3   7        295.16        310.22         9.32 o                         
  -6   3   7         12.45         17.02         1.36 o                         
  -5   3   7        177.97        183.63         8.71 o                         
  -4   3   7         18.32         19.09         1.20 o                         
  -3   3   7        318.55        358.53        16.33 o                         
  -2   3   7        175.42        187.38         4.63 o                         
  -1   3   7          7.56          5.32         0.64 o                         
   0   3   7        700.01        672.25        24.60 o                         
   1   3   7        127.36        136.55         3.51 o                         
   2   3   7        585.73        610.98        14.98 o                         
   3   3   7        232.06        247.52         6.23 o                         
   4   3   7        814.38        912.07        21.95 o                         
   5   3   7        219.75        196.22         6.44 o                         
   6   3   7        121.12        117.96         4.28 o                         
   7   3   7         47.12         48.09         2.33 o                         
   8   3   7        211.29        203.39         7.06 o                         
   9   3   7        291.74        232.37         8.06 o                         
  10   3   7         97.13         89.55         4.00 o                         
  11   3   7         98.75         90.69         4.19 o                         
  12   3   7        279.71        296.27        10.37 o                         
  13   3   7         24.91         27.62         9.13 o                         
 -12   4   7        362.94        401.92        31.14 o                         
 -11   4   7         22.55         23.84         3.46 o                         
 -10   4   7        739.78        759.17        33.85 o                         
  -9   4   7          5.42          1.65         1.43 o                         
  -8   4   7        142.85        124.64         5.19 o                         
  -7   4   7        279.27        291.61         8.83 o                         
  -6   4   7        662.73        590.00        16.55 o                         
  -5   4   7        482.80        495.29        14.00 o                         
  -4   4   7        179.90        188.78         9.07 o                         
  -3   4   7         45.78         39.53         2.03 o                         
  -2   4   7       1578.70       1600.67        38.46 o                         
  -1   4   7        342.55        343.14        10.62 o                         
   0   4   7       6843.44       7883.44       201.06 o                         
   1   4   7          0.86          0.53         0.45 o                         
   2   4   7       1450.43       1562.58        37.65 o                         
   3   4   7          7.77         11.12         0.77 o                         
   4   4   7         45.57         61.10         2.50 o                         
   5   4   7        377.50        403.84        14.84 o                         
   6   4   7         39.46         39.21         2.06 o                         
   7   4   7          4.71          5.64         1.05 o                         
   8   4   7        143.15        144.43         5.40 o                         
   9   4   7         38.16         49.04         2.70 o                         
  10   4   7         19.54         15.49         1.78 o                         
  11   4   7        517.98        529.23        17.17 o                         
  12   4   7         21.05         19.08         2.62 o                         
  13   4   7        136.75        155.50        15.38 o                         
 -11   5   7         25.03         32.68         6.54 o                         
 -10   5   7         24.01         19.15         3.06 o                         
  -9   5   7         32.80         32.76         3.33 o                         
  -8   5   7         22.83         23.12         2.48 o                         
  -7   5   7         90.93         87.92         4.49 o                         
  -6   5   7        219.32        227.70         7.80 o                         
  -5   5   7        153.11        165.28         8.48 o                         
  -4   5   7        191.24        177.54         6.94 o                         
  -3   5   7         87.26        108.89         4.77 o                         
  -2   5   7        109.54        104.79         3.52 o                         
  -1   5   7        106.65        106.89         3.37 o                         
   0   5   7        195.95        211.73         6.02 o                         
   1   5   7        216.25        219.83         7.07 o                         
   2   5   7        152.68        141.55         4.64 o                         
   3   5   7         30.07         27.94         1.64 o                         
   4   5   7        109.21        124.85         4.03 o                         
   5   5   7         66.93         77.38         3.81 o                         
   6   5   7        195.02        184.28         6.40 o                         
   7   5   7        481.08        500.07        15.75 o                         
   8   5   7        176.09        156.01         5.82 o                         
   9   5   7          6.26          4.67         1.21 o                         
  10   5   7         26.88         27.07         4.66 o                         
  11   5   7         67.36         65.79         4.20 o                         
  12   5   7        162.93        168.62        12.47 o                         
  13   5   7        169.74        190.29        17.88 o                         
  -9   6   7          9.80          9.80         2.27 o                         
  -8   6   7         19.34         24.17         2.46 o                         
  -7   6   7        158.01        135.56         6.22 o                         
  -6   6   7          5.39          3.81         1.07 o                         
  -5   6   7        551.49        578.92        19.34 o                         
  -4   6   7         48.55         50.77         2.43 o                         
  -3   6   7         29.66         29.57         2.23 o                         
  -2   6   7        843.53        855.35        21.11 o                         
  -1   6   7        107.73        108.68         7.07 o                         
   0   6   7         10.60         13.07         1.00 o                         
   1   6   7         14.03         12.02         1.19 o                         
   2   6   7       1802.32       1979.22        77.32 o                         
   3   6   7         90.70         88.93         3.12 o                         
   4   6   7         51.74         60.84         2.36 o                         
   5   6   7         88.94         90.19         4.37 o                         
   6   6   7        760.06        700.24        21.56 o                         
   7   6   7         15.66         23.42         1.84 o                         
   8   6   7        295.85        322.16        11.54 o                         
   9   6   7         79.61         80.49         3.83 o                         
  10   6   7         92.82         91.18         4.25 o                         
  11   6   7         99.49         93.96         5.33 o                         
  12   6   7        137.37        147.81         8.83 o                         
  -9   7   7          7.12          8.46         3.65 o                         
  -8   7   7         75.64         67.84         4.89 o                         
  -7   7   7        147.50        177.43         7.80 o                         
  -6   7   7        199.09        199.98         8.39 o                         
  -5   7   7        291.47        312.56        10.30 o                         
  -4   7   7       1242.26       1179.47        39.52 o                         
  -3   7   7        814.06        855.03        23.50 o                         
  -2   7   7       1319.34       1331.45        36.08 o                         
  -1   7   7         92.49         79.66         3.29 o                         
   0   7   7         12.97          8.90         1.06 o                         
   1   7   7         27.34         28.20         2.05 o                         
   2   7   7         76.20         74.46         4.91 o                         
   3   7   7        384.52        388.62        12.22 o                         
   4   7   7          2.34          2.35         0.74 o                         
   5   7   7        142.41        146.28         5.35 o                         
   6   7   7       1935.64       1879.78        56.23 o                         
   7   7   7        246.44        229.48         8.03 o                         
   8   7   7        542.32        460.84        15.90 o                         
   9   7   7        248.06        227.45         9.73 o                         
  10   7   7         22.31         27.38         4.60 o                         
  11   7   7          0.86          1.30         1.56 o                         
  12   7   7        138.54        146.72        12.78 o                         
  -9   8   7          5.69          4.81         3.65 o                         
  -8   8   7         45.59         27.49         5.57 o                         
  -7   8   7        294.96        287.39        13.89 o                         
  -6   8   7        478.69        434.79        30.95 o                         
  -5   8   7        208.49        205.46        10.39 o                         
  -4   8   7        129.80        153.52         6.72 o                         
  -3   8   7        714.84        731.52        20.21 o                         
  -2   8   7        305.43        302.25         8.97 o                         
  -1   8   7         19.05         14.86         1.32 o                         
   0   8   7         26.68         26.43         1.80 o                         
   1   8   7        177.28        191.33         6.52 o                         
   2   8   7        946.74       1004.53        30.07 o                         
   3   8   7        477.47        478.59        15.00 o                         
   4   8   7       1047.10       1060.85        31.98 o                         
   5   8   7         26.10         26.71         2.23 o                         
   6   8   7        373.75        373.86        13.74 o                         
   7   8   7         27.28         33.99         2.39 o                         
   8   8   7        225.07        222.74         9.62 o                         
   9   8   7        108.58        103.79         5.56 o                         
  10   8   7         94.95        102.63         5.63 o                         
  11   8   7          4.57          4.45         1.92 o                         
  12   8   7        103.55        122.63        13.26 o                         
  -9   9   7          1.03         -0.19         2.88 o                         
  -8   9   7         77.45         72.08         8.46 o                         
  -7   9   7         75.01        121.10        11.53 o                         
  -6   9   7        291.69        292.53        14.08 o                         
  -5   9   7        247.67        266.68        12.98 o                         
  -4   9   7         61.74         67.55         9.80 o                         
  -3   9   7        980.37       1031.50        43.87 o                         
  -2   9   7          9.85          5.14         1.07 o                         
  -1   9   7         76.44         70.53         4.66 o                         
   0   9   7          7.17          4.45         1.01 o                         
   1   9   7         77.70         69.39         3.06 o                         
   2   9   7          7.53          4.55         1.09 o                         
   3   9   7       1585.84       1596.83        47.42 o                         
   4   9   7          0.30          3.21         1.01 o                         
   5   9   7         33.58         30.51         2.47 o                         
   6   9   7         83.07         76.89         8.46 o                         
   7   9   7        191.17        173.35         9.24 o                         
   8   9   7         14.68          7.16         2.50 o                         
   9   9   7         96.29         91.78         6.34 o                         
  10   9   7         24.72         18.20         3.13 o                         
  11   9   7         93.12         91.60         7.69 o                         
  -9  10   7          2.46          0.58         3.27 o                         
  -8  10   7          0.07         -2.88         2.88 o                         
  -7  10   7         25.58         18.45         4.61 o                         
  -6  10   7         42.76         51.90         7.11 o                         
  -5  10   7        432.69        478.54        26.91 o                         
  -4  10   7          8.66          9.39         2.31 o                         
  -3  10   7        609.04        561.16        52.57 o                         
  -2  10   7        116.79        119.91         6.74 o                         
  -1  10   7         25.73         20.18         2.54 o                         
   0  10   7        258.02        252.87        12.14 o                         
   1  10   7         22.22         22.57         4.15 o                         
   2  10   7         26.56         16.71         2.17 o                         
   3  10   7        891.66        836.15        30.37 o                         
   4  10   7        435.91        459.85        17.50 o                         
   5  10   7        185.83        176.24         9.23 o                         
   6  10   7          0.10         -1.31         1.31 o                         
   7  10   7         30.29         35.69         3.73 o                         
   8  10   7         99.69         86.52         5.96 o                         
   9  10   7         64.25         66.77         7.50 o                         
  10  10   7        563.73        580.07        26.78 o                         
  -9  11   7         16.59         16.34         5.57 o                         
  -8  11   7         43.58         45.94         7.30 o                         
  -7  11   7         62.57         78.23         9.42 o                         
  -6  11   7         31.35         41.90         6.73 o                         
  -5  11   7        303.82        308.51        23.83 o                         
  -4  11   7          6.54          2.50         3.08 o                         
  -3  11   7        436.53        408.08        29.79 o                         
  -2  11   7        220.48        213.94        11.05 o                         
  -1  11   7         52.35         46.99         3.83 o                         
   0  11   7          7.76          8.20         2.59 o                         
   1  11   7          0.04         -0.37         1.42 o                         
   2  11   7          9.58         11.03         2.31 o                         
   3  11   7        634.15        604.47        32.39 o                         
   4  11   7        589.57        595.95        22.35 o                         
   5  11   7         26.95         31.67         3.37 o                         
   6  11   7        238.61        254.64        12.84 o                         
   7  11   7         65.10         71.53         5.31 o                         
   8  11   7          0.55         -1.71         1.71 o                         
   9  11   7         24.92         27.75         3.73 o                         
  10  11   7         18.85         22.76         4.23 o                         
  -9  12   7          2.70          5.96         4.23 o                         
  -8  12   7          0.05          6.34         3.84 o                         
  -7  12   7        405.54        441.91        33.06 o                         
  -6  12   7         19.27         17.49         5.38 o                         
  -5  12   7          8.91         11.92         4.23 o                         
  -4  12   7        159.52        146.08        13.65 o                         
  -3  12   7          0.71          0.00         2.88 o                         
  -2  12   7        162.93        138.40        12.69 o                         
  -1  12   7        317.86        267.95        20.76 o                         
   0  12   7         21.34         13.35         2.52 o                         
   1  12   7        209.83        199.56        15.76 o                         
   2  12   7        687.93        642.27        45.65 o                         
   3  12   7          0.43          1.06         1.75 o                         
   4  12   7          0.02          1.44         1.71 o                         
   5  12   7          0.61         -1.92         1.92 o                         
   6  12   7         22.46         23.64         4.42 o                         
   7  12   7        210.19        220.47        14.99 o                         
   8  12   7        156.20        165.61         9.61 o                         
   9  12   7          9.25          8.84         4.23 o                         
  -7  13   7         37.04         36.24        11.63 o                         
  -6  13   7          1.74         -0.08         2.10 o                         
  -5  13   7        656.74        686.42        30.82 o                         
  -4  13   7        462.18        482.26        22.48 o                         
  -3  13   7        519.83        472.85        34.60 o                         
  -2  13   7        664.01        604.52        42.67 o                         
  -1  13   7        422.22        380.40        28.26 o                         
   0  13   7          0.12         -2.69         2.69 o                         
   1  13   7          0.23         -0.38         2.88 o                         
   2  13   7        285.84        284.10        22.10 o                         
   3  13   7          3.58          1.54         3.08 o                         
   4  13   7         55.09         69.97         8.27 o                         
  -6  14   7        147.33        173.58        10.25 o                         
  -5  14   7         67.15         72.82         6.00 o                         
  -4  14   7         63.55         63.44         7.02 o                         
  -3  14   7         57.89         62.97         6.05 o                         
  -2  14   7        654.47        617.01        44.02 o                         
  -1  14   7         79.41         80.35         9.61 o                         
   0  14   7        325.49        303.51        23.83 o                         
   1  14   7        108.34        100.53        10.96 o                         
   2  14   7          0.56          7.50         4.23 o                         
   3  14   7        170.06        150.70        13.84 o                         
   4  14   7          7.34         11.15         4.61 o                         
  -5  15   7         76.33         81.88         8.07 o                         
  -4  15   7         82.71         84.00         8.07 o                         
  -3  15   7          5.59          6.38         2.56 o                         
  -2  15   7        159.74        182.70        10.52 o                         
  -1  15   7         31.19         33.64         6.92 o                         
   0  15   7          1.16          1.35         3.84 o                         
   1  15   7         95.27         79.77        10.00 o                         
   2  15   7        349.22        362.52        27.87 o                         
   3  15   7          0.50          4.23         4.04 o                         
   4  15   7          3.42          1.92         4.04 o                         
  -2  16   7        136.19        149.74        12.11 o                         
  -1  16   7         24.29         35.18         5.96 o                         
   2 -12   8        249.62        254.30        21.72 o                         
   3 -12   8          0.25          3.46         4.61 o                         
   4 -12   8        122.43        150.51        14.80 o                         
  -3 -11   8         32.49         31.83         3.47 o                         
  -2 -11   8         12.91         13.12         2.49 o                         
  -1 -11   8         20.06         19.03         2.73 o                         
   0 -11   8         12.56         14.54         2.39 o                         
   1 -11   8          2.45         -0.41         1.75 o                         
   2 -11   8         22.72         25.65         3.87 o                         
   3 -11   8          7.24          4.77         2.98 o                         
   4 -11   8         67.74         70.02         4.18 o                         
  -5 -10   8          3.60          5.57         2.14 o                         
  -4 -10   8        107.40        105.44         5.96 o                         
  -3 -10   8         35.70         32.19         3.83 o                         
  -2 -10   8         28.73         27.53         2.91 o                         
  -1 -10   8        540.62        593.18        26.78 o                         
   0 -10   8         61.75         68.13         4.31 o                         
   1 -10   8        329.18        340.90        17.83 o                         
   2 -10   8        465.03        472.02        30.57 o                         
   3 -10   8          9.96         10.07         2.06 o                         
   4 -10   8         99.44        121.84         7.48 o                         
   5 -10   8          8.13          8.84         2.12 o                         
   6 -10   8         12.53         13.39         2.43 o                         
  -7  -9   8        135.25        142.67         6.14 o                         
  -6  -9   8          1.74          0.16         1.66 o                         
  -5  -9   8         84.87         85.18         5.15 o                         
  -4  -9   8          2.66          6.96         1.91 o                         
  -3  -9   8         21.89         18.88         2.54 o                         
  -2  -9   8        102.54         94.29         5.19 o                         
  -1  -9   8         81.07         88.65         5.72 o                         
   0  -9   8         10.72          9.11         1.82 o                         
   1  -9   8          2.22          0.98         1.33 o                         
   2  -9   8        123.41        137.66         6.50 o                         
   3  -9   8          3.96          6.44         1.74 o                         
   4  -9   8         27.34         29.33         2.52 o                         
   5  -9   8          0.03         -0.14         1.40 o                         
   6  -9   8         47.74         53.58         3.86 o                         
   7  -9   8         15.80         13.80         3.46 o                         
   8  -9   8         82.89         70.39         7.59 o                         
  -8  -8   8        418.89        423.40        15.60 o                         
  -7  -8   8         18.94         19.94         2.18 o                         
  -6  -8   8         10.29          7.29         1.21 o                         
  -5  -8   8          6.79          3.19         1.75 o                         
  -4  -8   8         45.20         53.56         3.71 o                         
  -3  -8   8         86.89         74.66         5.08 o                         
  -2  -8   8         93.84         77.49         4.34 o                         
  -1  -8   8         12.91         16.66         2.00 o                         
   0  -8   8         16.21         11.28         3.75 o                         
   1  -8   8         41.40         56.78         4.11 o                         
   2  -8   8        637.15        656.58        24.44 o                         
   3  -8   8          2.70          3.38         1.38 o                         
   4  -8   8          0.32         -0.37         1.25 o                         
   5  -8   8         29.78         30.87         2.70 o                         
   6  -8   8        260.62        251.23        15.27 o                         
   7  -8   8         12.11          9.57         5.57 o                         
   8  -8   8          0.44          0.06         2.11 o                         
   9  -8   8         61.14         60.51         5.01 o                         
  -9  -7   8         97.35        114.91         6.47 o                         
  -8  -7   8         35.68         34.63         2.51 o                         
  -7  -7   8         17.73         16.47         1.60 o                         
  -6  -7   8          1.14          0.52         0.87 o                         
  -5  -7   8          6.53          7.95         0.95 o                         
  -4  -7   8         23.60         26.02         2.64 o                         
  -3  -7   8          6.41          4.75         1.89 o                         
  -2  -7   8        102.36         95.70         5.02 o                         
  -1  -7   8        330.76        330.90        14.84 o                         
   0  -7   8        144.13        132.69         5.99 o                         
   1  -7   8        281.55        284.81        11.28 o                         
   2  -7   8         24.04         21.57         2.09 o                         
   3  -7   8        508.53        543.58        21.47 o                         
   4  -7   8          1.96          1.77         1.02 o                         
   5  -7   8          3.66          4.40         1.44 o                         
   6  -7   8          0.25          0.12         1.21 o                         
   7  -7   8        110.57        125.84         7.22 o                         
   8  -7   8         73.31         69.86         5.96 o                         
   9  -7   8         15.68         11.26         4.90 o                         
  10  -7   8         10.42         14.80         3.46 o                         
  -9  -6   8         43.54         48.57         3.23 o                         
  -8  -6   8         44.00         44.85         2.45 o                         
  -7  -6   8        248.49        240.62         7.21 o                         
  -6  -6   8        133.38        115.76         3.98 o                         
  -5  -6   8          3.83          4.92         0.83 o                         
  -4  -6   8        357.86        290.95         9.36 o                         
  -3  -6   8        313.73        317.42        11.05 o                         
  -2  -6   8        514.51        479.83        20.85 o                         
  -1  -6   8         39.17         45.72         2.94 o                         
   0  -6   8        548.82        494.26        18.44 o                         
   1  -6   8        122.28        129.85         5.71 o                         
   2  -6   8        282.12        264.36        13.03 o                         
   3  -6   8        250.39        257.80        10.18 o                         
   4  -6   8         80.47         80.27         3.65 o                         
   5  -6   8         54.05         59.48         3.40 o                         
   6  -6   8          2.08          5.82         1.38 o                         
   7  -6   8         58.64         65.36         4.51 o                         
   8  -6   8         20.03         17.99         2.59 o                         
   9  -6   8          1.46          4.83         2.06 o                         
  10  -6   8         11.16          6.54         2.24 o                         
 -10  -5   8         83.15         88.51         8.27 o                         
  -9  -5   8         23.94         21.34         2.29 o                         
  -8  -5   8         79.88         77.85         3.20 o                         
  -7  -5   8         17.46         13.96         1.42 o                         
  -6  -5   8          3.76          4.44         0.96 o                         
  -5  -5   8         10.18          7.26         0.92 o                         
  -4  -5   8          9.02          9.63         1.39 o                         
  -3  -5   8        141.74        113.24         4.46 o                         
  -2  -5   8        218.43        177.72         6.55 o                         
  -1  -5   8         48.82         47.59         2.25 o                         
   0  -5   8         37.29         38.84         2.19 o                         
   1  -5   8          0.48          0.65         0.80 o                         
   2  -5   8        277.02        330.71        16.02 o                         
   3  -5   8          4.18          2.72         0.93 o                         
   4  -5   8        138.73        132.68         5.16 o                         
   5  -5   8          8.91         12.87         1.77 o                         
   6  -5   8        182.48        178.56        10.96 o                         
   7  -5   8          6.39          8.65         1.70 o                         
   8  -5   8        149.99        129.20         7.36 o                         
   9  -5   8         46.22         42.58         7.98 o                         
  10  -5   8          1.60          3.53         2.40 o                         
  11  -5   8          1.87          2.21         2.59 o                         
 -10  -4   8        129.91        132.62         7.57 o                         
  -9  -4   8          0.98          1.69         1.06 o                         
  -8  -4   8         81.68         72.80         3.02 o                         
  -7  -4   8          7.40          5.48         1.06 o                         
  -6  -4   8         18.93         16.27         1.36 o                         
  -5  -4   8        234.55        198.75         5.82 o                         
  -4  -4   8        148.38        124.83         3.85 o                         
  -3  -4   8        563.29        514.78        18.34 o                         
  -2  -4   8         75.11         74.70         2.99 o                         
  -1  -4   8          0.91         -0.25         0.63 o                         
   0  -4   8        310.19        356.86        10.64 o                         
   1  -4   8          0.07          0.50         0.55 o                         
   2  -4   8         85.65         77.09         2.82 o                         
   3  -4   8         78.98         80.90         3.63 o                         
   4  -4   8        332.04        296.76        13.04 o                         
   5  -4   8         27.84         26.80         2.07 o                         
   6  -4   8          4.06          9.69         1.73 o                         
   7  -4   8        226.00        196.73         9.83 o                         
   8  -4   8        330.79        322.15        15.19 o                         
   9  -4   8          1.68         -1.31         1.31 o                         
  10  -4   8        195.27        199.00        10.61 o                         
  11  -4   8          2.95          5.23         2.24 o                         
 -11  -3   8         31.15         28.45         6.73 o                         
 -10  -3   8         50.37         61.08         4.12 o                         
  -9  -3   8          0.11          0.21         1.04 o                         
  -8  -3   8         61.95         65.19         3.03 o                         
  -7  -3   8         11.87         11.03         1.39 o                         
  -6  -3   8         99.87         90.27         3.48 o                         
  -5  -3   8         23.61         25.80         1.59 o                         
  -4  -3   8        160.26        175.05         5.46 o                         
  -3  -3   8        132.23        109.72         4.40 o                         
  -2  -3   8         30.65         24.21         1.56 o                         
  -1  -3   8         17.47         18.65         1.89 o                         
   0  -3   8         13.22         14.53         1.00 o                         
   1  -3   8         14.61         11.98         0.97 o                         
   2  -3   8         95.37         75.00         3.00 o                         
   3  -3   8          1.91          4.94         0.50 o                         
   4  -3   8         11.33         16.48         1.16 o                         
   5  -3   8        889.17        887.25        28.11 o                         
   6  -3   8         46.51         41.49         3.84 o                         
   7  -3   8         12.72         15.01         2.02 o                         
   8  -3   8         36.57         40.63         3.34 o
[truncated: 299,539 more chars]
